# Supplementary material for: Integrating co-expression network analysis and machine learning to reveal the regulatory landscape of GPD genes in Chlamydomonas reinhardtii under salinity stress
Source: PeerJ. 2026 Apr 14;14:e21060. doi: 10.7717/peerj.21060 (PMC13089224; doi:10.7717/peerj.21060)
Supplement: Supplemental Information 2 [file peerj-14-21060-s002.csv]

Integrating co-expression network analysis and machine learning to reveal the regulatory landscape of GPD genes in Chlamydomonas reinhardtii under salinity stress
Jorge A. Tzec-Interi�n1, Santy Peraza-Echeverria1, Virginia Aurora Herrera-Valencia1,* and Elsa B. G�ngora-Castillo2*
1 Unidad de Biotecnolog�a, Centro de Investigaci�n Cient�fica de Yucat�n, M�rida, Yucat�n, M�xico
2 Secihti-Departamento de Recursos del Mar, Centro de Investigaci�n y de Estudios Avanzados del Instituto Polit�cnico Nacional, M�rida, Yucat�n. M�xico
Corresponding Author: elsa.gongora@cinvestav.mx; vicky@cicy.mx
Supplemental Data File2. Normalized gene expression with the variance stabilization transformation (VST) function under 200 mM salinity condition used for the WGCNA analysis. "0h_R1" represents the control condition (without NaCl), replicate 1.
Genes	0h_R1	0h_R2	0h_R3	2h_R1	2h_R2	4h_R1	4h_R2	4h_R3	8h_R1	8h_R2	8h_R3	12h_R1	12h_R2	12h_R3	24h_R1	24h_R2	24h_R3	48h_R1	48h_R2	48h_R3	72h_R2	72h_R3
Cre01.g000017	6.948058941	7.180924488	6.519954852	6.395983223	7.001751433	5.822779997	6.005318205	6.001945472	6.31304711	6.582442385	6.930617272	6.221845175	6.570637114	6.348805631	7.067243323	6.999596398	6.545589223	6.724080176	6.972833443	6.643918766	6.128248876	6.567078047
Cre01.g000033	7.567610779	6.824536821	6.355790387	8.400383777	8.093061548	8.374004285	8.216267616	8.37115163	8.750517615	8.806660495	8.915200356	8.518474496	8.14749365	8.445173243	9.022809602	9.662956425	9.500583317	9.003254954	9.091316476	8.797601715	8.491092874	9.207050008
Cre01.g000050	8.425067964	8.230251645	7.794099293	9.107724116	8.999569462	9.029836143	8.803432688	8.763231553	9.996925966	9.764574608	9.869029273	9.022093501	9.093964868	9.003183542	8.858354965	8.783952487	8.816869081	9.264208521	9.120339656	9.299769338	9.255039703	9.423904521
Cre01.g000100	8.803751119	9.066292218	8.47485233	7.954524354	8.036324914	7.962259438	8.276190677	8.008045885	9.141978034	9.257049632	9.171277774	8.991876641	8.679990689	8.990143997	9.443473542	9.523339413	9.130944047	8.863617946	9.014892531	9.058909273	9.00536748	9.082560155
Cre01.g000150	7.429458406	7.265645933	6.910624225	8.463595541	8.383647229	8.242436371	8.471206479	8.356977824	10.76316407	10.61322858	10.79008035	7.489195858	7.414274032	6.925049884	6.707513727	6.713781064	6.585721186	6.800170858	6.39671815	6.395041471	7.228584203	7.157287774
Cre01.g000200	10.00828126	9.941058846	9.863084662	9.253467852	9.548309452	9.292204603	9.530958226	9.446626897	10.61153574	10.62361379	10.57675208	10.00830111	9.848601605	9.95236407	9.290732082	9.412967422	9.538427004	9.825464171	9.670061885	9.800789176	9.816948161	9.879148303
Cre01.g000250	10.1361604	9.807119698	10.09064625	8.456895562	8.500999016	8.769280971	8.268837281	8.479729221	9.06645097	8.93577032	9.122486141	9.468260668	9.574406713	9.574015456	9.81961597	9.691595199	10.03496099	9.495697645	9.185157979	9.395319897	9.31307545	9.333786501
Cre01.g000300	13.60005914	13.1661325	12.7689218	12.39477462	12.31616094	11.94752761	11.95833046	12.02463028	11.81089184	11.91978769	11.81400222	12.42209839	12.46084508	12.40270472	12.7346648	12.22935531	12.62644177	12.10897959	12.07482776	12.25334845	11.91901784	11.86512751
Cre01.g000350	11.09319555	10.96615011	11.1854062	10.37918947	10.2853884	10.93800814	10.67045058	10.86991038	10.15539113	9.976475048	9.947259812	10.26680754	10.21323253	10.1312889	10.02062627	10.23731893	10.67995198	10.30644599	10.1019143	10.18841551	10.53789686	10.68878083
Cre01.g000400	8.615810358	8.661724952	8.722394189	7.159046652	7.482596037	7.072763928	7.011543918	7.202166048	7.761080731	7.49690902	7.395751456	7.237415603	7.333873893	7.046255318	7.451618797	7.549050436	7.833992025	7.208589537	7.588171243	7.468826545	7.692963072	7.476885475
Cre01.g000450	10.12371508	9.743342991	9.934336618	10.27985296	10.04046589	9.842080635	9.997485496	10.17482555	9.656359681	9.568283321	9.303578248	9.48785213	9.537783024	9.599953585	9.879711399	9.573453124	10.03165028	9.861840808	9.825687906	9.640282234	9.948402073	9.887428348
Cre01.g000500	8.58877491	8.477124775	8.400880139	7.331011321	7.566139967	6.968264968	7.002337671	6.801767451	8.060744484	7.713968611	8.111062761	7.615842882	7.663510581	7.49766538	8.130878278	7.894589571	8.429157387	8.103369719	8.209028815	8.016610685	8.362537496	8.338278547
Cre01.g000600	7.667216874	7.035876996	6.641338409	10.38665562	10.181779	10.26344151	10.45192695	10.75883776	10.81516274	10.88165921	10.83944934	10.07596779	9.853866582	9.755727382	9.202105653	9.401449603	9.693203074	9.779393375	9.732035861	9.786772763	9.698997348	9.745837087
Cre01.g000650	11.77701703	11.56098217	11.73035792	13.14953474	13.00285364	13.02911537	13.14385552	13.35992413	12.60953293	12.61830424	12.57878407	12.62343483	12.68545834	12.68010734	12.6067382	12.42148584	12.46135979	12.88876297	12.80960086	12.86720589	12.35545205	12.50568366
Cre01.g000700	7.972103669	8.401233701	7.774512732	8.062763581	8.200126702	8.153544306	7.748891074	8.330274118	7.304640057	7.416232455	7.546340005	7.631884837	7.765553972	7.527464357	7.582957799	7.914411798	7.270806563	8.212329514	8.516326436	8.169866454	8.028123394	8.026691271
Cre01.g000750	10.70368265	10.94682987	10.5363725	10.15269504	10.11149588	10.17441312	10.2937723	10.32753783	10.3840767	10.37961274	10.34762504	10.4464615	10.40468882	10.47539156	10.78464872	10.78871425	10.73998663	10.36120307	10.4104715	10.41782472	10.48518146	10.22451314
Cre01.g000800	8.450354116	8.206609649	8.233181522	7.010214765	6.743637467	7.052517785	7.056631803	6.702918551	6.548074129	6.538659362	6.805285036	6.607869756	7.059198621	6.816696607	6.972240571	7.451877219	6.972940865	7.045918706	7.14599374	7.155482444	7.645792443	7.564021116
Cre01.g000850	10.82966594	10.5872191	10.43718804	10.67582649	10.57962236	10.61487451	10.46635008	10.66157786	10.99356087	10.97382544	10.95749074	11.21072767	11.08772615	11.00775872	10.93802402	10.80014599	10.91271814	11.07232547	11.00920328	11.12200573	11.03435039	11.05111606
Cre01.g000900	11.6968941	11.76175617	12.01634845	10.24499767	9.965751358	10.47096386	10.30719012	10.55199358	9.970027245	10.08918064	10.12947809	11.09217714	11.19732594	11.03143373	11.80790598	11.83119206	11.64346881	11.39682794	11.39229085	11.45479167	11.4792003	11.27626639
Cre01.g000950	7.321477665	7.063457489	6.85335489	5.970712707	5.539884302	5.617219352	6.553267639	6.44429619	6.691486401	6.828573278	7.127383629	6.517964606	6.367532378	6.454738016	6.299527143	6.446233334	6.504072101	7.235347236	6.592483616	6.82502307	7.004668907	6.930064973
Cre01.g001100	11.38074184	11.21840307	11.69299616	12.47480578	12.53447742	11.79644234	11.73737196	11.6521708	10.57970637	10.76093634	10.55754857	10.37586339	10.28122017	10.26040952	10.4205624	10.31663104	9.979336731	10.46484606	10.1801839	10.23157708	10.52409793	10.4729676
Cre01.g001150	10.37931561	11.14632539	10.48244456	10.91354112	11.00661155	10.70521671	10.83939445	10.9703973	11.11422304	11.32898236	11.43435318	11.3341461	11.27389396	11.33222454	11.84077553	11.66658814	11.32726327	11.43953939	11.70832016	11.58816678	11.43110863	11.33491663
Cre01.g001200	9.994675301	10.19600071	9.724205109	10.58063418	10.42859385	9.584845512	9.596597064	9.494312766	9.478629196	9.514291651	9.435845832	8.753185852	8.683952511	8.678197095	9.045291021	9.124257761	9.200522004	7.884252887	8.238017313	7.736894984	8.400467508	8.538384948
Cre01.g001250	8.040664656	8.442211637	8.438346553	9.123614784	9.079724564	8.362174575	9.193615748	8.872241486	8.955648309	9.07302607	9.149797058	9.398659723	9.183247967	9.27870083	9.88505228	9.442488978	9.26406174	9.905386259	9.867040763	9.800789176	9.815204821	9.793618929
Cre01.g001300	9.054438303	9.462999715	9.255951222	10.37124176	10.65332764	9.354900727	9.433067931	9.201561044	9.233279837	9.583110402	9.97648646	8.283226015	7.962891125	8.665107022	7.950420724	7.557553449	7.186986318	8.035701428	8.254319878	7.683167873	8.400467508	8.538384948
Cre01.g001350	7.649631171	8.029033896	8.226043345	7.265623009	7.491182421	7.344520034	7.465924782	7.069786629	6.844261179	6.897288324	7.02034645	7.29979722	7.109079906	7.379772672	7.441738994	7.582752656	7.826256694	7.701931248	7.799287302	7.788627156	8.199798007	8.081196371
Cre01.g001400	11.10748009	11.24092931	11.45348409	11.85241742	11.93688052	11.47970031	11.26806726	11.00851726	10.7375833	11.11355568	10.91841526	11.21399434	11.25810871	11.3843348	10.99013593	11.03930881	10.99911594	11.1968441	11.31781912	11.39758073	11.35642306	10.97680645
Cre01.g001450	8.180708947	7.923830149	7.693293927	8.572925582	8.643803787	8.699124167	8.879898554	8.564875202	9.141978034	9.137024178	9.086186867	8.85751403	8.989198067	9.0238033	9.125838747	9.295904019	9.426825357	9.309534476	9.142272544	9.288749593	9.47432188	9.043500613
Cre01.g001501	7.228444554	7.356375289	6.730482274	8.09995429	8.406121511	8.494423371	8.33720299	8.660108491	9.436171603	9.445625531	9.442481314	8.435310038	8.361257165	8.291404436	8.946357949	8.805135025	8.721124961	8.642618204	8.796942957	8.607963178	8.826080137	8.741602041
Cre01.g001550	11.10748009	11.15093733	11.19449851	10.70351685	10.55984531	10.85522698	10.96600872	11.24603818	11.09894256	11.03135205	11.15127197	11.14310531	11.1017982	11.1254048	11.45112777	11.55787886	11.85151532	11.69913524	11.59111622	11.78337619	12.10550196	12.02145841
Cre01.g001600	10.88415452	10.8555935	10.78056393	7.961687488	8.087489413	8.416557121	8.261445579	8.27746565	7.640589914	7.695581959	7.627791509	8.412592894	8.226028773	7.92244018	8.88710832	9.118636724	8.991057898	7.549330019	7.472718647	7.419985757	7.887454779	7.665735024
Cre01.g001650	6.507847387	7.063457489	6.355790387	6.434501257	6.633526686	7.197333814	7.276738296	7.279263882	7.161934185	6.993961611	7.150040531	6.87230445	6.760553448	6.947941037	6.479864855	6.405568258	7.110713903	6.60046907	6.673122409	6.744668065	6.925256848	6.505293074
Cre01.g001657	10.56677786	10.33493496	10.37774481	9.306378601	9.702509651	9.810709041	9.58635276	9.915476999	9.897100935	9.839184426	9.893431844	10.3746959	10.35359394	10.28084808	10.019008	10.41715969	10.27923869	10.02864015	10.08053064	10.24644019	10.68060298	10.28110308
Cre01.g001664	6.442598593	5.94280015	7.117419873	8.55109135	8.692052859	7.988282951	7.965812612	8.015835552	8.123137454	8.099969296	8.357266624	7.17200122	6.643120968	7.003468397	6.654450017	5.884493511	6.585721186	6.684231993	6.329229853	6.517655137	7.030102834	6.836537019
Cre01.g001678	10.93131529	11.17377836	11.3384352	10.90805944	11.03982405	11.00437809	10.963187	11.08216692	10.98463456	11.01324059	11.11923721	11.15130761	11.15391161	11.16180722	11.3363402	11.32573475	11.32995955	10.87919123	11.03691753	11.11143186	10.92067745	10.85903191
Cre01.g001700	9.502402896	9.974420756	10.36652225	8.970322378	9.199843326	8.945508049	8.803432688	8.35085981	7.888720605	8.368728473	8.352549852	9.080682121	9.229950619	9.45018282	9.064284308	8.17155967	7.864512909	9.24948151	9.267268105	8.778783436	8.333410864	8.520663135
Cre01.g001750	10.39104409	9.818769591	10.18311818	9.405826542	9.204955605	9.657203991	9.843867114	10.13176433	10.68737855	10.65666376	10.6924632	10.39095543	10.30062103	10.37290726	10.22533209	10.35768762	10.50127147	9.989980498	9.90979454	10.15244504	10.61902576	10.18476691
Cre01.g001800	9.306874567	9.108104938	8.791411263	9.410148237	9.264924404	9.273478104	9.406685761	9.61593978	9.659571331	9.610706956	9.67244084	9.660802587	9.702539109	9.653773377	9.783842689	9.739924648	9.766759455	9.642917332	9.816183493	9.925421771	9.631240789	9.658201453
Cre01.g001950	8.676971265	8.741698017	8.902494879	8.493361542	8.365408587	8.997205471	8.785585983	8.919674014	8.91313451	9.010929544	8.819692883	9.366087627	9.473071291	9.393946251	9.42890929	9.516950647	9.188661135	9.523927525	9.461090221	9.655792077	9.366477278	9.303134922
Cre01.g001983	13.08348603	12.85697591	12.7951559	10.44334853	10.59913178	11.82239073	11.62404842	11.67219892	11.15684791	11.29490586	11.11509597	11.56910995	11.60552694	11.71345105	11.0797502	11.3305936	11.42633595	12.09378008	11.96218364	12.29653868	12.05363247	11.88282179
Cre01.g002050	11.89835547	11.9899418	11.64339744	8.956184721	9.301172239	10.03703285	9.968495257	10.09830002	10.02830683	10.26281331	10.3214962	11.34789039	11.43173715	11.39768895	10.9208039	11.09819473	11.01763226	11.44369568	11.36463808	11.5705655	10.87875952	11.04742859
Cre01.g002100	7.604665636	7.745443022	7.607034462	8.928691494	8.756279749	8.918942925	8.545946055	8.77542471	8.414892314	8.387729463	8.347817376	8.049221715	7.832065026	8.084732062	7.295339534	7.317303439	7.495039727	8.449227418	8.404168009	8.281539279	8.702857632	8.548913292
Cre01.g002150	5.234264759	4.812880263	5.142334349	6.180854228	4.812880263	5.759868313	5.839690868	5.989064929	5.989593131	5.679165566	5.8750938	5.55106367	4.812880263	5.447304647	4.812880263	5.499809018	4.812880263	6.103550767	5.596760595	6.124758202	6.897669832	6.735616761
Cre01.g002200	9.086923931	9.306179749	8.98470838	10.43320519	10.6430262	11.0349111	10.89907957	11.19778685	10.93849473	10.97444966	11.12611296	10.42519169	10.50174653	10.36083244	10.37069329	10.4982311	10.7338908	10.46575491	10.1801839	10.56187041	10.94078879	10.68562087
Cre01.g002203	5.234264759	5.595028488	5.784901723	5.947029192	6.37789389	4.812880263	5.667708388	5.879220056	6.062855542	6.362701924	6.452343608	5.977667619	5.970351404	5.703145879	5.395995476	6.466047294	5.233228325	6.46287713	6.275830001	6.257790422	6.991764556	6.748681318
Cre01.g002201	6.39698976	5.111604312	5.731163166	6.280675489	6.074787001	6.576752347	6.579358434	6.365256652	8.209643525	7.896351675	8.018457982	6.57270563	6.493533373	6.612549559	6.520906236	6.04145457	6.36996341	6.189603448	6.363472737	6.483905836	6.618101127	6.799626816
Cre01.g002227	7.667216874	7.849046478	7.282267283	7.529833456	7.704863106	7.858726587	7.590929532	7.899839714	8.698210389	8.538054251	8.579191351	7.919110346	8.033415031	7.782505547	8.081630684	7.76208259	8.144211984	7.827996669	8.068382182	8.236073108	7.860293181	7.894360931
Cre01.g002234	8.629138514	8.631095344	8.413478844	7.842447079	7.850954674	8.284875788	8.096584385	8.005439728	8.647167803	8.54144707	8.634520392	8.21646797	8.380964704	8.230276521	8.037083398	8.198635494	8.156534464	8.055368566	8.370963372	8.485441653	8.046260858	8.37034577
Cre01.g002250	8.480116566	8.406420928	8.617633986	8.77062735	8.126040596	8.769280971	9.034575321	9.384457805	9.930707652	9.87307943	9.885343511	9.596102582	9.605965259	9.650467969	9.892142782	9.833686423	10.03330658	10.1968499	10.23111899	10.19550309	10.44743657	10.49570113
Cre01.g002300	14.2051082	13.63517692	13.76036545	15.975753	15.76029399	15.74207726	15.51252719	15.81016721	13.64137935	13.63917938	13.41290908	13.57075904	13.49661115	13.52888112	13.49787866	13.49449946	13.73446765	13.24248326	13.1233757	13.22240378	13.4902912	13.36810805
Cre01.g002350	9.812777706	9.465473758	9.987648782	10.16858019	10.01453626	9.69049682	9.777260217	9.92641742	9.076112107	8.983826464	9.028484694	9.204365932	9.240722248	9.337478345	9.419117184	9.42666811	9.266884192	9.595498351	9.436471579	9.321558506	9.584912446	9.68695609
Cre01.g002400	8.934569045	9.206120071	8.902494879	6.442054174	5.929759437	6.194117936	6.617472781	6.653972429	6.62187792	6.792779548	6.284590375	6.658789819	6.760553448	6.612549559	5.848873218	6.202086176	6.958333377	6.836568561	6.773084418	6.643918766	7.079542393	6.860564228
Cre01.g002451	7.240430599	7.660156854	8.233181522	6.081205482	5.718937395	5.936558001	5.914309458	5.626602707	5.823634047	5.74632842	5.642884026	5.914187196	5.903383847	6.123981803	5.725845042	4.812880263	5.535931302	5.383282178	5.934401778	5.18833521	5.213052364	6.041903423
Cre01.g002500	11.1992573	11.23948657	11.74960762	12.58833541	12.69126564	12.54170335	12.41790461	12.24721147	12.75908068	12.8995157	12.63697931	12.94844915	12.78702718	12.89150602	12.78048302	12.71995876	12.59232195	12.42800979	12.25781715	12.37168617	12.30639135	12.21054055
Cre01.g002550	10.90883426	10.97224357	10.6649408	11.57748184	11.49092205	10.98791052	10.89019364	11.07818949	10.33574408	10.40484597	10.38709674	10.61511086	10.61660965	10.77361488	10.9024987	10.80364529	10.66294112	10.62392686	10.72228791	10.60774113	10.37477278	10.5661292
Cre01.g002600	8.053985516	8.170389995	7.491046507	7.832037064	8.012975429	7.160229453	7.472452291	7.589372662	7.104240175	7.338513657	7.104334239	6.900078844	7.007357858	7.214095305	7.180143853	7.978535896	7.259147082	7.416889275	7.39248503	7.452739012	7.596960815	7.535584155
Cre01.g002650	4.812880263	4.812880263	4.812880263	7.813631081	7.356365493	7.082771867	7.269198945	6.502274186	5.792734733	5.893913473	5.642884026	5.732710421	5.100720558	6.053405723	5.318722219	4.812880263	4.812880263	5.175036771	5.166881643	5.272074741	4.812880263	5.177523309
Cre01.g002700	10.36617105	10.67203297	10.6531156	9.910902357	10.03760776	10.09853301	10.12622904	9.709988687	10.07112239	10.3500858	10.19897966	10.40131196	10.27469474	10.35069224	10.56391739	10.27310864	10.34871374	10.08060318	10.00965048	10.11306025	10.12480165	9.884673619
Cre01.g002750	9.648661232	9.214975027	8.175043144	7.805668039	7.637236149	7.454789001	7.727394679	7.877161093	7.633949339	7.460825337	7.853634813	7.639836704	7.679705065	7.482520163	7.227412056	8.01565274	8.001057741	7.948910903	7.891341043	7.820012795	7.927235861	8.081196371
Cre01.g002787	7.800431085	7.952662617	7.869812073	7.789604548	8.007077102	7.169602481	7.504632298	7.043753988	7.74273568	7.858437558	8.244609181	7.480323847	7.695712972	7.371539436	6.540909458	6.466047294	7.084286228	7.270216318	7.216256072	6.81197905	7.206708556	6.860564228
Cre01.g002824	5.977126768	6.398117425	6.231588693	6.151943422	6.12737532	5.691790753	5.699015741	5.33157432	5.989593131	6.13332423	6.490741801	5.946459704	5.38574519	5.895060846	4.812880263	5.849666564	4.812880263	5.614464228	5.47109526	5.404058512	5.377023932	5.536499965
Cre01.g002861	9.718640414	9.791438415	10.05712533	9.861304264	9.641667854	9.757851931	9.761741812	9.752884989	10.19574667	10.08802688	10.43551708	9.949900959	10.17449549	10.05713196	9.448295695	9.548614467	8.895694137	9.801172722	9.807986621	9.785206927	9.595111479	9.661424929
Cre01.g002900	6.720784807	6.79130154	6.929162943	5.616049942	5.757871011	4.812880263	5.839690868	6.318870169	7.208178297	7.14999138	7.007898882	5.55106367	5.38574519	5.497237304	5.725845042	6.363421306	6.36996341	5.756655366	5.515690383	5.342376542	6.044641154	5.966615838
Cre01.g002950	8.291420861	8.120608566	8.329518867	7.765157506	7.697509503	8.618746513	8.212436982	8.36913543	8.16477371	8.048163183	8.417202214	8.273157821	8.315890112	8.358186669	8.301652354	8.198635494	8.512721593	8.136025693	8.482216004	8.110544011	8.850183879	8.506325375
Cre01.g003000	7.387287201	7.686296319	7.526878973	6.112115448	6.583152272	5.822779997	5.729128003	6.219886819	6.980711267	6.69205406	6.943820086	6.800117246	7.096784573	6.901747169	7.203986135	7.42413617	7.211473076	6.848474073	7.274856921	7.082996517	7.580293077	7.301137274
Cre01.g003050	11.15562689	11.45744086	10.6531156	10.97600027	11.02403521	11.08281585	11.0369633	10.76036625	10.59905533	10.76887493	10.75767969	11.2392236	11.30751396	11.40309428	11.12330505	11.12151259	11.03426144	11.04461885	10.9930381	11.15327001	10.69108997	10.57640282
Cre01.g003100	5.905430837	5.647617186	5.467588575	5.818574414	5.634813985	5.439091808	6.146822776	6.177635284	6.215784625	6.11180349	6.059173846	6.607869756	6.453024509	6.612549559	6.560585153	6.630961071	6.321558834	6.670660564	6.475885013	6.837935055	6.154678076	6.625859062
Cre01.g003150	7.877665801	8.212557226	8.001618434	8.947872904	9.074145371	9.042191349	9.089570425	8.876490458	9.125792748	9.103094731	9.133472938	8.926269456	9.011402201	8.793915952	8.668393937	8.626180591	8.892037317	9.568651401	9.578233378	9.486842689	9.380703553	9.28860399
Cre01.g003200	10.98646027	10.71315942	10.68572685	8.629072249	8.505165068	8.98189103	9.199394381	9.075552505	9.180541804	9.134786996	9.071977424	9.120315686	9.123377014	8.793915952	9.079922211	9.39449436	9.341067268	8.99064767	9.036142433	8.858600455	9.002300063	8.841884934
Cre01.g003250	5.786074084	5.828441966	6.594230137	7.273481863	6.336356485	6.348456055	6.499323979	6.736738747	6.385192965	6.582442385	6.214607725	6.31460613	6.147502924	6.291911051	6.113576316	6.384687967	5.783750622	6.556333197	6.53560024	6.100862053	6.073279504	6.536583061
Cre01.g003376	6.647560104	6.840834953	7.164427563	10.26085865	10.09372005	10.22286714	10.52723469	10.55991525	10.43271801	10.4159205	10.54220512	10.00528573	10.21596002	10.14191402	9.296093824	9.263176598	9.324909914	9.871479523	9.927555956	9.967442756	10.22533116	10.04128401
Cre01.g003450	8.624709602	8.661724952	8.898034397	10.16193998	10.2537264	10.35224696	10.33103183	10.5053515	9.770662408	9.875756877	9.681814004	9.905301595	9.860856742	10.08798712	9.876139776	9.752663889	9.531406733	9.854916297	9.653379796	9.814670457	10.20284925	9.950692545
Cre01.g003463	9.972287794	9.905085669	9.478067391	9.843533338	9.652923022	10.11846321	10.12420862	10.42810903	10.5209333	10.54004683	10.38824146	10.37001643	10.3323865	10.16987051	10.23790553	10.63318213	10.38028414	10.44286003	10.52485296	10.46159013	10.65063163	10.48665069
Cre01.g003475	6.549438316	6.648828284	6.641338409	5.68404126	5.539884302	5.617219352	5.960898606	5.834391826	5.937499622	5.74632842	5.596580644	6.739261879	7.237336768	6.420493016	7.295339534	7.07435071	7.270806563	7.416889275	7.39248503	7.4768001	7.362735376	7.645980911
Cre01.g003487	8.020444403	8.342889643	7.993205494	9.326643354	9.486726231	9.376506291	9.320975361	9.332917059	8.650411941	8.71962315	8.785224534	8.712942399	8.564348661	8.805883313	8.721300764	9.075762214	8.439246746	8.880126312	8.632781501	8.534971322	8.826080137	8.548913292
Cre01.g003500	12.29557015	12.80282029	12.33930641	10.83290662	10.91385358	10.98408346	11.29120084	11.08247242	10.81444323	11.23313287	11.20031044	11.6441598	11.58300173	11.7466848	12.42084755	12.15905752	12.05424275	11.40395592	11.48381786	11.3842086	11.35941421	11.0958362
Cre01.g003508	8.668392664	9.049880293	8.665728597	7.686236997	8.120597254	7.993430406	7.75421377	7.475903764	8.299485943	8.277895378	8.792184931	7.739269511	8.014528766	7.800781835	8.004379698	7.591051274	6.913499941	7.270216318	7.724561309	7.620132638	7.067355024	7.203916657
Cre01.g003516	11.61428219	11.75065887	11.0586894	11.42677858	11.50080728	11.37449353	11.3614586	11.55733646	12.07961684	12.09100264	12.32133361	11.58029038	11.80745537	11.86997265	11.71906455	11.77036029	11.68143834	11.56312149	11.56300432	11.57147337	11.56098513	11.5923391
Cre01.g003524	9.16201449	9.430443722	9.248971993	9.960027582	10.05467211	9.652384376	9.530958226	9.882850359	9.781019363	9.720563316	9.603089376	9.100635716	9.283018809	9.331294517	10.0415001	9.869211689	9.806056463	9.682578067	9.740675428	9.635074918	9.645049698	9.510495053
Cre01.g003532	8.324660833	8.73348737	8.419736617	7.89086487	8.304463046	8.053776139	7.677778718	7.830672378	8.336314558	8.604423533	8.622843321	8.242517342	8.014528766	8.138107242	9.181967494	9.198063274	9.038116311	8.559504485	8.654362659	8.794482469	9.161964961	8.813112275
Cre01.g003550	11.02543336	11.34789798	11.62401281	10.95104414	11.0813328	10.72675384	10.64108777	10.9254636	10.15652752	10.12224393	10.10182794	10.37235806	10.4517225	10.37490993	10.22953543	10.37190341	10.68838273	10.79998231	10.78483736	10.6978208	11.01475194	10.88956115
Cre01.g003600	8.414826396	8.145718261	8.114414435	7.648015461	7.726693598	7.556840778	7.52358484	8.093905302	6.731451851	6.804823049	6.599036348	7.067447376	6.939532352	7.056738171	8.037083398	8.38438435	8.372349964	7.827996669	7.886090353	7.944652114	7.653766355	7.625941377
Cre01.g003650	11.57256223	11.40370908	11.5947819	10.12722352	10.05467211	10.39899772	10.22002121	10.34088296	9.943933805	9.629873061	9.888584297	9.918185814	10.12891068	10.1767757	10.54717939	10.64883156	10.46982497	10.17144422	10.03678696	10.34108342	10.24358591	10.04622212
Cre01.g003700	7.718676649	8.182566437	7.734495067	8.577561194	8.351574421	8.216349446	8.505949168	8.543614363	8.852538712	8.988792553	9.094645482	8.509945404	8.300440019	8.530767192	8.986753896	8.729582157	8.785660841	8.925892671	9.002949554	8.834511913	8.88058996	8.982841662
Cre01.g003751	9.320588533	9.710362859	9.202761212	9.713986337	9.654790355	9.428200942	9.609662044	9.277321549	9.267392596	9.502205902	9.521896803	9.879182122	9.867813135	9.918426664	10.74410269	10.46656835	10.4880508	10.51048188	10.63159638	10.41175241	10.37949686	10.29153566
Cre01.g003800	6.628556152	6.421159055	7.068688338	6.597098406	6.315002833	6.515896509	6.304607144	6.736738747	7.104240175	7.131463223	7.22644515	6.913745021	6.939532352	6.627254158	7.180143853	6.906618222	6.898204005	7.695634065	7.639332443	7.114547165	7.239389967	7.318085745
Cre01.g003826	7.816222808	7.938320326	7.832467645	6.734594356	6.49423631	6.383932767	6.866112959	7.100363832	7.572705937	7.61950069	7.756143427	7.279321891	7.344187501	7.732565426	8.049955364	7.574403905	7.879527588	8.268026718	8.717216867	8.500865647	9.175636408	9.082560155
Cre01.g003850	9.633369419	9.722819122	10.18311818	6.395983223	7.22763492	6.311835299	6.553267639	6.452755537	5.325948578	5.679165566	5.804593888	6.858189124	6.711572419	6.878016287	7.901445772	8.448787074	8.700345336	7.115326439	7.199033058	7.082996517	8.352894782	8.228758583
Cre01.g003950	9.745300168	9.991674131	9.773622526	8.983160554	9.181805658	8.872620241	8.840942427	8.910036028	10.74666372	10.71086675	10.75767969	9.850901104	10.01292281	9.940238519	9.396838028	9.627820264	9.461716981	11.06394923	10.79454293	10.98493286	11.23138634	11.16666463
Cre01.g004000	10.6363073	10.67203297	10.86613634	9.688609514	9.986650101	9.98177889	9.843867114	9.993624574	10.00578173	9.955115984	9.947259812	10.4531136	10.58215047	10.81770776	10.72438685	10.64395934	10.84646403	10.35924793	10.23111899	10.26901134	10.14713988	10.17915887
Cre01.g004124	9.315118641	9.261301025	9.721689141	8.278239811	8.230728534	7.684276753	7.459366059	7.502355474	8.155626535	8.189556179	8.3287283	7.378740093	7.323481338	7.321065305	7.391240341	7.739962224	7.349725067	7.48470569	7.561863003	7.605726846	7.797182087	7.871981558
Cre01.g004157	10.27346044	10.11172822	10.32239771	9.614927829	9.671488217	8.974172031	9.191684358	8.908653866	9.056724337	9.023081808	8.882981059	8.847416773	8.647894378	9.066660183	9.266353523	8.982874558	9.031487475	8.60332692	8.620301414	8.667200839	8.78736331	8.695021894
Cre01.g004200	9.443480464	9.26414739	9.525016598	9.674315525	9.552322758	9.235276541	9.509429064	9.536901264	9.349291035	9.236339062	9.404468823	9.477000948	9.651034052	9.688029407	9.989563772	9.857467043	9.742655869	9.650937396	9.570175099	9.539828475	9.387764242	9.588784984
Cre01.g004250	10.14234298	9.837979038	9.998078463	9.740296337	9.546298592	9.441305291	9.509429064	9.485086375	9.884807943	9.856909361	9.722345859	9.298641817	9.191600746	9.206191549	10.29917812	10.19529754	10.38806986	9.57709501	9.487007895	9.431829999	9.62528188	9.732107685
Cre01.g004300	10.71305575	10.81838566	11.03458834	12.11332616	12.13828351	12.01314848	12.00049527	11.96871814	12.35955459	12.35412252	12.37050655	12.788956	12.76485942	12.87144097	11.51677383	11.66658814	11.85573108	11.54775789	11.62297631	11.6513567	11.37190975	11.38056883
Cre01.g004350	12.58729165	12.62669465	12.21347627	12.43999431	12.40333448	12.44155386	12.54390636	12.60227452	10.91854646	11.02654452	10.95903195	11.77730308	11.94525867	12.00858463	11.73392808	11.94368105	11.98280284	11.98423421	11.76723498	12.04854436	11.68823866	11.42671385
Cre01.g004400	6.684711956	5.977990836	7.148941794	7.128841824	7.163801506	6.729976122	6.747931767	6.5804932	7.152490337	7.168265704	6.876416865	6.440832671	6.250767574	6.053405723	6.741674674	6.384687967	6.461054003	6.413222257	6.698872332	6.850717933	6.718360541	6.963464636
Cre01.g004450	10.16984094	10.03225814	10.70875847	9.346626335	9.457059427	9.191603654	8.999653437	8.919674014	9.019650587	8.920253749	8.934189826	9.553361644	9.440757385	9.643834291	8.976761116	8.96731272	8.935314989	9.580458628	9.241093682	9.323719363	9.504942465	9.490691481
Cre01.g004500	13.32245744	13.45269035	13.52948174	13.894708	13.89121353	13.75857014	13.70086206	14.00491212	13.37374287	13.43577489	13.26690216	14.42488699	14.43118517	14.47816727	13.70062514	13.80043395	14.07761287	13.6013088	13.40252296	13.72905524	13.36731955	13.17690681
Cre01.g004550	8.990612379	9.410036621	9.363240975	7.949728579	8.323495467	8.144340266	8.010764918	7.830672378	8.695073081	8.683268891	8.684046303	7.811200614	8.100578484	7.860033229	8.883545557	8.998269309	8.97040747	8.176933547	8.344590647	8.059132545	8.576298269	8.531322627
Cre01.g004600	11.91874748	11.99636204	12.05679203	13.05620132	13.02230732	13.16135526	13.16831337	13.11431103	12.84541778	13.03192604	13.0168953	12.88777426	13.0944047	13.14155184	13.28345039	13.05525947	12.90548837	13.31825223	13.31096066	13.25723608	13.19688396	13.19548807
Cre01.g004651	8.033956744	8.194639059	7.888117581	6.648884205	6.49423631	6.173195439	6.165540118	6.250526535	5.989593131	5.946752803	5.547063634	6.120386234	6.174267856	5.977486495	6.197232373	6.560436017	6.416402214	6.343516846	6.293915139	6.025617857	5.302212719	6.371104755
Cre01.g004700	7.800431085	7.007706115	7.984741984	5.520931136	5.795058092	5.176306866	5.758160622	5.665226903	5.853476033	5.74632842	5.727783151	5.210514454	5.452331576	5.392793541	5.463736172	6.04145457	5.233228325	5.323719878	5.312273703	5.078740494	5.605775897	5.826045322
Cre01.g004750	13.27139658	13.31446081	12.93298423	8.078196224	8.053586713	8.739199933	8.294409194	8.603049294	10.43926797	10.28814868	10.38938528	8.40800563	8.551384092	8.628478392	9.38682427	10.14788859	9.870494385	8.545745359	8.533080405	8.389216517	8.790926619	8.816015703
Cre01.g004800	10.82198606	10.65697874	10.49868897	13.14105909	13.16392887	12.56451694	12.42632816	12.47775879	12.39294412	12.46419848	12.4230915	13.09187422	12.95471272	13.04065985	12.4354694	12.4206317	12.63437007	12.76874704	12.813867	12.90946162	12.81689081	12.61600171
Cre01.g004850	8.533117337	8.904059698	8.712257018	8.767929321	8.582091937	8.13971569	8.125429782	8.074168064	9.004548548	9.089295133	9.208112719	8.675347782	8.745892518	8.713588648	8.374818564	8.261581471	8.367071372	8.917921746	9.043156348	9.019423453	8.617065846	8.679151711
Cre01.g004900	13.86406455	13.64447198	13.95226203	12.11279686	12.11204977	12.94123162	12.88098759	12.8491543	12.34692483	12.42592413	12.2457022	13.63503778	13.61066532	13.66261101	13.7231458	13.73208329	13.89486946	13.73909406	13.73769314	13.71269056	13.50251804	13.41773951
Cre01.g004926	6.165355446	5.476183784	5.67360671	7.052494601	8.093061548	8.581894961	8.558030491	8.218134933	7.287606601	7.093614264	7.395751456	6.927268369	6.925532806	7.259700934	6.370512231	7.145103657	6.716643634	6.30699495	6.619956189	6.483905836	7.055054193	6.611427266
Cre01.g004950	11.22131726	11.11204621	11.41433012	11.57517816	11.56717965	11.55127331	11.24780631	11.34509954	10.51474485	10.52648736	10.55449292	11.17228347	11.0869817	11.21194684	11.13977005	10.91136197	10.84080295	11.06394923	11.11312868	11.05152246	10.91905636	10.87229436
Cre01.g005001	9.410526547	8.936579802	8.9113744	8.947872904	8.624803762	8.942873585	9.116297254	9.397305326	8.780416081	8.58154373	8.587227999	9.405544471	9.414848458	9.144016042	9.421571469	9.344842002	9.709876825	9.647734732	9.698428671	9.771037242	9.691413239	9.49431247
Cre01.g005050	13.23355286	13.09473047	13.43599021	13.0059215	13.06290516	13.03344153	12.89423002	12.88286575	12.6305275	12.68082487	12.67685447	12.29708204	12.34015899	12.33388116	12.2945385	12.3053601	12.3771888	12.39500455	12.34906624	12.39058439	12.63928754	12.34627137
Cre01.g005100	8.902054214	8.762020774	9.058473475	9.185474768	8.914667337	8.847476243	8.75446406	8.842140405	8.750517615	8.337788651	8.47904493	8.268096811	7.679705065	8.044606202	8.556312602	8.680729039	8.291035529	8.33771133	8.157911036	8.048621676	8.508546116	8.454975957
Cre01.g005150	12.92070309	12.81231206	13.2622773	12.61399619	12.60924096	12.98687865	12.79713244	12.81518769	12.61656512	12.68578762	12.46788615	12.96870019	12.94529789	12.94250669	12.42329484	12.28391578	12.37849159	12.98315339	12.94225119	12.9723309	12.91954962	12.81740951
Cre01.g005200	10.55755704	10.62196714	10.01049521	8.617118125	8.369990224	8.530058312	8.805964147	8.356977824	9.088097767	8.993741501	8.924726544	9.596102582	9.690815862	9.676701081	9.249868262	9.337606697	9.041419277	9.57709501	9.645732631	9.704660797	9.51142006	9.598909005
Cre01.g005450	9.897484732	9.613337463	9.584399985	8.155005646	8.230728534	7.677853753	7.895569366	8.174843079	9.288308941	9.388604981	9.16326012	7.701862827	7.180557781	7.763986884	8.996677516	8.94523839	8.97040747	7.787227022	7.561863003	7.648502459	8.268176624	7.990875914
Cre01.g005500	10.38584321	10.41382649	10.5828254	8.524121063	8.158267843	8.889140987	8.913137192	8.700656177	9.37297737	9.405393576	9.360759938	9.702374496	9.767225642	9.645495579	9.874350637	9.651339425	9.308568843	9.351506007	9.473243281	9.236940909	9.07708371	9.341851039
Cre01.g005534	6.106393013	5.743023407	6.013332128	5.616049942	5.364903201	5.325502176	5.444316905	5.879220056	5.534744358	5.713452541	5.596580644	5.647379758	5.567080314	5.543533709	5.632103593	4.812880263	6.040972981	5.323719878	5.312273703	5.510460624	5.377023932	5.694659598
Cre01.g005550	8.602356628	8.486944799	8.727435952	7.808327429	7.644915015	8.121064652	7.831711008	7.827714941	8.151030677	8.099969296	8.053900753	8.019315632	7.663510581	7.800781835	8.235790735	7.92747282	8.034891561	8.074765307	8.238017313	8.368323791	8.69145765	8.378250829
Cre01.g005600	7.287336481	7.578645133	7.744607665	6.879774871	6.315002833	6.830676966	6.855810528	7.038485211	7.354492677	7.446121832	7.138760242	7.17200122	6.925532806	7.474884459	7.421762857	7.631813742	7.562304664	7.597579319	7.521435537	7.648502459	7.715961304	7.685212021
Cre01.g005701	8.357140827	8.337464968	7.764615434	8.127747896	7.667699834	8.220730742	8.141652385	8.257963212	7.74273568	7.73211554	7.61188046	7.701862827	8.064340643	7.578110387	8.136915303	8.32185278	8.156534464	9.13278866	8.964049533	9.149464674	9.308120887	8.938267416
Cre01.g005813	11.32614465	11.19477516	10.57170077	9.424745591	9.310685863	8.362174575	8.67078368	8.865131735	9.06645097	8.968824154	9.022584741	8.457670408	8.32100302	8.555829347	9.783842689	9.712240635	9.811859591	8.388784942	8.393185688	8.179516137	8.695267754	8.597043743
Cre01.g005850	9.549725684	9.499670787	9.090078598	10.20630287	10.52762665	9.50152374	9.429796511	9.400253905	9.121134661	9.219552889	9.298708798	8.617033696	8.78328562	8.7848743	9.631136615	9.298390906	9.993019937	8.789797197	8.352175767	8.816175773	9.044658162	8.650133556
Cre01.g005900	8.68549868	8.442211637	8.742455465	8.78003059	8.318761216	8.769280971	8.891858215	8.635215847	8.610987345	8.578245041	8.504748625	8.844035138	8.676017855	8.811829679	8.843758879	8.692151919	8.945933235	9.180165832	9.068584573	9.035348446	9.2264323	8.872881081
Cre01.g005950	11.03044004	11.01840439	11.23911962	9.646759519	9.818649135	9.586531085	9.86338402	9.81602776	9.244027349	9.082345251	9.301145586	10.32236668	10.29676169	10.33122708	10.50157072	10.54079322	10.46615199	10.26422948	10.26642959	10.14514193	10.81481374	10.68878083
Cre01.g006000	8.923812533	9.363033189	8.9113744	9.161049674	9.194712784	9.512206734	9.405020691	9.952741635	10.3377489	10.27806791	10.33936259	10.07596779	10.18983803	10.12416171	10.25587567	10.23213278	10.07088537	10.14671669	10.19701452	10.1657387	10.0136921	9.884673619
Cre01.g006050	11.63415023	11.70644034	11.3628362	10.66358789	10.74199395	10.67625438	10.83322597	10.68389945	11.19990274	11.28739018	11.22741887	11.42602519	11.43642015	11.60121784	11.4299852	11.36593085	11.27295211	11.20557322	11.15193408	11.23117606	11.24309419	11.04804382
Cre01.g006100	6.136289933	6.326081241	6.618010845	6.995813512	7.393637126	7.709676062	7.716520796	7.891378141	7.370711874	7.670681989	7.643521917	7.043049095	7.404479531	7.147525846	6.943780437	7.098356518	7.070872009	7.732996698	7.788048208	7.627279723	8.178076949	7.899900426
Cre01.g006150	10.75197276	10.54110866	10.69472736	10.62066072	10.37414011	11.05329067	10.88543199	11.11210204	10.71539995	10.79737961	10.70445872	11.08434469	10.95693514	11.16528176	11.3311361	11.34507268	11.51430549	11.34443946	11.39000659	11.42546591	11.4653847	11.33592459
Cre01.g006301	11.21839536	11.08096594	10.22633332	9.296138045	8.651333594	8.926964293	9.367892611	9.684429671	8.91313451	8.760900317	8.802562463	10.19585791	9.952046323	9.930736451	10.10846578	10.42399779	10.4952771	10.12271058	10.089573	10.09800891	9.589000738	9.786256755
Cre01.g006352	7.034417502	6.774351774	7.018090586	5.598031256	5.757871011	5.822779997	5.839690868	5.496340533	5.882350743	5.713452541	5.8750938	6.400278003	6.411066781	6.003450374	5.990256674	6.745425953	6.072660132	6.033949146	6.293915139	5.97209021	5.501662508	5.966615838
Cre01.g006550	9.168098282	8.893053557	8.590197899	7.580831075	8.024698522	7.91416787	7.895569366	7.630908268	9.422996908	9.238423607	9.138934963	8.756788817	8.676017855	8.611513346	9.2799482	9.387505304	9.446866971	10.00131155	9.857806276	10.02561228	9.968928929	10.39384519
Cre01.g006766	5.406727213	4.812880263	4.812880263	5.301154869	5.486951329	5.96293956	5.786211392	5.701993796	5.727324465	5.523662881	5.642884026	5.914187196	6.120038248	5.497237304	6.113576316	5.918036251	6.244794706	6.478972364	6.275830001	6.566558028	5.852399818	6.423250786
Cre01.g006800	9.152840189	9.23832477	9.155013925	9.43919624	9.327184645	9.304554708	9.114258922	9.173094491	9.235435782	9.401679683	9.254124801	9.042872793	9.152198562	8.955675547	8.976761116	9.121449994	9.200522004	9.151021932	9.091316476	9.374628587	9.189178913	9.271815256
Cre01.g006850	8.561217497	8.230251645	8.282167396	9.559999179	9.352734593	9.207040681	9.083331363	9.059461039	8.795134255	8.904567325	8.778230116	8.660028611	8.390717004	8.54871355	9.455498742	9.138214798	9.176701483	8.242591871	8.344590647	8.359879991	8.477861235	8.061619094
Cre01.g006876	5.696095486	6.443752798	5.142334349	5.269889165	5.718937395	5.655422098	5.291818204	5.471910064	5.617909347	5.643290773	5.727783151	5.55106367	5.219278401	6.168493669	5.886298159	5.884493511	5.233228325	5.574281631	5.797443568	5.510460624	6.38862573	5.619857567
Cre01.g006900	9.588761253	10.00192783	9.844706893	7.751388455	7.830996612	7.795094688	7.909901866	7.539282339	8.968679363	9.130302147	9.189813348	9.097802132	9.248748291	9.217415848	8.172606213	8.341387899	8.180862118	9.195617084	9.054770532	9.092272727	8.939531976	9.136908695
Cre01.g006950	12.8533255	12.77595597	13.04452737	10.98470621	10.86392779	10.69041684	10.61902508	10.65912174	10.92655891	10.98378068	10.70996163	11.59489704	11.65106045	11.62285858	12.23553387	12.10832923	12.24523118	11.44092615	11.40003037	11.41488237	11.35881647	11.34646586
Cre01.g007000	10.11588181	9.606630468	9.977143035	10.19032848	10.17659258	9.963744129	9.837713433	9.923007457	10.76688796	10.68211034	10.6290061	10.01730954	10.08780554	9.965718257	9.84906646	9.995515658	10.17357777	10.03109905	10.07371143	10.18129289	10.22664277	10.12651429
Cre01.g007050	11.34099671	11.13783167	11.13717949	12.02648709	11.92958076	11.89619079	11.94780793	12.28618832	11.09894256	11.06045351	11.00451858	11.07718719	11.06824441	11.15191699	11.07664376	11.07955381	11.29036138	11.40110895	11.36603339	11.43397703	11.52414169	11.56852547
Cre01.g007051	16.90748592	16.44608231	16.73873861	16.61849842	16.39404017	16.47763395	16.40893986	16.54148316	16.40958723	16.47153346	16.22979017	16.83263581	16.65768023	16.64020076	16.87092815	16.85540245	16.92196513	16.5793701	16.46066343	16.60968942	16.51515995	16.37463109
Cre01.g007100	7.760152704	7.615466104	7.967660735	9.839696581	9.729337095	9.637827924	9.723533573	9.88003919	9.754235149	9.896999119	9.709572734	9.136972098	9.143612692	9.167359081	9.40678252	9.121449994	9.028161533	9.398019147	9.454099224	9.372542982	9.647011628	9.355856009
Cre01.g007150	9.556691724	8.914981939	9.026156404	10.04466192	10.01744048	9.817899203	9.815339857	9.661687054	9.593935664	9.71758083	9.526067123	9.291224115	9.248748291	9.457769816	9.490982557	9.556941758	9.58663248	9.309534476	9.234985097	9.299769338	9.134225205	9.311372811
Cre01.g007200	9.999792609	10.04057113	10.13668033	10.89117959	10.87836955	10.69041684	10.63542641	10.92478223	10.65719743	10.66054829	10.75502042	10.78816954	10.92812739	10.88668973	10.7577451	10.81148781	10.84552206	10.53320282	10.51817319	10.8136324	10.56302993	10.42734219
Cre01.g007251	8.234230283	8.472189267	9.124821699	7.241767927	7.073644292	7.2245031	7.419340248	7.064621011	6.650194103	6.874789281	6.564008686	7.425851654	7.046428562	7.003468397	7.370505922	7.049901047	7.057320266	6.168740137	6.346480418	6.500900211	6.618101127	6.963464636
Cre01.g007300	9.224643976	9.200186291	8.639209522	7.010214765	7.108174048	7.988282951	7.578926888	7.627494161	8.173862144	8.086027834	8.192692101	8.019315632	8.094603053	8.234731251	8.333471668	7.920957493	7.980360361	8.835673966	8.468339902	8.684166291	8.613041077	8.583457017
Cre01.g007350	6.806677104	6.610500818	6.263965747	7.614830743	7.598190163	6.703490643	7.335586787	7.159483794	7.378749588	7.256075524	7.068991334	6.221845175	6.298944947	6.211211656	6.142207019	6.560436017	6.605300027	6.994005328	7.023259329	7.028679609	8.022025345	7.843495299
Cre01.g007400	5.977126768	5.476183784	6.053083229	6.863842197	7.001751433	7.549797013	7.74354798	7.674543351	9.176058283	9.018233251	9.016660419	7.782871327	7.94302775	7.92244018	7.828375723	7.647788699	7.485156304	7.62441273	7.788048208	7.743467416	7.731085017	7.735855181
Cre01.g007500	7.567610779	7.615466104	7.650834518	8.792030379	8.624803762	8.162688858	8.838472122	8.518402767	9.42677344	9.367815713	9.468721235	8.370765144	8.198477769	8.358186669	8.477961428	7.991017203	7.994192365	8.489341693	8.443726655	8.231445288	7.894163759	8.309613604
Cre01.g007550	9.212923234	8.745785732	9.39202724	8.915353759	8.807683639	8.795823558	8.887086326	9.087808912	9.452935042	9.474193941	9.573176529	9.248451391	9.256729741	9.086393547	9.098465481	9.154786074	9.641990578	9.313584993	9.413227747	9.451719841	9.320475412	9.481598922
Cre01.g007600	10.82005968	10.77721197	11.33761468	8.50963346	8.290019447	8.853102072	9.015036493	9.144052145	11.40735265	11.22108564	11.52036899	10.16241594	10.08183646	10.06955343	9.918425531	10.04516306	10.07088537	10.11461884	9.701382384	10.04536372	9.97362464	9.945415238
Cre01.g007651	9.581949131	9.704094072	9.280114935	8.88332572	8.840955097	9.316799577	9.361037804	9.476731713	10.77578626	10.64886316	10.83105713	9.596102582	9.522427427	9.616989498	9.167408198	8.744284162	8.873611875	7.980157459	8.179434824	7.868809791	9.065377216	8.962038082
Cre01.g007700	9.465860224	9.960467701	10.88872099	8.576017663	8.546169484	8.878148354	8.51837582	8.319868345	9.22462355	9.077693226	8.98969388	10.00830111	9.803961643	9.792172396	9.356357547	9.378133393	9.478850382	10.26422948	10.14592118	10.17413489	10.28446266	10.22777637
Cre01.g007737	12.4536141	12.51785262	12.42638381	11.07389552	11.03553512	11.13724365	11.14449177	11.29008468	10.32769683	10.30413266	10.35701021	10.80126128	10.92146117	10.97381477	10.75483257	10.74388149	10.69257969	10.99638623	10.96323032	10.82738108	10.78308245	10.8909336
Cre01.g007774	9.655165451	9.923184565	9.896923342	9.212465376	9.597688653	9.44502756	9.285206904	9.497069182	9.563393781	9.588019001	9.694834725	9.567750162	9.71223607	9.679946854	9.502618584	9.797262495	10.06765628	9.515165056	9.318228472	9.67621524	9.827364107	9.641974874
Cre01.g007811	8.060599071	8.287687578	8.394538708	8.643875563	8.978810656	8.81324902	8.552001069	8.72758597	8.295334295	8.413911562	8.630638633	8.771110616	8.643831164	8.471772056	9.035699239	9.084440203	8.761799757	9.11432081	9.176682753	9.154331858	9.017571959	8.990565836
Cre01.g007850	11.38921081	10.88357556	10.85356234	11.10776332	10.82717768	11.38951901	11.293449	11.73047208	11.55677834	11.40225282	11.39333703	11.92253709	11.85719783	11.74397665	11.26989904	11.45261372	11.64833753	11.59627326	11.53681358	11.65820993	11.57443365	11.6203233
Cre01.g007901	12.14945681	12.12302505	11.74652015	12.4619796	12.64228355	12.3396806	12.33739921	12.44855283	12.5023992	12.44203297	12.5639242	13.11092194	13.27860129	13.30545653	11.36016791	11.50082802	11.45872504	11.92138146	11.78020053	12.06410848	11.15356657	11.28881356
Cre01.g007950	15.61775094	15.49862928	15.50130571	13.53006989	13.31487039	12.73737079	12.90058476	13.0178719	14.28919165	14.19887976	14.20268119	14.35041253	14.29625998	14.31259288	14.88185194	14.8035023	14.70422006	13.66330774	13.80618669	13.73989645	13.81824936	13.66273051
Cre01.g008000	9.816650185	9.958714027	9.533651494	7.555567883	7.152860216	7.042277008	7.349908387	7.487302636	7.943105645	7.59318316	8.053900753	8.140873323	8.106528748	8.024106977	8.178468158	8.311983558	7.952281649	8.49293306	8.64822981	8.208076804	8.617065846	8.439958199
Cre01.g008051	10.78098161	10.59513896	9.962305062	8.824844722	9.147693846	8.821882844	8.690111947	8.948205058	8.261676592	8.04335785	8.294692499	9.142481561	9.351686753	9.27870083	9.654266993	9.987841794	10.09487556	9.836755173	9.887928416	10.01763525	9.715916887	9.800943649
Cre01.g008100	7.408535558	7.431081915	7.640013589	8.22192902	8.280308092	8.194237419	8.254015163	8.257963212	9.681854425	9.589651487	9.659215006	8.874186186	9.020814018	9.064174321	8.840086492	8.653715134	8.398453004	8.517822415	8.794170791	8.597249552	8.873888617	8.870090807
Cre01.g008150	12.00307763	12.22276414	12.05179816	12.69499394	12.67825853	11.58282173	11.56274531	11.10430026	10.63699122	10.91650943	10.78661247	10.38284859	10.34738878	10.40657996	10.70942102	10.43757743	10.28063364	10.42053346	10.42482907	10.31745759	10.09350993	10.24934441
Cre01.g008200	7.179401216	7.531194236	7.085132137	6.132219459	6.152701834	5.488400412	5.960898606	6.409832187	7.493964513	7.552742944	7.30875883	6.658789819	6.27511838	6.970436221	6.053809108	6.850327917	6.346019171	6.824551109	6.633464567	6.025617857	6.600568208	6.930064973
Cre01.g008250	7.191831231	7.090473746	6.79340596	6.122216094	5.990382689	5.534122595	5.729128003	5.96277782	5.823634047	5.837834495	6.165309625	5.691206749	5.38574519	5.703145879	5.395995476	6.012039581	5.740094667	5.574281631	5.76728778	5.855020491	5.778138063	6.041903423
Cre01.g008300	5.977126768	5.538245149	5.784901723	7.418272977	7.660146381	7.535600619	6.906516917	7.296781543	7.761080731	7.896351675	7.912902904	6.607869756	6.345128672	6.190065791	6.274831912	6.630961071	6.008246354	6.343516846	6.619956189	6.673547163	6.044641154	6.963464636
Cre01.g008350	7.216350713	7.217889565	7.164427563	10.40882479	10.63737606	10.1597797	10.21907501	10.29889389	10.22961407	10.40484597	10.38824146	9.679847885	9.550815754	9.678324882	9.173249644	8.893468366	8.851183843	8.866382588	9.002949554	9.192686525	9.280561157	9.00842873
Cre01.g008402	10.16225511	11.00062811	11.62804485	9.601390996	9.838495965	9.972789734	9.89928024	9.158065807	10.1127022	10.4584946	10.56364051	9.199089308	9.208161953	9.403800478	9.614077896	8.645902129	8.902979894	8.783957813	9.054770532	8.882290524	8.949124187	8.856057309
Cre01.g008450	10.97178639	10.89736558	10.15729759	9.986869325	9.762616192	10.24543089	10.76551681	11.12580265	10.6794972	10.32092363	10.7072128	10.4542193	10.36592469	10.39577169	10.08236177	10.80451879	11.09813394	10.03232693	10.17169429	10.23042739	9.972061103	10.02511726
Cre01.g008500	7.929304405	7.794216152	7.71404694	5.520931136	5.678018339	5.385267219	5.786211392	5.33157432	6.235938346	6.477678743	6.165309625	6.065706614	6.002149636	6.488012244	6.617764462	7.037504149	7.110713903	6.69765674	6.941616274	6.850717933	7.206708556	7.375792435
Cre01.g008550	8.006801248	8.001739385	7.441767691	8.748899289	8.742254307	8.742236662	8.86298548	9.113211602	11.02872366	10.89951832	10.88394215	8.535381138	8.310758734	8.39043682	8.953170152	8.733271851	9.283703446	9.766165851	9.628764449	9.836001033	10.29700248	10.57127516
Cre01.g008600	9.295808376	9.59085816	9.39202724	7.776075744	7.915500543	7.946411061	7.478948896	7.761016246	9.167049021	9.495253891	9.492361033	8.967236157	8.841153808	9.0238033	8.70926413	8.676901034	8.054808817	9.160052457	9.102548802	8.970559147	9.00842835	8.892262281
Cre01.g008650	12.98033899	13.29289121	13.17173182	11.22922246	11.27507633	11.01629427	11.22112874	11.16498701	12.00937981	12.09445187	12.29075992	12.76131568	12.89153621	12.97833285	12.396455	12.13842573	12.21820022	12.4698178	12.51902346	12.49475182	12.17912241	12.24233353
Cre01.g008700	6.420017937	6.301014372	6.929162943	6.161668337	7.085254501	6.576752347	6.304607144	6.250526535	6.469446133	6.69205406	6.698482728	6.625078826	6.551820257	6.420493016	6.084130492	6.745425953	6.461054003	6.46287713	6.460474235	6.449165851	6.367314902	6.52104043
Cre01.g008800	8.280165668	8.075563648	8.388168884	8.674472026	8.542121691	8.018889202	8.36503254	8.831964444	8.701340827	8.740410633	8.918382794	9.004039893	9.063937282	8.961032625	8.858354965	8.829458184	8.832221706	8.212329514	8.363478095	8.212781429	8.512876241	8.509923356
Cre01.g008850	11.39504495	11.93128321	11.40025334	11.91978144	12.09532223	11.74007985	11.79784544	11.65443276	11.17489716	11.37650998	11.42155569	12.00102385	11.99292568	12.12138981	12.04328697	12.13043797	11.95031768	11.9492577	12.03766487	12.17637299	11.91617691	11.98272904
Cre01.g008891	8.373106694	8.1014792	8.261380227	6.563579339	6.600175749	6.912706011	6.617472781	6.80809032	7.114031255	6.804823049	7.2784762	7.416558462	7.270288043	7.137739315	7.879921931	7.686939579	7.713208401	7.89523816	7.967832416	7.983855545	7.972266654	7.814417407
Cre01.g008950	12.9182296	12.57358613	12.03215517	12.71073169	12.53978589	12.87476315	12.8570229	13.07148234	11.91958042	11.75701864	11.85926694	12.69624236	12.76206434	12.72533031	12.6987521	13.09898209	13.25863243	12.75673435	12.73129295	12.89484875	12.48953627	12.61475657
Cre01.g009000	10.14542436	9.928570179	9.117173365	7.964067114	7.704863106	7.962259438	7.748891074	8.14916074	9.054282341	8.667844086	8.931042337	8.712942399	8.502812941	8.74501983	8.737193609	9.203382357	9.654965554	9.293217262	9.255246832	9.378790743	9.476530817	9.34987058
Cre01.g009025	7.450066054	7.711953256	7.618114982	7.778792011	7.365779461	7.605166101	7.655145611	7.248050406	7.426005962	7.408656898	7.247499239	7.091403285	6.980648957	6.913450985	7.054084444	6.647974665	6.802396802	7.076111759	7.13694538	7.017542202	7.055054193	6.907311232
Cre01.g009101	6.29994458	6.964280661	6.519954852	7.146185429	6.98937726	7.150790173	6.713686752	6.730047401	7.883164377	7.9641567	7.912902904	6.675306113	6.473452733	6.536236937	7.652753585	7.540494673	7.305193199	9.854916297	9.717520348	9.605205484	8.989964356	9.301068049
Cre01.g009150	8.125084649	8.558514891	7.932863008	7.375340747	7.061931237	7.431897762	7.183354587	8.031286886	6.664111789	6.792779548	6.890181773	7.471394132	7.874711514	7.732565426	7.027365992	6.630961071	6.43894137	7.447445072	7.555206868	7.4768001	7.588652065	7.528382305
Cre01.g009200	7.604665636	7.642453042	7.209837245	7.22156072	6.858695271	7.344520034	7.276738296	6.951173136	6.90287478	6.743425676	7.104334239	7.043049095	7.08437416	6.970436221	7.711070749	7.655707701	7.084286228	7.377707826	7.14599374	7.233773324	7.768191444	7.591884062
Cre01.g009250	4.812880263	4.812880263	4.812880263	6.507932851	6.530596925	6.173195439	6.5265996	5.893680341	6.086130869	6.493219375	6.030820291	5.094493605	5.452331576	4.812880263	4.812880263	5.950410827	5.11063496	5.652543077	5.166881643	4.812880263	6.205634339	5.855952743
Cre01.g009300	11.05685265	11.38229695	11.57751083	10.88250972	11.14310044	11.07264075	10.91668884	9.863767601	10.82591249	11.06104134	10.87417281	11.138299	11.063711	11.24680094	10.97603354	10.55747236	10.36852612	10.69462448	10.73458466	10.47718105	10.38889885	10.2256017
Cre01.g009350	9.79914142	9.551818394	9.478067391	9.72442938	9.90117175	10.01468451	9.919231193	9.899603104	8.474772823	8.740410633	8.380618591	9.461670421	9.194374244	9.259285746	7.984386736	8.009534131	8.345758816	8.655478725	8.523051663	8.766099009	8.386362017	7.849239083
Cre01.g009400	7.500269391	7.501919118	6.730482274	6.161668337	5.718937395	6.311835299	6.770254225	6.122342792	6.93680591	6.638469138	6.666216081	7.970104959	7.630543443	7.620090667	7.879921931	7.874483266	7.50485258	8.025764031	7.896572153	8.021996586	7.700671471	7.678749982
Cre01.g009450	6.684711956	5.828441966	6.708787768	7.503609068	8.081895204	7.233438783	7.510978862	7.006421402	7.244059125	6.919401878	6.890181773	6.723577244	6.643120968	6.402985193	5.95685845	6.485533421	6.133223204	6.614832211	6.673122409	6.730763864	6.430101147	6.625859062
Cre01.g009500	9.648661232	9.494834997	9.587167538	9.098104573	9.488822055	9.256624917	9.152500781	8.859418414	9.104711272	9.037529907	8.899181274	9.403253216	9.160733389	9.386013947	9.364034978	9.149283541	9.014780104	9.321651937	9.255246832	9.087190109	8.547051859	9.016016665
Cre01.g009550	9.94424754	10.31177423	10.06706564	8.724054095	9.232752422	8.90817744	8.719966574	8.496432247	8.883156993	9.130302147	9.083356213	9.960838309	10.25493929	10.11819533	9.266353523	9.702893038	9.143289333	9.734820636	9.777525756	10.02295818	9.108792675	9.082560155
Cre01.g009575	7.576968052	8.114260838	7.59586451	8.742041027	8.628624041	8.711575233	9.172226227	8.556054992	8.65364873	8.695489988	8.836620739	8.552089714	8.647894378	8.738788613	8.449246534	8.115802551	7.55289408	8.671393279	8.856610627	8.458041293	7.860293181	8.138350934
Cre01.g009601	6.933093405	7.345360513	7.661571699	5.897796847	5.960552459	6.484267579	6.442814679	5.96277782	6.34969259	6.327625356	6.43266358	6.590414752	6.147502924	6.454738016	6.899885565	6.04145457	4.812880263	6.189603448	6.444858806	6.395041471	6.128248876	6.08910104
Cre01.g009650	9.888315169	10.19152893	9.923433239	8.554231058	8.681062168	8.670706292	9.242941325	8.548959351	9.279978907	9.449227773	9.664898109	9.864279028	9.925623886	10.05837894	9.346056765	8.913101954	8.627345628	9.94243756	9.908517446	9.504087616	8.887260099	8.993131342
Cre01.g009676	10.18039447	10.4125464	9.739209262	9.017600561	8.850787614	9.312729536	9.476518793	9.396321121	9.854309104	9.702574998	9.982564594	10.73367035	10.62278742	10.73983145	10.52341484	10.44319808	10.10908025	10.74938536	10.9087389	10.86267436	10.35211945	10.36153299
Cre01.g009700	8.013639339	7.668924784	7.78434035	7.421790469	7.508195895	7.178910244	7.770061065	7.405444941	8.426313412	8.749227888	8.439598457	7.886272212	7.508548332	7.693899501	8.004379698	7.953236152	8.313178469	8.438088211	8.492535119	8.240685871	8.328497857	8.495476623
Cre01.g009731	6.871438951	6.840834953	5.97190549	6.981252083	6.938673501	6.935215592	7.478948896	6.893474112	7.673324177	7.64532742	7.595784405	7.407201644	7.471612576	6.778437933	7.2618033	7.386250115	7.136625928	7.528123874	7.53504354	7.569041988	7.669578029	7.484361352
Cre01.g009765	6.043850217	6.443752798	6.013332128	7.057109646	7.473955625	7.178910244	7.37111187	6.776156153	7.208178297	7.083980896	7.080877433	6.858189124	6.925532806	6.402985193	6.899885565	6.523570888	6.662225102	6.710938337	6.619956189	6.936808354	7.017447455	6.941293813
Cre01.g009800	7.35478045	7.334255732	7.416447221	8.714274293	8.902117235	7.977931225	8.22389796	7.894204339	7.974754156	8.189556179	7.957330146	7.079479542	6.513279888	6.641784599	8.056347563	7.847218218	6.461054003	6.950939863	7.331020451	7.452739012	7.382245391	7.446567794
Cre01.g009850	9.074017804	9.142557671	8.924591355	9.743722655	10.0188904	9.228809666	9.208974063	9.382471033	9.095241404	9.023081808	8.826488062	9.001008738	8.707495577	9.115493944	9.695392858	9.491107984	9.247009583	8.844114565	9.115912574	8.992482438	8.897207436	9.023564666
Cre01.g009900	13.7725468	13.7993555	13.58446098	13.35371346	13.46405698	12.87166001	12.82039044	13.15815264	12.73495458	12.71894008	12.65657991	12.83931682	12.82568898	12.77809319	12.78048302	12.79415916	12.80248873	12.67758574	12.7665831	12.76675236	12.82491912	12.85866752
Cre01.g009950	7.548703771	7.378140891	7.813415062	7.596389149	7.769354448	8.377925754	7.801225947	7.916611331	8.525180116	8.337788651	8.517428724	8.019315632	7.969450389	7.982191591	7.94352796	7.265817852	8.403616625	7.798997335	7.444084029	7.523693364	7.653766355	8.026691271
Cre01.g010000	9.384653245	9.108104938	9.507589734	8.592905389	8.954712336	9.121171348	9.085414066	8.817300737	9.004548548	8.867283621	8.764137868	8.731375376	9.102851973	9.13220063	8.74507429	9.072857849	9.40393951	9.045309223	9.148787593	9.154331858	8.910364022	9.150754526
Cre01.g010050	8.099642589	7.945509764	7.832467645	10.41485127	10.49362938	10.28122984	10.3213661	10.19701255	10.29298568	10.07643821	10.37213198	10.6434979	10.50954726	10.64345675	10.68922184	10.09886658	10.14322444	10.47300514	10.6523335	10.60951058	10.42018527	10.25788205
Cre01.g010100	6.948058941	6.919358427	6.929162943	8.163288069	8.346932952	7.853059937	8.071382119	7.979109396	8.789265137	8.623747126	8.626746296	8.462100661	7.817555875	8.039509269	8.118726341	8.235692766	7.994192365	8.015756075	7.987546252	8.231445288	8.040240921	8.133675341
Cre01.g010150	6.823177939	6.19464864	6.85335489	6.616775493	6.697635185	7.021553348	6.736620327	6.401053992	6.691486401	6.874789281	6.930617272	6.675306113	6.711572419	6.488012244	6.807335562	5.849666564	5.644971901	6.361345071	6.53560024	6.076397282	6.34559915	6.111904111
Cre01.g010201	7.979111943	7.810102524	7.661571699	7.9425041	8.13146306	8.158123969	8.385552963	7.871433665	8.348381633	8.140986932	8.224069994	8.435310038	8.647894378	8.475531666	8.195909773	7.953236152	7.514595909	8.467601317	8.242110558	8.380896219	7.933757832	8.076327447
Cre01.g010250	8.983725606	8.999486897	8.928970055	7.196903964	6.938673501	6.781327807	7.125716389	7.261516129	8.44514729	8.524401685	8.55480623	8.211200149	8.027147685	8.054745144	8.444403929	8.09863744	8.198837401	7.959403739	8.389505995	8.130595925	8.512876241	8.580040032
Cre01.g010300	6.221205805	6.19464864	6.128179468	6.507932851	7.014009836	7.302868718	7.560725099	7.159483794	7.565730589	7.460825337	7.127383629	7.50676985	7.795505926	7.757758981	6.672391306	6.426078353	7.123733016	7.6043366	7.581641001	7.750009004	7.984872153	8.119555073
Cre01.g010350	9.230468675	9.360376274	9.510508913	7.558751181	7.667699834	7.783207578	8.239036522	8.445723995	8.089884097	7.969239461	7.886870248	8.007173237	8.153250098	7.966145911	8.258086042	8.506089026	8.041561949	7.884252887	8.11832328	8.231445288	8.237026505	8.105292327
Cre01.g010400	15.21734632	15.13678529	14.54092108	14.88107428	15.11016023	14.76515297	14.69633267	15.0422474	15.12058203	15.03804421	15.027794	15.09282134	15.12817443	15.14618016	14.79049586	14.92065067	15.18743278	14.92525825	14.88837963	15.02572622	15.18358556	15.13599466
Cre01.g010450	8.234230283	7.833598706	7.959041706	7.368052095	7.516624349	7.841657388	7.881088942	7.624071621	6.868028269	6.886087911	6.666216081	7.471394132	7.302454197	7.436054911	7.480838017	7.615652493	7.687743035	8.259599007	7.962860495	7.994858794	8.144857377	8.095703215
Cre01.g010500	8.33012598	8.65304044	8.579074098	7.689134011	7.877130614	8.561385745	8.062880384	7.944126459	6.958943572	6.678873634	6.862503083	8.025347817	8.11245406	7.883049204	8.379903397	8.826008646	8.636129958	8.045569278	8.140453136	8.277057668	8.127950423	8.405577618
Cre01.g010550	11.07634943	11.00912033	10.34053774	6.842286229	7.237984809	7.521256443	7.230856737	6.730047401	8.47110315	8.167685644	8.496232129	9.045816843	9.008251153	9.036541719	8.668393937	8.54865142	8.679259209	8.83001913	8.595009175	8.531221837	8.215872974	8.31374418
Cre01.g010650	7.950866893	8.544485335	8.438346553	8.80261304	9.707915288	9.29633311	9.110173553	8.181767227	8.832707906	9.020659578	8.767673964	8.893939955	8.816123822	9.201677151	9.158601227	9.288417431	8.55505473	9.028141825	8.988485437	8.873452601	9.210584737	8.317862778
Cre01.g010700	10.18489385	10.42529645	10.03095489	9.680050166	9.90117175	9.754857744	9.783677175	10.12584528	8.939853049	8.792516993	9.054738232	9.954598568	10.07133069	10.04208343	10.07770568	10.25660245	10.24105549	9.882416777	9.813456384	10.07513291	9.906449341	9.590477275
Cre01.g010750	13.20376564	13.45874697	13.39122526	10.81836878	10.84770992	11.79097718	11.7324095	11.75271559	10.44206602	10.654328	10.61929072	12.61357541	12.66615236	12.74113	12.32757593	12.22805402	12.25270996	12.22700971	12.10716911	12.40211183	11.53899218	11.57109581
Cre01.g010800	6.823177939	6.667553608	6.929162943	8.187848459	8.589953375	8.176295844	8.422421799	8.051628723	8.597600175	8.520968022	8.457265223	8.001062566	8.014528766	7.938989503	7.843297811	8.051816893	8.285445412	8.069941056	8.109373417	8.268051765	8.215872974	8.202237082
Cre01.g010816	5.827679545	5.234591982	6.128179468	6.37224048	6.758604165	6.383932767	6.781269157	7.16908712	6.704950865	6.624701132	6.649762019	6.358247136	5.970351404	6.330158293	5.809801101	6.25063378	6.716643634	7.124951716	6.773084418	6.994979756	7.401480084	7.166744492
Cre01.g010832	12.81757432	12.69617352	13.10868983	5.541039234	6.047439285	5.822779997	5.667708388	5.362673377	5.727324465	6.195360832	5.642884026	5.299118989	4.812880263	4.812880263	5.318722219	4.812880263	4.812880263	5.175036771	5.669539125	5.342376542	4.812880263	4.812880263
Cre01.g010848	6.043850217	5.696765397	6.618010845	5.845771736	5.718937395	5.655422098	5.228125096	5.73712714	6.650194103	5.893913473	6.139775485	5.977667619	6.570637114	5.586849369	5.725845042	5.553710546	5.783750622	6.147458128	6.140067326	6.025617857	5.501662508	6.041903423
Cre01.g010864	6.464751621	6.648828284	6.872729207	5.715910422	5.634813985	5.257402456	5.786211392	5.542578706	6.891363651	6.596691953	6.834214358	6.379455013	6.411066781	6.725555574	6.724710677	6.384687967	6.36996341	6.684231993	6.606297169	6.643918766	6.897669832	6.388750135
Cre01.g010880	6.902633992	6.667553608	7.39064875	7.639043591	7.356365493	7.131708779	7.632137219	7.539282339	8.065643052	7.922819255	8.127769848	7.739269511	7.544518156	7.512645538	8.424867116	7.833384041	7.524270736	7.732996698	7.864888742	7.484727604	7.39189664	7.837727854
Cre01.g010900	16.88788245	16.61360711	16.91790578	13.80528366	13.58989971	12.25515238	12.07373272	12.32826696	12.79908212	12.72581376	12.75964581	14.69135555	14.60268131	14.636152	15.77652854	15.79743133	15.90636834	15.38730207	15.35454335	15.42818919	15.75544416	15.57401792
Cre01.g010950	8.743807471	8.77407728	9.169875221	9.243810986	9.783244997	9.239571672	9.326264663	8.694245351	9.331266561	9.206833249	9.197684505	9.815181034	9.706425736	9.642171083	9.376740271	9.061181239	9.26406174	9.475963128	9.576625329	9.427818803	9.368858123	9.263346744
Cre01.g011000	16.94592518	16.55785608	16.34109485	16.17476332	16.12963372	16.38844504	16.23759183	16.78530706	16.51351548	16.36928102	16.3199047	16.94828534	16.81689766	16.78224694	16.87158632	17.02099163	17.21232235	16.6880847	16.57378103	16.80279581	16.8883456	16.59714553
Cre01.g011050	11.57541948	11.31676885	11.39789379	9.995515024	10.47579765	11.01379377	10.81393426	10.602297	10.63046497	10.51880374	10.47914426	11.35264048	11.29467576	11.26364704	11.49367027	11.53280108	11.51074524	11.59834605	11.56543549	11.67224272	11.45143549	11.50228269
Cre01.g011100	9.828205523	9.635470995	10.65179569	9.186483519	9.296391703	9.262968052	9.22038597	9.050721065	8.800979402	8.861877266	8.836620739	9.670356738	9.603882754	9.713592744	9.131851446	9.075762214	8.649205985	9.889210619	9.843174226	9.758323812	9.103079277	9.228964486
Cre01.g011200	7.539152187	6.79130154	7.561802706	7.642040669	8.235765214	8.246737905	7.900363148	8.132571313	8.627546713	8.489687146	8.274870783	7.912603893	8.014528766	7.888744643	7.652753585	7.639824228	7.770876876	7.845112046	8.113855433	7.915964834	7.927235861	8.219973116
Cre01.g011250	5.234264759	5.647617186	5.142334349	5.910351376	6.225242276	6.194117936	6.254508089	5.626602707	6.235938346	5.996795942	5.940486539	5.4973474	5.792702683	6.252303179	4.812880263	5.735970376	5.939296996	6.230151118	6.05384209	6.025617857	5.816063587	5.940158031
Cre01.g011300	10.18189582	10.27983471	10.60482041	8.266771284	8.445701946	8.598763679	8.642710324	8.193232758	9.111772892	8.966308435	8.983631819	9.53255373	9.657071876	9.144016042	9.277239536	8.992131228	9.283703446	9.107333641	9.232943116	9.225426574	9.164709685	9.444642694
Cre01.g011350	7.539152187	7.378140891	7.661571699	7.345948968	7.268565672	7.1123499	7.321112526	6.916863044	7.593423126	7.377927113	6.956890132	7.018190377	7.270288043	7.046255318	7.317243846	6.878780811	6.643541385	7.416889275	7.163908364	7.233773324	7.103585624	6.963464636
Cre01.g011400	8.006801248	8.158107898	8.545172771	8.959732228	9.417994408	9.191603654	9.114258922	8.275311902	8.025969773	8.154399263	7.886870248	8.06100881	8.141713681	8.243598941	8.454072729	8.421541933	8.198837401	8.392638743	8.447268983	8.372526962	8.714167428	8.541903037
Cre01.g011450	10.30411251	10.41510545	10.55626288	10.03909739	10.31164653	9.840669383	9.868222195	9.337026939	9.432419706	9.637784208	9.552883448	9.80307468	9.778345196	9.7936711	9.585918782	9.417548839	9.146359137	9.504579144	9.500642027	9.252907477	8.600898248	8.954158245
Cre01.g011500	10.82487081	10.57582901	10.57309605	11.96857317	11.99545838	11.74536419	11.65339986	12.01201717	10.24785406	10.30214433	10.28508495	10.60220191	10.71723105	10.60729239	10.24484367	10.42399779	10.58267618	10.53666678	10.5438867	10.61127786	10.86366915	10.76186387
Cre01.g011550	6.043850217	5.743023407	6.263965747	7.111269203	7.119487076	7.1123499	7.125716389	7.059435113	6.607470878	6.638469138	6.546107246	6.197371667	5.665377102	6.330158293	6.170076352	6.25063378	5.693973399	6.325403839	6.363472737	6.875907559	6.323459694	6.640123014
Cre01.g011600	9.382040119	9.443052633	9.026156404	11.00766834	10.97858623	10.96414687	11.01424286	11.08735168	10.9795089	11.04091928	10.99703641	10.55557304	10.70466677	10.61069504	10.2055527	10.0744403	9.996420526	10.42987826	10.50556456	10.55912614	10.6299686	10.43865
Cre01.g011750	7.252310876	7.559860139	7.310184941	7.893367437	7.857544646	8.317936705	8.037063416	7.954983417	8.594233676	8.493196891	8.757039348	8.526952872	8.564348661	8.494182345	7.774857668	8.12713122	8.150386641	8.677709803	8.777424068	8.873452601	8.551266802	8.956789673
Cre01.g011800	6.720784807	7.794216152	7.416447221	6.704656338	6.88590931	6.924009672	7.108779743	6.820642569	7.551673249	7.626002638	7.659075893	7.435082123	7.21491252	7.204785558	6.672391306	6.297122408	6.958333377	6.670660564	7.109425303	6.772023855	6.780986318	6.722414771
Cre01.g011850	8.95231909	8.855743441	9.022065093	8.859459305	8.879886502	9.237425712	8.966123316	8.552511583	9.496705123	9.414636553	9.498741382	9.320667916	9.243402581	9.230770239	8.904790432	8.421541933	8.239913546	8.510755402	8.562750365	8.160150535	8.070086955	8.3663767
Cre01.g011901	5.406727213	5.111604312	5.784901723	8.730998943	9.028713137	8.176295844	8.548976774	7.885708604	7.80885374	8.004313892	7.994324399	7.444250751	7.553365792	7.232523439	6.972240571	6.012039581	6.680630665	6.378898939	6.724100793	6.785482653	6.430101147	6.860564228
Cre01.g011950	7.365702488	7.886936684	7.959041706	8.102111775	8.007077102	7.935745337	8.1892331	7.791729108	9.009600251	8.940905402	8.833251142	8.663873828	8.371145074	8.256797366	8.574139066	8.581809967	8.144211984	8.858072602	8.931647118	8.611516596	9.041673718	8.792621688
Cre01.g012000	8.053985516	8.315556763	8.633846116	7.855351689	8.467224787	7.632040977	7.801225947	7.531975763	8.888654313	8.973842387	9.013689055	8.823575871	8.956869266	8.835371177	9.155653524	9.025570126	8.653538198	8.946934245	9.098066416	8.82231395	8.790926619	8.858875031
Cre01.g012050	8.067181773	7.856706924	8.717334587	8.558927702	8.911540101	9.061740979	9.144534089	8.884950777	9.789837837	9.729473876	9.812136269	8.679152053	8.801621999	8.814793624	7.295339534	7.433445801	8.168750557	9.008266997	8.743330867	8.800714178	9.275493006	9.036057064
Cre01.g012126	6.106393013	6.301014372	6.440753426	5.301154869	4.812880263	5.488400412	5.053172532	5.223765982	5.727324465	5.679165566	5.493627476	6.065706614	6.032945566	5.392793541	5.580445723	5.650354418	5.740094667	5.905737249	5.557425832	5.601726297	6.128248876	6.065777735
Cre01.g012150	10.41038195	10.27138493	10.9565667	9.072132683	9.085282147	9.350937313	9.364469293	9.020344615	8.68561963	8.564973506	8.767673964	9.443947339	9.436081262	9.442555585	9.312060047	9.410671228	9.96378614	9.642917332	9.777525756	9.655792077	9.903171019	10.10656139
Cre01.g012175	5.977126768	5.407185182	5.543336405	5.330468701	6.293235211	5.96293956	5.937892225	5.949358731	6.757404339	6.493219375	6.527935455	5.946459704	6.0918267	6.003450374	5.580445723	6.27412225	6.190462656	6.30699495	6.140067326	6.257790422	6.600568208	6.388750135
Cre01.g012200	11.04370681	11.05659378	10.98828365	11.10935641	11.11288656	10.74043118	10.84062498	11.05346853	11.12354657	11.19293545	11.12130338	11.18632155	11.29338563	11.19278079	11.39549895	11.26864889	11.4238141	11.24209362	11.38175319	11.36129253	11.40065181	11.19527235
Cre01.g012244	5.827679545	5.407185182	6.263965747	5.616049942	5.678018339	5.822779997	5.600927406	5.564548456	5.882350743	5.713452541	6.059173846	5.846035786	5.867994861	5.447304647	5.318722219	5.603654936	5.740094667	5.756655366	6.119178287	5.97209021	5.302212719	5.762944643
Cre01.g012300	11.29389342	11.01165828	11.08728418	10.41914053	10.33161422	10.23042771	10.40694033	10.31146313	10.05901866	9.917932594	9.891817808	10.30162859	10.17589703	10.22975116	10.33992208	10.35649662	10.36195221	9.905386259	10.03795529	9.929679467	9.795887463	9.858237484
Cre01.g012350	7.228444554	8.001739385	7.515038212	10.1650085	10.30809392	10.72216575	10.9061491	10.82898101	11.55031175	11.70832249	11.96351184	10.64833622	10.63302525	10.60473512	9.550487357	9.45368397	9.283703446	9.774997689	9.837816401	9.783639387	9.672276271	9.811136058
Cre01.g012400	10.54944017	10.33222941	10.21386222	10.11352292	10.13975532	10.09261833	9.911049538	10.0200364	10.032027	10.14461204	9.912660498	10.05424986	9.92895332	10.00246447	10.29917812	10.2856783	10.43015552	9.847958329	9.912345335	10.05967793	9.842848102	9.996062407
Cre01.g012450	10.64286137	10.94859699	11.14470476	12.97152256	13.15769466	12.77069931	12.75387475	12.45481909	12.11685211	12.32530035	12.35566665	13.03557579	12.97114312	13.07030148	12.6585509	12.53896095	12.16634583	12.54503102	12.71733244	12.62834651	12.07234607	12.09682291
Cre01.g012500	12.18431106	11.99636204	12.08395352	10.67008009	11.3263007	11.28245616	11.32368102	10.968415	10.63046497	10.6076054	10.58476186	11.3958527	11.19248925	11.19561535	11.03163411	10.86270878	10.883647	11.29672945	11.20643575	11.2663648	10.84073331	10.81126619
Cre01.g012550	5.328063552	5.828441966	5.277797402	6.171304619	4.812880263	5.88145123	5.81336403	5.73712714	6.419629653	6.254002959	6.001632804	5.094493605	5.309801529	5.586849369	5.768876101	4.812880263	4.812880263	5.614464228	5.63404169	5.404058512	5.501662508	5.441166329
Cre01.g012600	7.839581033	7.966860084	8.32285026	7.04786335	7.196098169	7.169602481	7.207315838	6.995556976	7.633949339	7.489767742	7.554704696	7.566570039	7.655341952	7.505175856	7.215750169	7.012354323	7.571651521	7.708200052	7.688672691	7.261994642	7.738585738	7.513864621
Cre01.g012700	4.812880263	4.812880263	4.812880263	5.409490039	5.830692709	5.96293956	6.165540118	6.03960304	6.062855542	6.327625356	6.113602983	5.732710421	6.174267856	5.181123376	5.463736172	4.812880263	5.644971901	5.531639995	5.854761659	6.124758202	5.377023932	5.694659598
Cre01.g012750	6.324996328	5.786807545	5.67360671	6.347994842	6.844868811	6.793845957	6.457198185	6.510329814	6.592891855	6.983567738	7.104334239	6.57270563	6.27511838	6.252303179	5.463736172	6.012039581	5.535931302	6.249870458	5.908614512	5.755930244	5.377023932	6.198439012
Cre01.g012800	8.962864562	8.691711726	9.227828518	7.86303777	7.844333549	8.216349446	8.422421799	7.788688044	8.244543524	8.380159501	8.105449553	8.322799619	8.02085235	8.161718197	8.676662004	8.374941311	8.55505473	7.964620943	7.95286361	8.125609549	8.323567802	7.790711788
Cre01.g012850	5.234264759	4.812880263	4.812880263	5.456542382	5.364903201	5.759868313	5.839690868	5.496340533	6.795358403	6.919401878	6.930617272	5.4973474	6.250767574	6.028742667	5.580445723	5.553710546	6.217969515	6.30699495	6.346480418	6.148117496	5.501662508	6.278511885
Cre01.g012900	8.313667057	8.126927917	8.362400432	7.536312245	7.902826788	8.033946568	7.801225947	7.34381869	6.832210149	7.131463223	6.969830295	7.444250751	7.562157044	7.137739315	8.037083398	7.145103657	6.972940865	7.345530832	7.521435537	7.16552285	7.17321125	7.34311781
Cre01.g012950	6.324996328	6.629814131	6.263965747	8.266771284	8.688398677	8.153544306	8.36503254	8.268830976	7.791129796	7.896351675	7.80573889	7.925586792	7.719384578	7.960756424	7.2618033	7.337361942	7.53387806	8.22104203	8.290329787	8.368323791	8.508546116	8.650133556
Cre01.g013000	10.60084002	10.83089525	10.55626288	8.589849718	8.770169018	8.641711809	9.077065055	8.998431962	8.846900736	8.93834016	9.034360478	9.443947339	9.463912599	9.561749091	9.79334322	10.27563135	9.951574091	9.418844917	9.337357271	9.332330443	9.267857099	9.505121063
Cre01.g013050	11.11692512	11.04590324	11.10088824	9.304522102	9.452770909	9.912280053	9.916898316	9.76588934	9.917358918	9.661260013	9.663006234	10.5504126	10.68117958	10.63178161	10.7875017	10.87357085	10.80345413	10.53146771	10.56914962	10.53976856	10.4675422	10.50648719
Cre01.g013100	4.812880263	4.812880263	5.142334349	5.897796847	6.152701834	5.759868313	5.527269534	5.893680341	7.270355841	7.168265704	7.127383629	5.946459704	4.812880263	5.865871868	4.812880263	5.950410827	4.812880263	5.756655366	5.596760595	5.078740494	5.213052364	5.884890322
Cre01.g013150	10.18937923	9.849382894	10.31574432	8.657068642	8.814400079	9.492560232	9.355875161	9.504393903	9.191689741	9.261156156	9.122486141	9.914975549	9.97959902	10.07202493	9.778112133	9.320581309	9.380683465	9.811224763	9.631864491	9.722771654	9.678044125	9.713595723
Cre01.g013200	8.575062719	8.825179316	8.857252472	10.31802579	10.91929568	10.44613595	10.36820609	9.882850359	9.558239834	9.541540765	9.334833738	9.502907548	9.542140399	9.415537084	8.901271425	9.004381229	9.266884192	9.513406139	9.573403829	9.310705219	9.375977087	9.329737199
Cre01.g013250	9.253534117	9.133243181	9.307241991	8.405614932	8.220601169	8.757324353	8.903718863	8.78901895	8.866537304	8.869979165	8.85998848	9.034004215	9.137860119	8.852776715	8.990069406	9.315679635	8.973869929	8.949542854	9.150952722	9.024751454	9.059487955	9.259093696
Cre01.g013300	10.67625743	10.37885861	10.57170077	10.02790344	10.05749662	9.918981689	9.902821139	9.721815018	9.749722264	9.639361231	9.643949427	9.869263882	9.692776379	9.696066827	9.787650428	9.583677326	9.788505415	9.982376642	9.972247138	9.743885708	9.728940398	9.983244748
Cre01.g013350	12.47610937	12.41201837	13.17196196	10.26943708	10.16354426	10.3242586	10.15323094	10.06774989	10.63536243	10.7667142	10.73985788	11.24050559	11.43933933	11.50304021	11.94238617	11.81568156	11.91708409	10.53580157	10.51733603	10.53884026	10.96298546	10.78419381
Cre01.g013400	10.95520751	11.03263593	11.05569871	8.04267033	7.909177968	8.916259127	8.853230432	8.445723995	9.688158169	9.729473876	9.694834725	9.598106537	9.351686753	9.504302694	9.760782322	9.770669453	9.772722819	9.815511391	9.688042679	9.633334951	9.599170936	9.49431247
Cre01.g013450	8.898395486	8.889365973	8.915793611	5.970712707	5.864935103	6.085078759	6.183932389	5.719752458	6.436472008	6.309670156	6.113602983	6.172327138	6.22586375	6.272284467	6.370512231	5.813418487	6.504072101	6.249870458	6.007806017	5.885711198	6.205634339	5.762944643
Cre01.g013500	13.28297832	13.04584378	13.16965884	11.87943052	12.07352639	12.08427843	11.91080193	12.03792181	10.71385741	10.81282028	10.74165001	11.59539809	11.49033584	11.61864081	11.7065602	11.8792365	11.65265153	10.93471928	11.05951691	11.21905996	11.01019115	10.64389846
Cre01.g013550	8.987173127	9.246983987	9.498796483	9.651145697	9.490914829	9.314765997	9.413326824	9.081693794	9.29865403	9.34478826	9.202908077	9.253550075	9.102851973	9.395922507	9.502618584	9.173880542	8.881010516	8.933819507	8.978760995	8.896900298	8.551266802	8.750738737
Cre01.g013600	10.131506	10.27279667	10.4062079	12.27380442	12.3907994	11.97349206	11.98416666	11.8106533	11.5455511	11.68905884	11.54827893	11.49209418	11.69422329	11.53382874	11.13529821	11.05039657	10.88272901	11.44000179	11.38680254	11.38627393	11.33043981	11.20688904
Cre01.g013650	8.118766943	8.315556763	8.4444962	8.293388432	8.337604294	8.148949772	8.333685667	8.477861186	8.52163811	8.534653343	8.57110919	8.426266637	8.395568197	8.601236718	8.524570023	8.389082464	8.687731024	8.600003318	8.478759627	8.426067239	8.910364022	8.545412471
Cre01.g013700	11.42513454	11.31402995	11.94272344	12.86043492	12.95464947	12.54517011	12.46772355	12.1963262	11.68037117	11.59721719	11.48977764	12.46467643	12.40430547	12.49716628	12.06774008	12.0826401	12.20063075	11.52962438	11.55119553	11.45774083	11.16728687	11.33087773
Cre01.g013750	7.216350713	6.964280661	6.85335489	7.723435536	8.076278744	7.998559112	7.759516229	7.851201304	8.080237567	7.948797264	8.082770998	7.912603893	8.052051638	8.084732062	7.644218989	8.261581471	8.340380371	8.108081308	8.095841431	8.249866625	8.20517662	8.330147408
Cre01.g013769	6.549438316	5.743023407	6.519954852	6.831370581	6.633526686	6.946325604	7.011543918	6.782607672	6.879748841	6.768343711	6.862503083	6.675306113	6.953382621	6.68437622	6.791236951	6.80642631	6.73426801	7.004553566	7.216256072	6.772023855	6.897669832	6.77441068
Cre01.g013800	7.387287201	7.540815914	7.148941794	8.165351123	8.401654966	8.40123021	8.487103683	8.849364927	8.99693747	8.812278995	8.92788792	8.698022987	8.66001514	8.7848743	8.207419324	8.860135664	8.636129958	8.441810971	8.774613793	8.568280424	8.525788265	8.488197973
Cre01.g013801	9.670228617	9.642045213	9.293742477	9.165149486	9.104565925	9.338981071	9.201315436	9.530637656	8.818372975	8.658508648	8.760593011	9.212244696	9.329160039	9.160395933	9.238772045	9.110163678	9.305827174	9.598819271	9.306627775	9.362069323	9.053574421	8.951521977
Cre01.g013850	8.357140827	8.385557575	8.527915129	7.261676355	7.411897739	6.979097722	7.207315838	7.318364528	7.705304717	7.518112964	7.405082974	7.701862827	7.596772868	7.888744643	7.79035883	7.717485088	7.599318565	7.597579319	7.620367826	7.403310185	7.281766818	7.742057999
Cre01.g013900	10.61868272	10.42275545	9.721689141	10.85460054	10.57863992	10.58570402	10.75837238	10.83841857	10.95295006	10.72725676	11.00003394	10.72911051	10.5757957	10.57804092	10.37069329	10.28692925	10.29588961	10.38734119	10.26343664	10.2857107	10.07615086	10.12184429
Cre01.g014000	7.751955636	7.334255732	8.796215967	8.006226327	7.857544646	8.058690278	8.382153387	8.288185638	7.921603719	7.858437558	7.651320702	7.96383087	7.902438268	7.654127519	7.686376711	7.798188036	7.50485258	8.030741486	7.706732708	7.782264537	7.723543692	7.826121177
Cre01.g014050	9.290243157	9.5020826	9.327256424	10.48731371	10.69199699	10.41140273	10.38854507	10.76950334	10.30225559	10.22132687	10.28999326	10.78553687	10.87563968	10.77437356	9.81215826	10.05253833	10.16302668	10.1979444	10.09069931	10.27124913	9.772718608	9.697985125
Cre01.g014100	6.011055166	5.111604312	5.928610821	7.066291607	7.318043698	7.25989537	7.459366059	7.397387321	8.099465185	7.83071385	7.906439872	7.574905125	7.605293064	7.241643673	7.000093237	6.850327917	6.416402214	7.492037938	7.548518466	7.4768001	6.76561934	7.213050809
Cre01.g014150	8.485017084	8.421870123	8.681406966	7.773354181	7.690116811	8.641711809	8.149694435	7.880016056	8.437643607	8.253212151	8.229232754	8.73503363	8.366209715	8.494182345	8.343921689	8.557013578	8.291035529	8.562923632	8.471821617	8.189100496	7.959547199	8.51709219
Cre01.g014200	6.106393013	6.166341879	6.618010845	5.50018711	5.678018339	6.214639893	5.053172532	5.33157432	5.617909347	5.429965717	5.804593888	6.336637058	6.147502924	6.567341367	6.654450017	6.681313903	6.008246354	6.556333197	6.506116918	6.051328832	7.195635578	6.872411094
Cre01.g014250	10.40267791	10.76121224	11.37887718	8.87583183	8.546169484	8.926964293	8.920160535	8.584089868	9.032115272	8.988792553	9.202908077	10.19585791	10.27991744	10.22975116	10.64690723	10.34693301	10.35269806	9.988715973	10.18757149	9.906824907	10.38538029	10.27375507
Cre01.g014300	7.321477665	7.193359775	7.35101202	8.766578396	8.401654966	9.107130899	8.954770055	8.919674014	10.57206379	10.42508472	10.47699398	9.214861375	9.155049145	8.889778344	9.173249644	8.776821389	9.064329529	9.497478337	9.527528604	9.197409619	9.487524892	9.645234859
Cre01.g014350	10.68792413	10.31040018	10.46751636	9.222334561	9.142373187	10.28434629	10.04418642	10.38416445	10.33071981	10.34526623	10.34172812	10.66752877	10.8040561	10.74912389	10.3515384	10.40223159	10.65220652	10.55642464	10.49964259	10.68024947	11.0365947	10.89298984
Cre01.g014400	10.89334449	10.53759019	10.22278115	8.583718681	8.582091937	9.45982103	9.664945103	9.485086375	9.739136854	9.524570652	9.579209055	11.10630987	10.91811647	11.00775872	10.96515553	11.36415478	11.5278723	11.40348182	11.23776838	11.28308826	10.92633696	10.88750002
Cre01.g014450	8.086747668	8.859518493	8.590197899	9.534105173	9.616975412	9.182707415	9.294232833	9.199304371	9.491306158	9.315475234	9.583216734	9.623907116	9.461613783	9.427178662	9.800898765	9.028571718	9.362331692	9.795397033	9.851173769	9.696352653	9.239506332	9.608962292
Cre01.g014500	9.18619651	9.117583448	8.902494879	9.842894588	9.8102982	9.763821689	9.792613137	9.597225744	9.906590131	9.699554968	9.761767649	9.717198735	9.752264702	9.926644867	9.476893912	9.559016071	9.872346648	9.763209824	9.625657714	9.750320526	9.218530375	9.535311581
Cre01.g014600	10.03012049	9.781550171	9.936507424	9.101318257	9.389105746	9.121171348	9.193615748	8.645225014	8.815488684	8.61089383	8.983631819	8.802819979	8.651946068	8.778814638	8.876393337	8.32185278	8.22245505	8.645844204	8.454327314	7.994858794	7.723543692	8.354402577
Cre01.g014650	8.060599071	7.833598706	8.419736617	7.533076659	7.67521242	7.632040977	7.785730433	7.491081332	7.91072805	7.880228142	7.886870248	7.879611336	7.742660431	7.806821192	8.136915303	8.177016413	7.856944814	7.775356675	7.937733728	7.561586666	7.322855187	7.894360931
Cre01.g014700	10.7120173	10.43162944	10.40464128	9.252505082	9.501333267	9.608265712	9.235462157	9.355377341	9.471334731	9.319418354	9.370072897	9.592086282	9.578654727	9.306289643	9.561653697	9.455912548	9.378076083	9.44676616	9.476696805	9.197409619	9.23429099	9.303134922
Cre01.g014800	10.59746979	10.76923429	10.38252786	10.47459411	10.2288887	10.00337896	10.18846397	10.15694276	10.01207411	10.04348505	10.21196942	10.10160441	9.987603461	10.24625635	9.961191597	10.08022503	9.956820509	10.36315557	10.20327567	10.34321214	9.979861872	10.17690952
Cre01.g014850	8.186756603	8.145718261	8.098842152	10.73653946	10.60010036	10.6165237	10.49085658	10.22607364	8.877638495	8.956201179	8.642252404	8.763967637	8.797973469	8.55937398	8.230161702	8.523266725	8.55505473	8.912583057	8.690617059	8.911362592	8.801563622	8.889509541
Cre01.g014900	8.772093957	8.725229313	8.993094377	9.514173445	9.678847757	9.441305291	9.433067931	9.238293168	9.269497987	9.484762463	9.266648657	9.604101708	9.684918236	9.591359391	9.426467508	9.043486182	9.18269376	9.490342302	9.422212205	9.481048125	9.325387636	9.317520385
Cre01.g014950	11.35036901	11.26807062	11.39316309	10.67618488	10.62410565	10.55335032	10.65304484	10.58644177	10.85559233	10.81908956	10.91126783	10.73367035	10.68019259	10.81991415	10.73624867	11.02063766	10.98121669	10.789133	10.70401178	10.73233381	10.79019444	10.81993838
Cre01.g015000	9.753404823	9.663744874	10.17394956	7.789604548	7.690116811	8.605455747	8.464797597	8.397105407	9.29865403	9.172352921	9.249084529	9.987059734	10.00820921	9.948333551	9.416658702	8.982874558	9.289266394	9.78377568	9.665531367	9.357858397	9.570511242	9.554514319
Cre01.g015050	8.865039523	9.404889266	9.320615869	10.45049045	10.70105311	10.43121877	10.55299008	9.981874394	10.26164817	10.42599795	10.38824146	10.23884544	10.00820921	10.08064192	10.09316782	9.631766913	9.238406994	10.03355377	10.05882482	9.857020241	9.82563334	9.974204038
Cre01.g015100	7.332669585	6.824536821	6.983242838	7.029173791	7.566139967	6.606069111	6.770254225	7.043753988	6.925593988	7.247548223	7.02034645	7.471394132	7.323481338	7.512645538	7.782629758	8.045853578	7.770876876	7.878727816	7.724561309	7.91015639	7.753467154	7.652596911
Cre01.g015103	8.976805596	9.173176618	9.625364546	10.64539911	10.51432933	10.54211314	10.5134109	10.47168694	10.5652362	10.66828609	10.81071429	10.77407276	10.94136809	10.78645848	10.80918902	10.48956578	10.37507019	10.48918604	10.55126681	10.33360803	9.837705248	10.12767943
Cre01.g015150	8.723254784	8.661724952	8.920199234	7.364393087	7.108174048	7.64528543	7.596892002	7.506093068	6.844261179	6.234804969	6.790569911	7.583190216	7.248410278	7.782505547	8.195909773	8.444282267	8.210695432	8.2971357	8.122777049	8.11558372	8.110838845	8.2971493
Cre01.g015200	8.31917458	8.544485335	7.794099293	8.935914639	8.669986304	8.726988122	8.53986523	8.262320312	8.902306028	8.769592562	8.668989577	8.317912805	8.310758734	8.418068136	8.069045735	8.01565274	8.228298471	8.636144265	8.454327314	8.125609549	8.268176624	8.346363426
Cre01.g015250	8.842362685	8.595266348	9.062462397	9.964731787	9.783244997	9.989439483	9.875449116	10.09769533	9.76172533	9.691977054	9.775839357	9.637610479	9.626626209	9.448279801	9.424021572	9.747218012	9.669956648	9.876958533	10.07826116	9.98527793	10.14297775	10.04868484
Cre01.g015300	6.075603025	5.407185182	5.784901723	7.97826096	8.059294021	8.033946568	8.197010036	7.997592198	9.578745761	9.505669347	9.550838308	7.739269511	7.291816932	7.241643673	7.411664286	7.25528107	7.316463966	7.92233091	7.676501011	7.743467416	7.997365767	8.021630196
Cre01.g015350	14.58401367	14.4485296	15.0335305	11.40597352	11.19722037	11.34247098	11.26943838	11.15746685	11.47901457	11.42480666	11.43379912	13.49960645	13.6467219	13.74472641	15.09294197	14.84058789	14.93090363	13.51956378	13.51914202	13.41297813	13.99490267	13.88618176
Cre01.g015400	11.35436715	11.41908429	11.49307778	10.68618383	10.90604335	10.62637943	10.81768833	10.94575645	10.87297317	10.76599323	10.65966257	11.33714515	11.30879152	11.43798304	11.17069065	11.36415478	11.38350203	11.00391244	11.01633005	11.11703944	11.06911628	10.97616006
Cre01.g015451	8.514071532	8.139482512	8.539443394	6.814820086	7.152860216	6.401267902	6.781269157	6.122342792	6.891363651	7.004273596	6.903801273	6.900078844	6.953382621	6.698254334	7.441738994	6.906618222	6.802396802	6.89502126	6.962510625	7.07231043	6.840658479	6.872411094
Cre01.g015500	13.14900829	13.04398565	12.9141218	11.50045993	11.54270947	11.12744668	10.96544482	10.97501209	11.45382777	11.6753044	11.45688824	11.94826168	12.00164115	12.03129135	11.39425191	11.29250233	11.23173447	11.3240421	11.281803	11.5499858	11.00025967	10.79082591
Cre01.g015550	8.251630838	7.987891202	8.106649745	6.323220244	5.864935103	5.936558001	6.368101111	6.409832187	7.441401781	7.61950069	7.563018976	7.825152836	7.7115387	7.871588456	7.609545224	7.679197196	7.608419253	7.839430141	7.997300589	7.862802339	7.529047572	7.535584155
Cre01.g015600	8.731511336	8.613293221	8.838747624	10.72826803	10.83953207	10.57641291	10.67597633	10.38763082	11.26295821	11.37934072	11.43379912	10.31020397	10.21459692	10.15596007	9.438635163	9.525462712	9.247009583	9.886496927	9.950074873	9.777352103	10.06299292	10.12067442
Cre01.g015650	6.855553116	6.487674836	6.686709565	9.124667933	9.618889946	9.411175082	9.631176815	8.972216215	9.954427973	10.07410924	10.14174963	9.172411379	9.180452876	9.079025301	8.492104729	8.203989093	8.279833193	8.361511938	8.068382182	7.994858794	8.313656066	8.170654405
Cre01.g015700	7.768301886	7.559860139	8.075157036	5.982338416	6.315002833	6.957341487	6.04780879	6.549813302	7.81471213	7.7260928	7.627791509	7.866193893	7.8886434	7.788624249	7.79035883	8.051816893	8.17481929	7.900698708	7.901783833	7.832372427	7.953144074	8.292970098
Cre01.g015750	9.763471898	9.188244666	9.564876607	9.00392365	8.710184951	9.340980697	9.06866718	9.293275577	9.097614736	8.968824154	8.99573042	9.569793968	9.542140399	9.144016042	9.635369884	9.984760765	9.766759455	9.677876083	9.65185361	9.421780948	9.609269755	9.627212858
Cre01.g015850	9.36626082	9.185243679	9.090078598	9.209491347	9.174005325	9.226647554	9.183932717	9.226153204	9.471334731	9.29959366	9.406732888	8.756788817	8.676017855	8.527150662	8.515369418	8.822550777	8.785660841	8.333705522	8.461350838	8.450114832	8.883928912	8.51709219
Cre01.g015950	12.37773769	12.04960455	12.33643454	10.70913179	10.59719268	10.95179003	11.01042108	10.87626802	10.93981486	10.73538243	10.76914685	11.27156354	11.09514961	11.01098085	11.23410092	11.19795367	11.38220364	10.43080941	10.40685965	10.4328945	10.7062089	10.58066199
Cre01.g016001	6.917953265	7.077034585	6.594230137	6.543012893	6.271033829	6.755913584	6.824396456	6.911055365	7.820546079	7.773561458	7.873670487	7.435082123	7.433654945	7.412217348	7.131144616	7.514503933	6.972940865	7.513802878	7.299212827	7.419985757	7.502692046	7.549875925
Cre01.g016050	11.72186597	11.91510906	12.08101518	13.37852927	13.26339011	12.65633899	12.71984825	12.95336777	12.5719344	12.67084785	12.64394171	12.55399196	12.59044397	12.56361436	12.10937032	12.14912233	12.16370353	12.2710727	12.4080469	12.42388906	12.42390855	12.41010861
Cre01.g016150	8.834723229	9.145649119	9.202761212	8.89078061	8.783924752	8.533573309	8.665212962	8.7369708	7.508620111	7.761844908	7.595784405	8.268096811	8.41957913	8.316817086	8.069045735	8.087077061	8.041561949	8.559504485	8.393185688	8.397488435	8.547051859	8.610502376
Cre01.g016200	10.34220447	10.94859699	11.12961475	10.80269849	11.20932873	11.01504457	11.04605886	10.20993883	10.78829892	10.96128396	11.08153087	11.0379106	11.23342951	11.31980704	10.5199877	9.916872774	9.461716981	10.73211732	10.71354427	10.55086184	10.20949806	10.21028646
Cre01.g016250	7.567610779	7.668924784	7.764615434	7.50691458	7.318043698	7.506761235	7.566819061	7.178621943	7.346309979	7.195217216	7.423556892	7.480323847	7.647124954	7.56382879	6.654450017	6.27412225	6.040972981	7.270216318	7.23326103	6.75842017	6.38862573	6.625859062
Cre01.g016300	13.92514149	13.83405858	13.90680027	12.10416825	12.0115592	12.67445771	12.67985378	12.63231549	11.27712617	11.49652296	11.42155569	13.39801593	13.40849967	13.44180389	13.12372173	13.07113092	13.20328401	12.98948454	12.96452579	13.21006932	12.71829433	12.64170053
Cre01.g016350	9.247802384	9.261301025	8.639209522	10.40753012	10.52456891	10.57131968	10.59880309	10.63349377	10.96207403	10.96442957	10.90088083	11.41244031	11.34908709	11.4513262	11.1794047	11.35464529	11.47830122	11.38294648	11.35530142	11.58547283	11.26686592	10.99988575
Cre01.g016400	9.947782569	9.921384876	9.673030729	8.893256977	8.948623922	8.317936705	8.706473523	8.27746565	8.407227014	8.54144707	8.294692499	7.489195858	7.192107473	6.981539941	8.458882624	8.051816893	8.239913546	7.28731868	7.639332443	7.07231043	7.206708556	7.469368658
Cre01.g016450	8.067181773	8.432077209	7.71404694	7.850204105	8.617132409	8.083007536	8.268837281	7.582327183	7.647198838	7.446121832	7.537924262	7.574905125	7.8886434	7.633805858	7.743329058	7.725017842	7.608419253	7.583964895	7.682600177	6.960389341	7.731085017	7.645980911
Cre01.g016500	10.85246318	10.80186148	10.59798294	9.307305952	9.806944218	10.08786905	10.19809996	9.777267022	9.38078687	9.431125638	9.007727796	11.17161157	11.02069753	11.11884924	10.57936612	10.83133814	10.70613606	11.25055391	11.50423695	11.2306014	11.37782218	11.15243123
Cre01.g016514	8.664083974	9.053177732	10.15357087	8.410826928	8.749284218	8.830464909	8.480766069	8.172527484	7.927010131	7.99935644	8.299604983	9.031035796	9.117542605	9.252755306	8.424867116	8.544451887	8.429157387	9.403728885	9.514148133	9.19031914	8.980642431	8.895009743
Cre01.g016528	8.542545697	8.553853686	9.030236079	7.850204105	8.030523704	8.420363196	8.438869758	8.233756924	8.68561963	8.475561082	8.521630487	8.288233456	8.361257165	8.221324843	8.374818564	7.984790384	8.469092893	8.535338216	8.209028815	8.249866625	8.530066422	8.600420314
Cre01.g016542	5.867395213	6.107341824	6.467748333	5.409490039	4.812880263	5.72654633	5.347742996	5.073272788	6.469446133	6.652084729	6.599036348	6.007896526	5.567080314	5.804462278	5.768876101	5.553710546	5.11063496	5.486069428	5.63404169	5.272074741	5.442626707	5.327209097
Cre01.g016556	11.5436741	11.61260249	11.88941464	10.94837627	10.98230503	10.67783487	10.82827212	10.84131005	10.5270953	10.48765305	10.48129134	10.85163228	10.65629997	10.793212	11.23479779	10.91055087	10.90007156	10.22718595	10.26443498	10.10178651	10.05710614	10.2003543
Cre01.g016570	10.75399222	11.29609918	11.17900731	9.753273187	9.896446198	9.594929454	9.603870026	9.233890498	8.896860942	9.152587581	9.213298568	9.31336333	9.199905222	9.65707121	9.290732082	9.263176598	8.627345628	9.245245913	9.418625156	9.275413362	8.897207436	8.824690821
Cre01.g016600	9.131202704	8.342889643	8.137455821	9.0322715	9.225224666	9.056878489	9.099908962	8.873659211	9.042009615	9.225870715	8.899181274	8.189930789	8.346295151	8.370366343	7.727293292	7.647788699	8.210695432	9.556746475	9.323993893	9.389143713	9.335162	9.610631032
Cre01.g016651	5.406727213	5.906246615	6.326008716	6.419247069	5.634813985	5.909415048	5.565080758	5.893680341	5.534744358	5.317994208	5.493627476	5.55106367	6.062815566	5.392793541	4.812880263	5.650354418	5.47406082	5.486069428	5.515690383	5.601726297	5.501662508	5.441166329
Cre01.g016700	9.689366745	9.82455938	9.754058644	10.08356388	10.21124404	9.807822892	9.646752363	9.627723231	9.713100645	9.650352274	9.601114417	10.01431298	10.12456223	10.07202493	9.266353523	9.310761186	9.112224729	9.641307942	9.617861405	9.682959064	9.560135693	9.393195715
Cre01.g016750	5.786074084	6.222227259	5.611397408	7.106839497	7.629514513	7.611933878	7.230856737	6.922644785	6.770182718	6.84028459	6.546107246	6.53648996	6.493533373	6.077477584	5.990256674	6.426078353	5.233228325	7.556326866	7.568487192	7.696795406	7.580293077	7.704419842
Cre01.g016800	9.410526547	9.467943553	9.026156404	10.09647982	10.23139182	10.14156291	9.935456379	9.482306876	9.794226902	9.957645316	9.922179403	9.614038485	9.319033703	9.62879576	9.543745713	9.488933323	8.843629094	9.75430515	9.742110328	9.66774078	9.354513544	9.580293542
Cre01.g016850	10.42059037	10.54928519	10.57866372	11.32556714	11.40099151	11.14583312	10.97556146	11.17332887	10.02582136	10.27502988	10.18059501	11.138299	11.13530936	11.01868471	10.85069999	10.44544021	10.92525477	10.85511933	10.89720309	10.85000819	10.36408662	10.65605818
Cre01.g016900	11.536654	11.24020812	11.53448063	6.648884205	6.54837113	8.003669208	8.058610233	8.033845722	8.584086278	8.520968022	8.417202214	10.41840918	10.33489775	10.26689517	9.260879428	8.992131228	9.602348624	9.874221634	9.79836425	9.877737056	9.223803152	9.134588018
Cre01.g016950	11.17835907	11.41333778	11.15125731	10.28409239	10.38654472	10.49088254	10.47192034	10.3777047	9.934688266	9.926996175	9.891817808	10.79952257	10.88509251	10.74138436	9.9879102	10.38598037	10.53672349	10.19026539	10.09855896	10.13411738	10.09350993	10.030111
Cre01.g017050	9.209978042	8.947257894	9.217138913	8.950252631	9.15827637	9.239571672	9.229827114	9.035613247	8.783371851	8.626942455	8.735529959	9.744589298	10.07283622	9.805604896	8.81785214	8.96731272	9.215211651	8.962515162	9.095819961	8.959470493	8.776619834	9.055821336
Cre01.g017100	7.102288082	7.482050319	7.454254417	7.964067114	8.059294021	8.153544306	8.113139493	7.703968645	8.414892314	8.554938216	8.466017103	8.337360008	8.014528766	8.441332534	7.85069963	7.940413521	7.945173493	8.149793481	8.254319878	7.794960923	8.127950423	8.095703215
Cre01.g017150	6.806677104	6.610500818	7.018090586	7.526582598	7.837680964	7.941088316	7.770061065	6.845382472	8.099465185	8.395259354	8.309379257	7.566570039	7.414274032	7.726195224	7.273074802	6.664756598	6.482758534	7.542297493	7.645596758	7.66247266	7.420447512	7.231134845
Cre01.g017200	8.791961595	8.729364302	9.124821699	8.035908463	8.285172075	8.207546004	8.458359753	8.156211366	8.055828852	8.1499426	7.963563799	8.421723302	8.088602236	8.274206392	7.835856652	8.01565274	8.469092893	8.149793481	8.204838769	8.286006783	7.978583517	8.179750135
Cre01.g017250	6.839467984	6.840834953	6.772777998	8.499892616	8.558244403	8.641711809	8.524548766	8.740085442	8.809702608	8.710620884	8.343069091	8.268096811	8.226028773	8.26552858	8.148912591	8.661485645	8.733449316	8.736364413	8.607711298	8.325594095	8.989964356	8.538384948
Cre01.g017300	13.52490214	13.0614399	13.34502669	10.82452487	11.07368394	11.42523638	11.31352624	11.37906969	13.06482998	12.89918704	12.84024387	13.20354766	13.11207301	13.02656282	13.20987662	13.16319925	13.33744781	13.2120813	13.10775477	13.13345505	13.25215819	13.21998754
Cre01.g017350	6.823177939	6.421159055	7.164427563	5.818574414	6.074787001	5.909415048	5.786211392	5.976011071	5.727324465	5.808406623	5.8750938	6.221845175	6.002149636	6.211211656	6.741674674	5.694328565	5.902846507	6.249870458	6.550074311	6.338250071	6.527789086	6.219016105
Cre01.g017400	9.930020017	9.871923203	9.869916306	8.161222003	8.39267959	8.326083067	8.402430037	8.35494141	8.075389475	7.943639938	7.994324399	7.845823722	7.922879632	7.660835786	7.678046928	7.686939579	7.994192365	7.278794558	7.555206868	7.648502459	7.653766355	7.625941377
Cre01.g017450	5.786074084	6.166341879	6.091320083	7.019728488	7.499715477	7.1123499	6.983728751	6.337653292	6.331518481	6.195360832	5.908368523	6.979996463	7.109079906	7.067138404	5.848873218	6.664756598	6.072660132	6.906399864	6.773084418	6.81197905	6.154678076	6.695585207
Cre01.g017500	10.87118939	10.84139618	10.66100983	10.79974125	10.94696375	10.62556068	10.67804304	10.78910396	10.48972193	10.40669764	10.50047252	11.55114236	11.38283884	11.29887065	9.828884116	9.781365684	10.08851713	10.11924825	10.068004	10.24757719	9.380703553	9.59554224
Cre01.g017550	5.111371703	5.94280015	6.231588693	7.737482085	7.896446736	7.499455948	7.335586787	7.074932137	6.215784625	6.254002959	6.165309625	5.977667619	6.200375391	6.168493669	6.347341504	6.466047294	6.296555032	6.643062814	6.646826031	6.566558028	6.869480301	6.567078047
Cre01.g017600	11.34166819	11.28984007	10.85126434	8.657068642	8.87347098	8.869848164	9.148522961	8.412844774	9.883435555	9.840555655	10.09903351	10.12401577	10.12165595	10.22642731	9.907969917	10.30309366	9.958565077	10.29524044	10.21778008	10.25211621	9.909720218	10.04498918
Cre01.g017650	9.233372191	9.066292218	9.320615869	7.289063723	7.248255722	7.941088316	7.942786175	7.877161093	8.399520201	8.551577372	8.444035738	8.3987865	8.181686253	8.252411523	8.241397509	8.614215615	8.777751276	8.606642803	8.415066219	8.422019519	8.765795084	8.810202947
Cre01.g017701	7.216350713	7.155701662	7.282267283	7.304468097	7.508195895	7.141283627	6.886473299	7.1253171	6.01462238	6.345299181	5.908368523	6.007896526	5.867994861	6.291911051	7.192118025	6.906618222	7.392844314	6.556333197	6.619956189	7.006309514	6.582779502	6.297651203
Cre01.g017750	7.310192619	7.300385445	6.772777998	5.598031256	5.864935103	6.01362287	6.48544811	5.519867495	6.275164181	6.327625356	6.616179295	6.517964606	7.364582873	6.252303179	6.323688044	6.226631157	6.768791782	6.230151118	6.097859855	5.915401116	5.816063587	6.297651203
Cre01.g017900	10.07767767	9.676609344	9.578848857	7.81098177	7.621749607	7.570821359	7.992955861	7.405444941	8.691928872	8.571624702	8.347817376	8.342180504	8.598355829	8.69116836	8.343921689	9.081553367	9.008042277	9.03797691	8.911336827	8.90559518	8.328497857	8.600420314
Cre01.g017951	5.905430837	4.812880263	5.731163166	7.070858762	6.64986827	6.889797843	6.553267639	6.409832187	5.937499622	5.605610535	5.596580644	5.600837936	5.970351404	4.812880263	5.990256674	5.813418487	5.825264315	6.168740137	5.934401778	5.272074741	5.816063587	6.08910104
Cre01.g018000	6.193644392	6.629814131	6.813703855	7.723435536	8.087489413	8.358209366	8.290784148	7.564554684	9.153428239	9.379192567	8.992715326	8.351772722	8.310758734	8.133337386	8.230161702	7.317303439	7.590157607	7.938339162	8.049774686	7.61294848	8.009749511	7.802614855
Cre01.g018050	8.980269776	9.176202903	9.667811781	10.53314689	10.54181099	10.11962703	10.00519189	9.861631601	9.282065947	9.335083529	9.192441864	9.278775543	9.344217009	9.181184883	9.317342942	9.263176598	9.06107895	9.486760963	9.537482908	9.423796385	9.700887148	9.630506417
Cre01.g018075	7.310192619	7.378140891	7.832467645	8.161222003	8.328213993	8.465259727	7.970373001	7.797791448	7.921603719	8.215362661	8.105449553	8.613060119	8.215072567	8.530767192	8.043534066	8.203989093	7.199285593	8.396482133	8.355953202	8.281539279	7.738585738	7.54274856
Cre01.g018100	8.542545697	8.762020774	8.492760316	8.868298529	9.025825274	9.27557092	9.162397378	9.154575194	9.438043887	9.305569838	9.35842224	8.991876641	9.039454374	9.008366342	8.922256989	8.951580104	9.137129961	9.097964186	9.098066416	9.192686525	9.122977454	9.10169831
Cre01.g018150	9.320588533	9.049880293	9.074363053	10.67869113	10.85259446	10.18334499	10.26105052	10.18738327	10.34374666	10.46116988	10.4277447	9.903682933	9.805774067	9.670187493	10.5188435	10.46103826	10.40479604	9.863221723	9.898259723	9.929679467	10.12620799	9.979377104
Cre01.g018200	10.29443011	10.48253645	10.2457153	12.00154257	11.97582255	11.33096745	11.56646815	11.64288021	10.91385189	10.91650943	10.9804377	11.14789565	11.16312352	11.27976448	11.22711362	10.95213472	11.23677196	11.20883306	11.40501626	11.39860424	11.15080677	11.20909117
Cre01.g018350	9.124960185	8.964879823	9.166174293	11.19462212	11.31041368	10.77480611	10.70329182	10.6492552	10.7076707	10.74565841	10.60557825	9.965500441	9.997150445	10.0558839	10.19125649	10.24891998	10.16151305	10.41771817	10.37116154	10.37581155	10.22795318	10.34860237
Cre01.g018400	11.96174709	11.74049579	11.41588576	10.62028826	10.63454267	10.46365192	10.59004893	10.58126186	10.80215635	10.80582228	10.88475328	11.14516026	11.14320884	10.97447513	11.16265625	11.07738734	11.08622183	11.27874648	11.24991176	11.28308826	10.98562029	11.0030622
Cre01.g018450	9.975754754	9.89961135	9.724205109	9.288644259	8.914667337	8.95599775	8.86055294	8.689418293	8.492980749	8.510617141	8.36665348	9.201730043	9.341718442	9.306289643	9.479251625	9.804271795	9.932172055	9.477768406	9.325910571	9.507891905	9.520011725	9.712042259
Cre01.g018500	7.929304405	7.909188921	7.851264324	8.416019906	8.546169484	8.979322645	8.970639564	8.298825278	8.858154579	8.899300121	8.69523566	9.100635716	9.283018809	9.219650221	8.664241895	9.173880542	8.984207415	9.236737067	9.146619193	9.024751454	8.90380083	9.026071865
Cre01.g018550	8.655427419	9.179222824	8.707161354	10.64942037	10.73054106	9.496152341	9.722197788	9.078012176	10.30533235	10.39088208	10.52253269	8.954755263	8.683952511	9.088841245	8.062710932	7.233957111	7.626443082	7.927687288	8.262401427	7.844623858	7.292156429	8.051727662
Cre01.g018600	11.80844327	11.38033453	11.21698161	11.53405887	11.38084817	11.06903233	11.0391086	11.2162796	10.55837612	10.40206399	10.35934699	10.64252828	10.53706741	10.37591022	10.10541916	10.53448846	10.75310653	10.67432722	10.4919927	10.56460947	10.572343	10.49208777
Cre01.g018650	11.58225386	11.65704606	11.75022432	13.39195183	13.63003437	13.32167102	13.38438015	12.99371508	11.98593197	12.06369444	12.06895815	12.92272893	13.00345297	13.03085402	11.85262734	11.71894403	11.65909843	12.25276675	12.35258945	12.2516503	12.23392939	12.32053505
Cre01.g018700	10.21306828	9.970945143	9.945158077	8.282042149	8.356200784	7.61866873	7.938135281	7.445035451	8.311868551	8.04335785	8.21888836	7.647743225	7.663510581	7.806821192	9.233191627	8.948412754	9.09960816	8.272221875	8.333136521	8.249866625	8.308674139	8.206691947
Cre01.g018750	8.879960366	9.157948767	9.259428164	9.651875429	9.591851853	9.281831138	9.509429064	8.850805467	9.153428239	9.358265733	9.116961045	8.813235544	8.581453529	9.039075883	9.30409911	8.954740471	8.881010516	8.967671394	9.166017886	8.816175773	8.357724314	8.804366489
Cre01.g018800	13.58907458	13.49486456	13.68011732	12.5106063	12.70595658	12.87010593	12.90353094	13.04194504	13.12248682	13.04029611	13.01170756	13.09825144	13.04849894	13.06906562	13.21323928	13.13951641	13.21936764	12.22271659	12.39898864	12.26124686	12.59581925	12.57881083
Cre01.g018850	8.997466234	9.046575258	8.838747624	9.186483519	9.409167253	9.388155695	9.403353691	9.251420791	9.078517262	9.015802813	8.833251142	9.717198735	9.886771743	9.85237494	8.81411261	9.001328525	9.380683465	9.278786101	9.232943116	9.241520923	8.769412441	9.058272834
Cre01.g018900	9.832036787	9.606630468	9.678230821	10.60831834	10.79539778	10.21744234	10.423462	10.0720661	10.39374446	10.27907917	10.35701021	11.09146685	11.1771818	11.29781581	9.999445535	9.821647201	9.665689388	10.45206166	10.24837793	10.38307177	9.924347926	9.932136752
Cre01.g018950	8.445332681	8.218479945	8.655179962	9.374320813	9.202401741	9.56275146	9.802758214	9.713151887	10.84506238	10.94672513	10.95826155	9.914975549	9.798510642	9.801141306	9.107648033	8.808635167	9.070808676	9.020721002	8.827087613	8.604400895	8.805091794	8.789670366
Cre01.g019000	8.480116566	8.486944799	8.545172771	7.593291509	7.80393517	8.284875788	8.548976774	8.084071168	7.843641616	7.819468763	8.105449553	8.303150669	8.310758734	8.221324843	8.178468158	8.271806091	8.483784698	8.517822415	8.443726655	8.618597012	8.446500975	8.477209816
Cre01.g019051	9.657327009	9.475327589	9.11333386	7.852780262	8.294850325	8.102164234	8.464797597	7.68113635	8.500199279	8.395259354	8.525819905	8.389507245	7.98894669	8.516245712	8.390018851	8.021744893	7.833992025	8.203563098	8.162242059	8.11558372	7.768191444	7.93807667
Cre01.g019100	7.529533947	7.077034585	7.068688338	5.897796847	5.588939093	5.534122595	5.983363452	6.337653292	7.705304717	7.238966605	7.563018976	6.953899403	7.281095357	6.641784599	7.067243323	7.110198337	7.590157607	7.278794558	7.13694538	7.114547165	7.150404464	7.257813174
Cre01.g019150	9.336874396	9.48755069	9.438759418	9.352926731	9.199843326	9.047103789	9.108126499	9.229474292	8.53575365	8.571624702	8.394447918	9.167015796	9.117542605	9.291499982	9.282651768	9.378133393	9.493375431	9.226029638	9.157428587	9.382940882	8.710407428	8.940928152
Cre01.g019200	7.47036831	7.035876996	7.194871073	7.636040021	7.762334322	8.238121748	8.561035674	8.110951997	9.794226902	9.811482002	9.718707946	8.716648053	8.619206122	8.366318033	8.195909773	7.686939579	8.162655692	8.361511938	8.482216004	8.069565695	8.423670315	8.156900267
Cre01.g019250	10.72854344	10.37360527	11.29429137	10.25655021	10.17789094	10.09735202	10.37841146	10.14762536	9.44550874	9.371618011	9.435845832	9.396357461	9.199905222	9.339533722	9.057981109	9.064109312	8.895694137	9.074269372	9.113693902	8.639630041	9.08869547	9.397070378
Cre01.g019300	8.234230283	8.581595217	8.289029339	10.59283519	10.66540792	10.37093419	10.54395239	10.18908724	10.38698385	10.52648736	10.58176341	10.54730745	10.36100504	10.511337	10.65942106	9.950427232	10.14015364	9.895972561	9.946346084	9.621095912	9.33759524	9.640342108
Cre01.g019450	8.106046175	7.62452028	7.403608919	7.304468097	7.21720475	7.242315511	7.614626759	7.318364528	7.565730589	7.247548223	7.405082974	7.623887081	7.237336768	7.592245863	6.299527143	6.697653268	6.36996341	7.105630932	7.307234995	7.436460359	7.588652065	7.4155638
Cre01.g019500	9.207026798	9.48755069	8.737466466	9.306378601	9.207504936	9.097693707	9.538569788	9.049468139	8.580687717	8.326010339	8.665200477	8.945322758	8.91372139	9.098590501	8.760706584	8.630146743	8.797443819	8.877388097	8.869831579	8.825373198	8.288569792	8.682339876
Cre01.g019600	10.94286837	10.81548335	10.99037352	10.73344323	10.81304687	10.71217451	10.68353982	10.87273946	9.523400092	9.55497418	9.579209055	10.13647063	10.17449549	9.941590854	10.59465106	10.67581589	10.62611261	10.48381256	10.49709713	10.42185875	10.80167712	10.68641151
Cre01.g019650	9.099715017	8.832881729	9.360006626	7.683333932	7.473955625	7.956996468	8.109018865	7.902648937	8.372212752	8.067222487	8.309379257	8.457670408	8.555718718	8.362258164	8.477961428	7.92747282	8.388069197	8.2971357	8.475294845	8.085072237	8.629072538	8.417130326
Cre01.g019700	7.115454451	7.28890451	7.209837245	8.960912782	8.972823945	9.467161087	9.362754572	8.942814182	9.394352236	9.5262767	9.534371669	8.781758665	8.598355829	8.931317804	9.035699239	8.973557739	9.31948351	9.376887266	9.296888472	9.156759276	8.900507926	9.329737199
Cre01.g019750	11.1895922	11.14169866	10.96721671	9.769499553	9.880581424	10.14041668	10.05695351	9.996871575	9.7360981	9.679768791	9.60899804	9.602106092	9.716096638	9.648812414	9.827035253	9.749035594	10.23531168	9.809793047	9.730590878	9.908263991	9.576700846	9.716697629
Cre01.g019850	11.14489467	11.06068452	11.30692259	11.02549715	11.43612168	11.0941037	10.9323554	10.60187076	10.06508324	10.12337062	10.05356949	10.78553687	10.92146117	10.78193849	10.77988117	10.71350942	10.78096572	10.61985034	10.42750527	10.50025576	10.37949686	10.49930546
Cre01.g019900	7.595494615	7.952662617	8.450619403	6.76383465	6.98937726	6.743011763	6.93601161	6.730047401	7.114031255	6.851889632	7.032677162	6.814884963	6.694810027	6.765423957	7.227412056	7.337361942	7.434642246	6.724080176	6.808614249	6.658821781	7.39189664	7.194719884
Cre01.g019950	7.972103669	7.916528618	7.693293927	7.079946012	6.938673501	7.416421398	8.058610233	8.676465868	6.820044327	6.665551685	6.917278701	7.005582381	6.250767574	6.853839527	7.54669286	7.514503933	7.670503235	6.939947372	6.887858818	6.9720216	7.708337388	7.248978975
Cre01.g020000	7.310192619	7.265645933	6.569975666	5.947029192	5.486951329	5.534122595	5.865254923	5.73712714	7.094376322	7.195217216	7.288645919	6.065706614	6.298944947	6.252303179	6.084130492	6.504704081	6.43894137	5.905737249	6.380215816	6.257790422	6.38862573	6.219016105
Cre01.g020141	8.435236376	8.520791663	8.556562951	9.426453225	9.005445768	8.94023427	9.085414066	9.383464762	8.963481147	8.95366319	8.792184931	8.195278144	8.405221241	8.198695098	7.805689866	7.907835445	8.198837401	8.272221875	7.977723854	8.240685871	8.621079303	8.432389506
Cre01.g020182	7.075556563	7.388894651	7.466628396	8.148761856	8.174110302	7.703369587	7.700049017	7.364672166	7.043923211	7.186293534	7.237013363	6.829483378	6.85316589	6.816696607	5.886298159	6.070027357	5.233228325	6.749957513	6.346480418	6.076397282	5.984764448	6.668164705
Cre01.g020223	11.40920762	11.28635102	11.20082919	10.59738408	10.29019833	11.20292295	11.07927443	11.28398793	11.36277862	11.24559752	11.31065151	11.1444756	11.18067506	11.27655537	11.0758661	11.09105363	11.14405635	11.34345113	11.29456005	11.32622096	10.87458357	11.11475329
Cre01.g020264	9.290243157	9.117583448	9.366468063	9.481696817	9.398056549	9.476283788	9.408348905	9.357401888	9.711554339	9.605875276	9.628520182	9.769692017	9.653049475	9.760333782	9.356357547	9.373424426	9.597875786	9.566956716	9.695468884	9.748714516	9.458763594	9.483422038
Cre01.g020305	11.44651674	11.50864398	11.85083305	11.10324001	11.21059741	11.17242023	11.04978748	11.48592791	10.47795483	10.3297344	10.3859511	10.81767531	10.97394756	10.89717621	11.30350216	11.37830248	11.79799505	10.50960081	10.27041055	10.4328945	10.64279488	10.56870447
Cre01.g020350	12.68708492	12.55630906	12.62066767	12.05583454	12.12959183	12.01252248	11.88330653	12.184138	11.25926221	11.20042491	11.14112521	11.69787426	11.67354725	11.75247092	12.210956	12.2725996	12.51861044	11.30080854	11.22552188	11.31053688	11.67964894	11.42482033
Cre01.g020400	9.363614015	9.407465247	8.655179962	9.543575188	9.599629004	9.618187414	9.564151943	9.862343953	9.384675768	9.377302667	9.310851624	9.233045852	8.979575738	8.867121454	8.854719867	9.344842002	9.252716154	9.215241789	9.327824697	9.317227022	8.890583558	9.273924607
Cre01.g020650	8.475199136	8.482043246	8.617633986	7.873220737	8.174110302	8.135075943	8.133564347	8.000212903	8.080237567	8.206812626	7.860345253	8.268096811	8.209562536	8.157027423	9.038903631	8.692151919	8.987636748	8.616544496	8.591815907	8.277057668	8.900507926	8.704460113
Cre01.g020701	6.349503183	6.222227259	6.467748333	7.389802116	7.278607159	7.160229453	7.269198945	7.494849665	6.925593988	7.122101568	6.698482728	7.359430091	7.08437416	7.379772672	6.707513727	6.04145457	6.785705719	7.15341688	6.983075253	7.280486024	5.984764448	6.722414771
Cre01.g020750	9.250671109	8.661724952	8.601235683	11.00481799	11.05119924	10.43215563	10.50567334	10.59246157	10.54195141	10.616432	10.63673154	10.30531001	10.32229752	10.48283841	9.733403234	9.68780946	9.79046613	9.893271593	9.908517446	9.92115145	9.925964095	9.903846977
Cre01.g020751	8.803751119	8.674653547	9.022065093	7.709245855	7.629514513	7.477304155	7.276738296	7.868561151	6.195248239	6.345299181	6.238435887	6.554733744	6.939532352	6.420493016	8.390018851	8.56532701	8.356455032	7.682953492	7.458476103	7.868809791	7.554908248	7.578022829
Cre01.g020800	8.575062719	8.549177201	8.21886904	8.898196908	8.860553081	8.739199933	8.775287042	9.159227461	7.953734487	7.852936552	7.651320702	8.417165419	8.258398357	7.960756424	8.980099787	8.893468366	8.464161763	8.020768937	8.179434824	8.254434812	8.386362017	8.156900267
Cre01.g020850	7.907405792	8.049163435	8.114414435	6.890288104	7.258448929	6.46813093	6.254508089	6.24040862	6.650194103	6.582442385	7.092657731	6.460593405	6.551820257	6.231951286	6.791236951	7.098356518	6.296555032	6.629028678	6.773084418	6.81197905	7.161856536	6.812049446
Cre01.g020887	9.670228617	9.712446402	9.670423621	8.199970729	8.047856221	8.575091253	8.272518742	8.767816173	8.869320678	8.798191177	8.823094504	8.919861646	8.848225594	9.005777283	9.035699239	9.055307104	9.115361618	8.863617946	9.126954782	9.030059736	9.079995471	8.856057309
Cre01.g020918	12.05967352	12.08658127	11.92152623	13.22677672	13.24787434	13.21007889	13.13335288	13.33000764	12.16448527	12.20574474	12.21443236	13.36048524	13.37991844	13.37248784	12.14205348	12.03766763	12.13739571	12.65923705	12.5346163	12.64310241	12.39621566	12.32637856
Cre01.g020950	6.373492588	6.374606415	6.163778601	10.42256276	10.31990205	10.21199705	10.30985876	10.41312333	11.5533331	11.72288187	11.7253276	10.30408391	10.18566988	10.15012418	9.244330868	9.544432675	9.4243004	9.598819271	9.670061885	9.650640679	9.851378919	9.803863136
Cre01.g021000	7.885160119	8.055809939	7.526878973	7.50691458	7.590247019	7.765184991	7.446153706	7.700729751	7.843641616	7.779383055	7.919336321	7.879611336	7.394614263	7.738906633	7.54669286	8.281957565	8.439246746	7.92233091	7.633039697	7.723656372	8.133608563	8.011453188
Cre01.g021050	6.684711956	6.704176273	6.355790387	8.326893231	8.189777426	8.677070385	8.347703025	8.732286083	8.777454193	8.61733494	8.56705088	7.96383087	7.969450389	7.782505547	7.735334244	7.514503933	7.524270736	8.045569278	7.937733728	7.972765602	8.725388466	8.237489938
Cre01.g021100	8.642343441	9.283915599	8.902494879	9.076494107	9.402511139	9.334973452	9.403353691	9.162706794	9.171560718	9.333134694	9.251606876	9.185812296	9.405310066	9.329227314	9.697418626	9.410671228	9.70364678	9.186808165	9.350597542	9.41774158	9.394790423	9.136908695
Cre01.g021150	10.24788734	9.761567579	9.209968054	9.54436155	9.179210252	9.998325654	9.719522493	10.22330463	9.95181159	9.965206772	9.827416288	9.753604885	9.563731479	9.689640486	9.488644012	9.939329043	9.912505087	9.734820636	9.680577961	9.793019131	9.672276271	9.680615633
Cre01.g021200	7.735415495	8.062425279	7.550259464	7.636040021	7.499715477	6.878189373	7.321112526	7.372924885	7.252881807	7.034731948	6.903801273	6.87230445	7.046428562	7.321065305	7.774857668	7.42413617	7.199285593	7.720653575	7.747983222	7.730291405	7.554908248	7.766596936
Cre01.g021251	9.382040119	9.328104209	9.896923342	9.26687933	9.402511139	9.846306109	9.931994907	10.24749121	10.38795159	10.28412483	10.28999326	10.77937522	10.71530519	10.76447944	9.861764039	10.19129448	10.4326671	10.69772193	10.6246172	10.53512105	10.68060298	10.60260907
Cre01.g021350	10.27205156	10.08786284	10.25269916	9.195530532	9.212590063	9.384283039	9.374714885	9.610860041	8.97901959	8.917651241	8.850020389	9.057532995	9.090990228	9.188048182	9.770435736	10.20856133	10.23818645	9.626741859	9.440014438	9.631592877	9.849676794	9.883294276
Cre01.g021400	9.18619651	9.23832477	8.920199234	10.04632709	10.05749662	9.613235115	9.942354465	10.17253053	9.417313446	9.392352759	9.473048382	9.38013756	9.316490931	9.409680757	9.309411298	9.54652509	9.185680547	9.30547251	9.195682151	9.227736837	8.916897289	9.319563746
Cre01.g021450	10.37012702	10.48740808	10.21565042	11.03474883	10.89740296	10.4085495	10.34324065	10.40386095	9.587204386	9.461765034	9.532300022	10.12262522	10.03626223	10.15012418	9.557197556	9.804271795	9.740628902	10.2463558	10.15024884	10.23272585	9.945217969	10.04498918
Cre01.g021500	10.19087126	10.08304196	10.63185053	11.36521983	11.49509251	11.01379377	10.91318414	11.02259622	10.33071981	10.46206053	10.22996059	9.782081126	9.855617306	10.03955998	10.20127871	10.25532488	10.37245613	9.945047964	9.997690669	9.893808027	9.891637767	9.929466302
Cre01.g021550	10.29858767	10.2812382	9.776049424	9.016465787	9.045919272	9.29633311	9.085414066	8.845034589	9.530435869	9.467104867	9.565093612	9.466067273	9.163567094	9.235194253	9.44588664	9.101640314	9.278118876	9.251594634	9.170293343	9.176032277	8.90380083	9.252690421
Cre01.g021600	10.49493268	10.32680302	10.47798231	12.16338417	12.28096918	11.90262424	11.81390753	11.92612296	11.68194958	11.68486999	11.60203608	10.94424071	10.97555737	10.77664721	10.11907853	10.05253833	10.23098876	10.79275852	10.71937925	10.96226587	11.27512599	11.00813
Cre01.g021650	8.435236376	8.390802166	8.545172771	9.051232919	9.269810611	9.071416796	9.244805048	9.512589873	9.700683433	9.626696385	9.488091688	9.472637448	9.259380401	9.556459893	9.330465838	9.455912548	9.885246207	9.515165056	9.436471579	9.236940909	9.676124074	9.488877562
Cre01.g021700	9.787349496	9.691473995	9.844706893	7.999286882	7.902826788	8.008760831	8.084039477	8.132571313	9.374933726	9.362093342	9.351386247	8.887385584	8.734481294	8.997981944	9.933967997	9.619894343	9.79046613	9.75430515	9.654904365	9.606979778	10.09063124	9.760939968
Cre01.g021750	8.073733915	8.001739385	7.813415062	8.82743766	9.017126635	8.889140987	8.785585983	8.952234951	8.372212752	8.163270696	8.508987868	8.252804549	8.258398357	8.576966253	8.42977651	8.544451887	8.618506934	7.990420657	8.072995972	8.277057668	8.547051859	8.288778558
Cre01.g021850	12.10150241	12.12537014	11.34579894	10.2670593	10.35934113	10.78070159	10.99834339	10.71339706	12.20868081	12.26203975	12.40398504	11.64512809	11.51986955	11.46078203	11.14941174	11.26738246	11.2360534	11.39778037	11.36137712	11.42345598	10.95192983	11.24441247
Cre01.g021900	6.962854222	6.824536821	6.641338409	5.776106434	5.486951329	6.01362287	5.444316905	5.921935231	6.947921845	6.718003619	6.698482728	6.675306113	6.589165973	6.168493669	6.540909458	5.950410827	6.296555032	6.430009656	6.564376516	6.702483718	5.738424653	6.456757409
Cre01.g021950	9.542725749	10.47151472	9.912446688	10.22651462	10.39102916	10.46273531	10.28294738	9.747495925	11.22826825	11.62848532	11.63903734	11.37965401	11.4965154	11.62664405	11.22009231	10.9442304	10.95700011	10.72606225	10.76240479	10.79120227	10.39591031	10.17578354
Cre01.g022000	5.537689946	5.647617186	5.142334349	6.027499493	4.812880263	6.311835299	6.654436054	6.075889774	6.677874606	6.705096313	6.790569911	6.460593405	6.200375391	6.077477584	5.848873218	6.446233334	6.270977894	6.961840258	6.748830973	6.82502307	7.457611005	6.799626816
Cre01.g022100	11.45522987	11.66995578	11.52514194	11.9818225	11.92533764	11.67708651	11.63649843	11.67908299	11.48399958	11.56401269	11.52245501	12.35059369	12.55454985	12.52807698	11.72155246	11.7129096	11.46364405	11.88346819	11.9114876	12.04200943	11.40702614	11.50048588
Cre01.g022200	9.808894785	9.42282496	9.790525525	10.10821858	9.745196812	11.0144193	10.95412023	11.17418907	9.48950199	9.416478039	9.100256986	10.02923382	10.02074471	10.30835507	10.12961367	10.02280793	10.04648894	10.58848625	10.69959083	10.68696858	10.58671149	10.41403665
Cre01.g022250	8.388895302	8.472189267	8.742455465	8.648286807	8.546169484	8.736156742	8.402430037	8.692638142	8.075389475	7.979350227	7.919336321	7.9887611	8.008176675	8.079778271	7.86538695	8.021744893	8.245685597	8.369357742	8.440175494	8.027361981	8.357724314	8.51709219
Cre01.g022283	7.78445888	7.550370896	7.774512732	7.167552479	7.096763796	7.664917966	7.821622971	7.857011853	7.888720605	7.880228142	7.798760737	7.655604934	7.433654945	7.556632205	7.95727986	7.867716578	8.285445412	7.63763696	7.826995923	7.419985757	7.645792443	7.659181512
Cre01.g022350	7.179401216	7.856706924	7.068688338	8.79733149	8.824416019	9.258742409	9.108126499	9.434214488	10.11035826	10.1490443	10.31428717	9.310920194	9.277799337	9.039075883	8.560790141	8.740622804	8.517487812	8.655478725	8.877705965	8.778783436	8.870526152	8.759817444
Cre01.g022400	6.991950564	6.888521178	8.009981419	8.179708913	8.007077102	8.153544306	8.388944433	8.036399921	7.660322972	7.779383055	7.833308385	7.832077108	7.679705065	7.745219117	7.936601227	7.566004385	7.661802426	8.079573127	8.254319878	8.021996586	8.199798007	8.219973116
Cre01.g022450	5.905430837	5.977990836	7.253760775	7.111269203	6.758604165	7.319683037	6.352557992	6.280333284	6.453074893	6.413377731	6.509483703	6.358247136	6.0918267	6.348805631	7.000093237	5.694328565	5.47406082	6.168740137	6.257444521	5.823235867	5.816063587	5.912936088
Cre01.g022462	8.033956744	8.194639059	8.175043144	9.519782223	8.972823945	8.924295489	8.979629603	9.13345139	8.838401931	8.514075791	8.474715543	8.694268678	8.520667181	8.611513346	8.64751201	8.552838626	8.596167835	8.841306557	8.635884558	8.586454914	8.805091794	8.420960484
Cre01.g022500	9.352977786	9.470409113	9.438759418	7.005431908	6.788015233	7.983116604	7.677778718	7.326902402	7.279008751	7.034731948	7.127383629	8.066865638	7.846425292	7.860033229	7.480838017	7.582752656	7.270806563	7.542297493	7.362099732	7.598467328	7.161856536	7.275309874
Cre01.g022550	6.755846797	6.68599986	7.085132137	7.614830743	7.864103763	8.1717747	7.983966151	8.010647229	7.208178297	7.264549235	7.22644515	6.886266483	7.323481338	6.913450985	7.273074802	7.496900034	7.110713903	7.810669338	7.528256344	7.838511545	7.502692046	7.894360931
Cre01.g022600	10.41804503	10.05869258	10.05512901	10.35476587	10.1490533	10.29674514	10.29197379	10.34088296	10.07112239	9.986417823	9.839189651	10.02774867	10.03007526	10.05962484	9.899198546	10.0481177	10.10593573	10.11345915	10.10637597	10.27124913	10.00607288	10.1381235
Cre01.g022650	10.28468222	10.21375035	10.54065788	11.868341	11.89961342	11.57817554	11.50105697	11.3066537	11.36080902	11.35366179	11.26278864	11.198906	11.18555145	11.0996073	11.19022374	11.17787237	11.02180757	11.06874161	10.96752648	11.03450276	10.82955865	10.89777635
Cre01.g022666	8.106046175	8.353677272	7.59586451	7.154773336	6.88590931	7.2245031	7.158956613	6.962411465	7.877586048	8.232309525	8.389853064	7.866193893	7.7115387	7.806821192	8.062710932	7.798188036	7.802790684	8.234011202	8.385816758	8.000328341	8.009749511	8.066538929
Cre01.g022681	8.528379681	8.194639059	7.640013589	7.773354181	7.704863106	7.875590321	8.010764918	8.222615955	8.650411941	8.503674567	8.661401303	8.509945404	8.331173959	8.312613099	8.400062885	9.366331925	9.693203074	8.874644637	8.981198295	9.171238226	8.783791106	8.839033549
Cre01.g022700	7.885160119	8.236101039	8.233181522	8.177666694	7.958979262	8.125750527	8.20088255	8.505627815	8.089884097	7.813812136	8.012463236	7.515473333	7.394614263	7.687349398	8.130878278	7.867716578	8.138010256	8.035701428	7.927555883	8.203356505	8.028123394	8.317862778
Cre01.g022750	8.668392664	9.023224309	9.1056239	9.030024176	9.204955605	9.002274153	9.22227917	9.033079735	9.361182991	9.414636553	9.281534585	9.373129759	9.447743181	9.134571506	9.879711399	9.607923003	9.278118876	9.373011508	9.352479092	9.308524691	9.293153871	9.189274438
Cre01.g022800	6.684711956	6.374606415	7.018090586	5.456542382	5.291667639	5.534122595	5.487161439	5.419896637	6.34969259	5.972100189	5.971546272	5.691206749	6.002149636	4.812880263	6.170076352	4.812880263	6.296555032	5.436925567	5.669539125	5.97209021	5.302212719	5.658178889
Cre01.g022900	6.902633992	6.856928017	6.263965747	5.598031256	5.678018339	6.648766443	6.12776582	6.24040862	6.650194103	6.874789281	6.649762019	6.420732215	6.473452733	6.291911051	6.599001609	6.202086176	6.835135851	7.1995505	7.090756642	6.744668065	6.76561934	7.128508629
Cre01.g022950	7.006259502	6.648828284	6.929162943	6.457015354	6.938673501	7.447201023	7.785730433	6.995556976	8.792202705	8.707607489	8.724652732	8.375473874	8.11245406	8.378428552	8.587364282	8.622203394	7.923630739	9.139653304	8.918986959	9.061503416	8.887260099	9.129935377
Cre01.g023000	7.252310876	7.180924488	7.607034462	7.561927153	7.278607159	7.777225865	7.66650828	7.437208484	7.730370134	7.559565766	7.546340005	7.615842882	7.655341952	7.599259772	7.518854328	7.037504149	7.444895105	6.906399864	6.748830973	7.195199475	7.055054193	7.079114435
Cre01.g023050	8.340993617	8.055809939	7.561802706	9.821655294	9.413587605	9.742818328	9.518695331	9.680394757	8.380068522	8.413911562	8.333524662	8.394154438	8.356287304	8.054745144	8.519977142	8.297049932	8.963457364	8.665048712	8.591815907	8.74685898	8.765795084	8.768838902
Cre01.g023100	6.373492588	6.667553608	6.355790387	6.471788388	7.288574568	6.606069111	6.845424648	6.603004294	7.002122226	7.247548223	7.056997361	6.953899403	6.967087051	6.597665972	6.854445687	6.485533421	6.416402214	6.972650227	6.931041797	6.837935055	6.635386502	6.918738079
Cre01.g023150	8.118766943	8.491829551	8.394538708	10.54536236	10.97261612	10.52113461	10.52876252	10.24038733	10.36847213	10.5857082	10.45967525	10.8732831	10.90887833	10.89299076	10.00599592	10.05694544	10.0366135	10.18585895	10.28720801	10.39029561	9.82390049	9.962496263
Cre01.g023200	9.509601325	9.59085816	9.814333549	10.51962918	10.42750287	10.6140492	10.3301558	10.48976987	9.930707652	9.851478735	9.812136269	10.34995744	10.29547295	10.26581626	9.749112129	9.717820194	9.948065832	9.960611814	9.955031622	9.862969804	9.480938537	9.608962292
Cre01.g023250	8.291420861	8.095044756	8.655179962	7.653964629	7.971158707	8.25956478	7.95204205	7.968437788	7.586551843	7.670681989	8.006442874	7.790007681	7.742660431	7.556632205	8.043534066	8.403084426	7.952281649	8.345689229	8.086747551	8.380896219	8.538584424	8.133675341
Cre01.g023300	8.561217497	8.342889643	8.432170231	7.375340747	7.438839113	7.869991592	8.019585721	7.905452549	7.104240175	6.897288324	7.044893372	7.892901603	7.969450389	7.770187112	7.555848815	7.894589571	8.054808817	8.234011202	8.378409455	8.34284043	8.542824425	8.930255442
Cre01.g023350	10.76804976	10.91735535	11.23911962	10.99393498	11.04907322	11.08579491	10.73606307	10.80214825	10.23284972	10.18940898	10.15929269	10.58816949	10.70466677	10.66979304	10.45805813	10.50038932	10.63921859	10.60507868	10.76028373	10.7943169	10.86113866	10.75132369
Cre01.g023400	12.11137916	12.09258637	12.03063304	12.47243533	12.48763356	12.12538947	12.11498879	12.18825949	11.74030575	11.80868151	11.76462989	12.07725439	12.08564408	12.05083158	11.96229762	12.00346906	12.11802775	12.06529164	12.05766171	12.17846002	12.04696928	11.9303074
Cre01.g023450	5.867395213	5.94280015	5.731163166	5.922737866	6.357314498	5.439091808	5.937892225	5.770808658	6.215784625	6.254002959	6.165309625	5.438669538	5.665377102	5.332260219	5.848873218	5.095522147	4.812880263	4.812880263	5.596760595	5.643283444	5.953385029	5.729521478
Cre01.g023500	6.806677104	7.28890451	7.764615434	8.106416887	8.39267959	7.881166781	8.584851977	7.821781246	8.411064825	8.326010339	8.615005225	8.173766491	8.443191732	8.1140954	8.218836131	7.840318218	7.856944814	8.108081308	8.321589313	7.98936792	7.571883213	8.021630196
Cre01.g023550	9.2846563	9.588590794	9.492904307	7.38259061	7.318043698	7.042277008	6.983728751	6.736738747	9.169306642	9.289577799	9.264152604	7.970104959	8.204030994	8.527150662	9.146773927	9.013500543	8.716993125	8.636144265	8.61086925	8.615061192	8.455531722	8.443727512
Cre01.g023650	6.248083746	6.19464864	5.928610821	6.879774871	7.185418971	6.854653274	7.108779743	6.510329814	6.664111789	6.816753516	6.714307628	6.53648996	6.473452733	6.992550099	6.929313372	5.918036251	6.217969515	7.045918706	7.258372239	6.936808354	7.520318353	7.157287774
Cre01.g023750	9.17717591	9.425369035	9.259428164	9.017600561	9.368760323	9.226647554	9.193615748	8.942814182	8.503794882	8.731538684	8.774720045	9.025080465	9.371418349	9.577501009	9.290732082	9.034556125	9.215211651	9.343605359	9.29884162	9.389143713	9.189178913	9.143848303
Cre01.g023773	7.613776275	7.841343898	8.034776617	5.633634099	6.152701834	6.107818716	6.352557992	6.299767937	7.433725524	7.256075524	7.51236411	7.339842077	7.414274032	7.404178201	7.105952232	7.24466129	7.952281649	7.353646706	7.24168356	7.155482444	7.804336703	7.54274856
Cre01.g023787	10.96046357	10.98435379	10.60890737	11.12597839	11.11424292	11.17073774	11.18670974	11.56631935	11.29270682	11.28386941	11.16602593	11.42320554	11.42350514	11.29305946	11.50237752	11.4603928	11.36653118	10.99386874	11.11755368	11.23461919	11.15632109	11.04681309
Cre01.g023800	9.392464244	9.941058846	9.751594359	10.14753321	10.0188904	10.24862563	10.08631065	10.23379867	10.88055487	11.02714634	11.07372759	10.76073068	10.69101245	10.72420972	10.76644756	10.78606324	10.5471913	10.70158441	10.76804573	10.74607185	10.73044398	10.74602457
Cre01.g023850	8.475199136	8.501549115	8.492760316	9.008497128	9.134355041	8.872620241	8.772700682	8.779970488	8.045945903	8.417612846	8.299604983	8.792328065	8.577196494	8.655210169	9.067425553	9.067031422	9.070808676	8.629640849	8.601374363	8.67061008	8.776619834	8.562831295
Cre01.g023900	10.36352769	10.13520472	9.40463842	10.30046156	10.18565661	10.20871997	9.86338402	9.992974295	9.953120375	9.787508494	9.692981818	10.13233096	9.818397557	9.894883818	9.933967997	10.16568022	10.21356619	10.00131155	9.953794033	10.00961381	9.551781041	9.613962719
Cre01.g023913	8.887362906	8.770069723	8.870975864	9.359199632	9.476201056	8.530058312	8.725328344	8.505627815	8.966082611	8.778232319	8.912010835	8.935827769	8.920444668	9.199414619	8.904790432	8.557013578	8.356455032	8.959930075	8.684638168	8.753301118	7.753467154	8.350388685
Cre01.g023950	9.759453512	9.967461123	9.790525525	8.845457921	8.681062168	8.523002218	8.648369298	8.538249271	8.414892314	8.607662347	8.562980995	9.387111366	9.531222115	9.469075782	9.770435736	9.887476194	9.661409438	9.721175187	9.699906285	9.849548552	9.467674642	9.490691481
Cre01.g024000	7.957981508	8.315556763	7.268089279	6.734594356	7.248255722	6.889797843	6.654436054	6.668155332	6.235938346	6.553430881	6.214607725	6.754753045	6.744437782	6.992550099	7.027365992	6.94728221	7.338728315	7.270216318	7.23326103	7.386428415	7.382245391	7.43115362
Cre01.g024050	7.808349244	7.265645933	7.869812073	9.54436155	9.515793453	9.061740979	9.060219864	8.516584767	9.271600296	9.42198839	9.100256986	9.524145555	9.605965259	9.579240624	8.634834758	8.676901034	8.809130582	8.946934245	9.002949554	8.819248151	8.538584424	8.881219439
Cre01.g024100	7.640754021	7.410151142	7.268089279	7.296787827	7.038188574	7.806881518	7.806353168	7.498607692	8.503794882	8.383949518	8.294692499	7.879611336	7.765553972	8.118930507	7.391240341	8.331653912	8.403616625	8.06510026	7.896572153	7.921749349	7.797182087	8.100505907
Cre01.g024150	9.888315169	9.497254925	9.711581066	10.31250228	10.2913983	10.7252261	10.70058344	10.90246058	11.46944963	11.37981197	11.31004783	10.8864469	10.76455991	10.73047874	10.86517612	10.90811482	10.89643779	10.70158441	10.63854195	10.6015309	10.67100271	10.76934567
Cre01.g024200	6.933093405	7.168372572	7.194871073	8.247448626	8.365408587	8.397372548	8.455129886	8.049101981	8.348381633	8.211094093	7.994324399	7.845823722	8.027147685	7.700418893	7.635631546	7.874483266	7.78692493	7.833725081	7.982643622	7.820012795	7.6852117	8.036759233
Cre01.g024250	7.075556563	7.021867064	7.803790544	8.662893353	8.651333594	8.533573309	8.645542613	7.899839714	8.93188966	9.125803241	9.144376284	8.293223295	8.443191732	8.55937398	8.338706284	7.833384041	7.23552119	8.149793481	8.270437201	7.904323813	7.907486242	8.1148168
Cre01.g024251	8.710779876	8.950799653	8.717334587	8.047160297	8.189777426	8.439242408	8.347703025	8.257963212	9.248303939	9.161405786	8.992715326	8.802819979	8.623339893	8.74501983	8.97006036	8.773242468	8.649205985	9.050176693	9.059390007	8.831472152	8.660605545	8.90048891
Cre01.g024300	11.38335298	11.13473061	11.06960255	11.23239363	11.23698493	10.93139876	10.93004514	10.85102621	10.84153524	10.85410971	10.69893472	11.15403138	10.96262828	11.13665834	10.90862629	10.80974871	10.75711952	11.08006009	11.10256458	11.27419322	10.89204188	10.76336333
Cre01.g024350	12.10031264	12.1132126	12.14102726	12.13746679	12.19289609	12.17210379	12.0087276	12.28034194	11.37843935	11.37414677	11.36861945	11.42207613	11.50768359	11.33685368	11.51390604	11.44311094	11.42822445	11.52701517	11.39912199	11.56099817	11.75562906	11.57792776
Cre01.g024400	8.383651882	8.648678308	8.834083803	10.28550277	10.03760776	10.10324733	9.790065659	9.964067427	9.925382995	9.836438044	9.818947415	9.573872891	9.497961054	9.632151263	9.84541792	9.72337821	9.70364678	10.07703805	9.922503576	9.963295396	10.18541737	9.953323965
Cre01.g024500	5.696095486	6.011941771	6.128179468	6.655206612	5.830692709	5.88145123	6.202013117	6.24040862	6.782833131	6.908392378	6.714307628	6.172327138	5.937463256	6.252303179	5.922245811	5.30088379	6.072660132	6.541255866	6.311711482	6.215250933	7.042637592	7.03822745
Cre01.g024550	9.706167382	9.809067904	9.410902768	8.912915322	8.876682333	8.85029192	8.853230432	8.445723995	7.754992489	7.750029124	8.149743243	8.205912672	8.045866759	8.523524937	8.538260577	8.581809967	8.454247997	8.341705877	8.415066219	8.667200839	8.942736518	8.480881958
Cre01.g024650	8.834723229	9.42282496	9.890218915	10.56562323	10.74199395	9.984336951	9.930839232	9.606613185	9.991840976	9.930863175	10.0376039	9.463870528	9.468499236	9.469075782	9.457891762	9.112993588	8.824565973	9.376887266	9.445312412	9.334475176	8.863777447	9.193739
Cre01.g024750	8.378389061	8.989192195	8.762239254	10.15783844	10.37640345	9.826480272	9.840178062	9.558171781	10.18798776	10.14572139	10.20158699	9.99011346	9.990792825	10.07449219	9.306757659	9.157529451	8.902979894	9.629991532	9.912345335	9.748714516	9.404105566	9.690115876
Cre01.g024800	8.228382319	8.139482512	8.450619403	8.680226372	8.699333316	8.305628887	8.515279297	8.103671441	8.253135926	8.294115533	8.496232129	7.818194123	8.170380253	8.252411523	7.451618797	7.663581769	7.28236622	7.644202064	8.140453136	7.730291405	7.811454885	7.883215886
Cre01.g024850	9.455956637	9.098563415	9.432615522	8.865778598	8.692052859	8.997205471	9.021579055	8.870822356	8.209643525	8.228091766	8.182076424	8.742322186	8.858768221	8.64190681	8.901271425	9.098787907	9.286487612	8.757381612	8.751930641	9.019423453	8.829548472	8.774821759
Cre01.g024900	8.611339852	8.661724952	8.752381561	7.115684184	7.375128773	7.858726587	7.826676082	7.531975763	7.226238405	7.289655856	7.318704377	7.797107762	7.562157044	7.92244018	7.349450911	6.80642631	7.53387806	6.950939863	7.071821185	6.643918766	6.40954907	6.812049446
Cre01.g024950	10.58049944	10.14448926	10.27344995	10.29113053	10.261095	10.08191034	10.14428641	9.802728337	9.570237115	9.5262767	9.473048382	9.914975549	9.8255616	9.893486886	9.672919188	9.689703574	9.507755263	9.906726064	9.96489424	9.940972174	9.635199731	9.701120817
Cre01.g025000	9.244927919	9.373612012	8.906941518	7.847623201	7.844333549	7.783207578	7.75421377	6.922644785	7.89425491	7.979350227	7.80573889	8.112865662	7.962891125	7.8188222	7.735334244	7.376611922	7.77892396	7.889756277	7.972786827	7.53897591	7.580293077	7.491796754
Cre01.g025025	9.298582923	9.283915599	8.579074098	8.478556267	8.593867917	8.918942925	8.662419438	8.47036446	8.780416081	8.633311745	8.466017103	8.985756105	9.054805084	8.735662795	9.179067421	9.140989995	9.343742589	9.260016186	9.126954782	9.199765354	9.122977454	9.00334771
Cre01.g025050	10.31783264	10.32816153	10.45848468	11.57113785	11.50391491	11.16905329	11.08758971	11.23975196	11.01626371	11.05456194	11.00078235	11.06348929	10.96991515	10.9192957	11.07275127	10.81755819	10.81119469	10.63285484	10.6523335	10.56825347	10.60396858	10.56526975
Cre01.g025100	10.06308584	9.843692255	9.542234868	8.097793505	8.059294021	7.122064567	7.335586787	7.546550385	8.826991146	8.875355082	8.915200356	7.615842882	7.544518156	7.745219117	7.820854582	7.679197196	8.25143425	8.449227418	8.393185688	8.405712538	9.023635473	8.908668571
Cre01.g025150	8.367804633	7.916528618	8.106649745	7.923055256	7.810749783	8.185295047	8.079832954	7.827714941	7.943105645	8.057725017	8.144281816	8.146408898	7.922879632	8.26552858	8.565253673	8.552838626	8.666456574	8.855291857	8.651299525	8.724080217	8.683806837	8.783749399
Cre01.g025250	7.922042744	7.923830149	8.747427123	8.010833702	8.053586713	8.13971569	8.445396105	8.682956753	9.438043887	9.238423607	9.233856726	9.296173502	9.096933356	8.979626307	9.110695873	9.004381229	9.388477355	9.486760963	9.373015204	9.321558506	9.723373314	9.682203367
Cre01.g025300	7.332669585	7.420656586	7.573250208	6.629719886	6.417979083	7.062679657	6.72520603	6.820642569	7.53747117	7.438710471	7.405082974	7.541258432	7.452765188	7.640612888	7.118608103	7.049901047	6.913499941	7.134507847	7.13694538	6.960389341	7.466746451	7.54274856
Cre01.g025350	8.780074144	8.613293221	9.11333386	7.737482085	7.704863106	7.759125367	7.75421377	7.859908114	7.754992489	7.796703633	7.627791509	7.17200122	7.071846318	6.471492453	8.062710932	8.710989522	8.591657762	7.701931248	7.747983222	7.696795406	7.846512373	8.046755816
Cre01.g025400	9.435942471	9.883062422	10.22278115	10.46632795	10.44593824	10.12774758	9.946934903	9.804212131	11.02313	11.12596952	11.12474043	10.31142487	10.30318819	10.55349771	11.43484519	11.08027524	10.85771993	10.61903365	10.70401178	10.5854378	10.43273943	10.60679162
Cre01.g025450	10.36087947	10.44421255	10.45848468	9.068852893	9.380098865	9.019874777	9.077065055	9.348268886	8.866537304	8.789671442	8.956030817	9.441716516	9.636846499	9.694462929	9.85995694	10.2269279	9.951574091	9.177944875	9.243124118	9.445781722	9.303149183	9.224608258
Cre01.g025500	8.499618336	8.321065568	8.329518867	8.291503671	7.883598925	8.180802595	8.319528652	7.785640345	6.991460541	6.718003619	7.22644515	7.716946316	7.544518156	7.894417049	7.441738994	7.133569966	6.88272465	8.313505302	8.016608895	8.053886899	8.231767642	8.267633156
Cre01.g025551	6.48649549	6.919358427	6.413120464	9.450149574	9.507548298	9.285989515	9.229827114	8.918301121	9.939978696	10.0422941	9.97648646	9.083549678	8.816123822	8.757401415	8.733236925	8.688354426	8.832221706	9.384607574	9.509098193	9.223112589	9.558051574	9.5335531
Cre01.g025600	7.321477665	7.720401497	7.296298102	9.205516372	9.784950796	8.416557121	8.358126063	8.184067772	7.797062789	7.869375197	7.49505639	7.558184328	7.133334354	7.436054911	8.296279131	8.149519848	8.25143425	7.570215023	7.451298963	7.444623873	7.90084081	7.698046668
Cre01.g025700	7.640754021	7.770042637	7.774512732	9.834564952	10.17008319	8.686563702	8.51837582	8.146802701	8.710691223	8.983826464	8.843336238	7.716946316	7.517629265	7.660835786	7.411664286	6.999596398	7.475201239	7.244149459	7.24168356	6.582428089	6.015158119	7.118775694
Cre01.g025767	6.684711956	7.241979459	6.569975666	8.300902552	8.260683717	8.635187888	8.564034541	8.054150948	8.123137454	8.240707585	8.314241283	8.887385584	8.610902505	8.875659839	8.519977142	8.906587272	8.09381928	9.69504211	9.591033479	9.532377526	9.283088544	9.439016425
Cre01.g025808	7.419037014	8.158107898	7.194871073	6.971453542	6.844868811	6.648766443	6.72520603	7.183363991	8.240227721	7.969239461	7.988225826	7.17200122	7.526650676	7.854219683	7.600739411	7.156538425	7.29382785	7.751308753	7.65804115	7.743467416	7.953144074	7.959434792
Cre01.g025850	10.28188496	10.48009445	10.93394234	10.98875107	11.14310044	10.6165237	10.73275299	10.80251922	11.28285863	11.40734671	11.27645001	10.95443327	11.11865111	11.11765411	11.60457843	11.78016087	11.53956668	11.31801716	11.34543243	11.28530347	11.19635084	11.19970879
Cre01.g025900	7.480407852	8.188615613	7.86056889	6.966526546	7.085254501	7.431897762	7.596892002	7.674543351	7.89425491	7.863917049	8.166002164	7.951198099	7.663510581	8.221324843	7.573980469	7.867716578	7.886975056	8.22104203	7.982643622	8.095316129	8.194398895	8.143011121
Cre01.g025950	5.328063552	5.407185182	4.812880263	10.36591884	10.97858623	10.16880245	10.12015927	9.517123092	8.085069069	8.692444496	8.375978775	7.289598302	7.313008547	7.49766538	6.437347234	6.960558761	6.716643634	6.643062814	6.606297169	6.534178291	6.323459694	6.668164705
Cre01.g025983	8.719108563	8.496697618	9.034304184	12.26430325	12.54155105	11.33997801	11.18960957	11.11000571	9.263172537	9.605875276	9.393094707	8.763967637	8.848225594	8.729390588	8.369715486	8.027810826	7.909083134	7.739127488	7.724561309	7.627279723	7.322855187	7.61241884
Cre01.g026016	9.781417119	9.862574246	9.703953154	10.82258368	10.8362479	10.7464686	11.04605886	11.19015275	11.47218894	11.40410723	11.52193379	11.46493224	11.40271719	11.48647039	11.4678215	11.54591681	11.699273	12.04871301	12.01501732	12.00552832	12.05437093	12.0025411
Cre01.g026050	7.006259502	6.722091587	7.661571699	8.038166024	8.174110302	8.272276717	8.165642683	7.897024856	8.489357728	8.314133564	8.55480623	8.303150669	8.300440019	8.180327356	8.317651106	7.470063989	7.029791755	8.821494777	8.702500338	8.208076804	8.273302454	8.006336985
Cre01.g026100	7.048273589	6.722091587	6.618010845	7.552377224	7.318043698	7.81273787	8.279853136	7.877161093	8.248846232	8.118346453	7.84689207	7.96383087	7.846425292	7.854219683	7.238973669	6.92031513	7.349725067	7.839430141	7.848774355	7.915964834	8.231767642	7.990875914
Cre01.g026150	8.106046175	8.230251645	7.515038212	8.217961829	8.624803762	8.575091253	8.558030491	8.30305891	9.32115442	9.234251487	9.515618565	8.337360008	8.130082394	8.221324843	7.751278279	8.523266725	8.30767502	8.301245825	8.418680488	8.272561861	8.313656066	8.350388685
Cre01.g026200	5.977126768	6.19464864	6.231588693	5.199581561	4.812880263	4.812880263	4.812880263	5.131579326	5.823634047	5.77793908	5.8750938	5.880751088	6.002149636	5.835702757	6.142207019	6.426078353	6.62456979	6.30699495	6.031090907	5.885711198	5.920933688	6.198439012
Cre01.g026250	8.959358017	9.203156246	9.33056523	9.05234053	9.096333158	9.104777412	8.879898554	8.66339498	8.577281044	8.337788651	8.626746296	8.475309349	8.376063364	8.243598941	7.984386736	8.331653912	7.696283401	8.783957813	8.80797824	8.74685898	8.829548472	8.946234852
Cre01.g026300	8.780074144	9.136354731	9.525016598	9.849269373	10.0461652	9.330954627	9.418287569	9.397305326	9.396279738	9.650352274	9.548790256	9.384790521	9.048684497	9.302079536	9.371671621	9.190047528	8.522238152	9.097964186	9.277209563	8.879350604	8.958652633	9.10169831
Cre01.g026350	6.165355446	6.398117425	5.97190549	6.921323556	6.357314498	7.408617006	6.916423303	6.639624638	6.691486401	6.379843269	6.306965783	6.221845175	5.970351404	5.923348537	6.299527143	6.892774615	7.070872009	6.762699179	6.898790581	6.628833179	6.718360541	6.695585207
Cre01.g026400	7.343769991	7.345360513	6.833683204	7.253748236	6.964271898	7.042277008	7.238612984	7.326902402	7.565730589	7.354416337	7.450808146	7.349671363	7.508548332	7.49766538	7.328064663	7.296943708	7.29382785	7.304207434	7.291142833	7.039723472	7.127200961	7.399794073
Cre01.g026450	10.47670343	10.34302128	10.33725648	11.34530444	11.43449392	11.84612493	11.88866928	11.61358746	11.41021236	11.25949267	11.34051798	11.71088046	11.58300173	11.54365066	11.40047633	11.33241145	11.36060983	11.24685864	11.24638049	11.14170159	10.82869547	11.193049
Cre01.g026500	8.020444403	8.396027494	8.450619403	6.72270496	6.938673501	7.967502789	7.876228718	7.331151274	7.705304717	7.52510895	7.712182715	8.146408898	7.795505926	7.83072111	8.184305932	7.725017842	7.36063358	9.052604248	8.681639317	8.778783436	8.517193254	8.68869495
Cre01.g026550	9.716569066	9.586319848	9.835429301	10.93136413	11.06318787	10.59242379	10.63825987	10.78347723	9.623842714	9.468880414	9.483809632	9.672259981	9.520220328	9.845166513	9.282651768	9.601899777	9.984483177	9.641307942	9.614731017	9.797686188	9.715916887	9.715147512
Cre01.g026600	11.58168557	11.1355065	11.32359396	12.29798572	12.20472111	12.37566134	11.98472321	12.43904248	11.6464149	11.61253506	11.51304405	11.63541576	11.60292573	11.56528933	11.57461617	11.659365	11.86598471	11.49221297	11.4504462	11.57283411	11.75699063	11.64899196
Cre01.g026650	6.666275456	6.840834953	7.068688338	6.486378705	6.49423631	6.716803508	6.736620327	6.776156153	7.456626401	7.131463223	7.172319022	7.018190377	7.096784573	7.067138404	6.929313372	6.596208916	6.851195816	7.066123916	7.216256072	7.028679609	5.213052364	7.017298112
Cre01.g026700	5.537689946	6.166341879	5.731163166	5.598031256	5.929759437	5.325502176	5.398133029	5.446471169	5.937499622	6.13332423	5.908368523	6.146677767	5.970351404	6.471492453	6.022543788	5.813418487	5.535931302	6.28827834	6.007806017	6.124758202	6.254287796	6.111904111
Cre01.g026750	6.136289933	5.696765397	4.812880263	5.158962353	5.634813985	5.576905044	5.053172532	5.646162965	5.656143111	5.837834495	5.8750938	5.846035786	6.120038248	5.835702757	5.95685845	6.012039581	6.525010687	6.009631152	6.293915139	6.025617857	6.897669832	6.860564228
Cre01.g026800	5.475674377	5.111604312	5.928610821	4.986232205	5.897919445	4.812880263	4.812880263	4.997130368	5.577562063	5.250875458	5.596580644	5.4973474	6.22586375	5.772043886	6.142207019	6.446233334	6.296555032	6.269241357	5.882087082	6.025617857	6.38862573	6.456757409
Cre01.g026850	5.786074084	4.812880263	5.543336405	5.579547176	4.812880263	5.534122595	5.487161439	4.812880263	5.577562063	5.317994208	6.030820291	5.772195529	5.831156705	5.977486495	5.768876101	6.097816066	5.11063496	5.819369514	5.854761659	5.790248568	6.128248876	6.065777735
Cre01.g026900	10.54711264	10.31177423	10.86613634	7.463309909	7.288574568	7.783207578	7.578926888	7.389281842	7.354492677	7.573111057	7.49505639	8.806300262	8.992391213	8.920357826	9.40678252	9.591804697	9.711947529	9.186808165	9.314371969	9.117419266	9.349700029	9.448381347
Cre01.g026950	7.735415495	7.633515663	8.042945704	9.154877922	9.40473327	9.265076222	9.641108012	9.123962325	9.382732634	9.53816272	9.288920112	9.448398629	9.565872872	9.239604684	9.317342942	8.870217173	9.121614904	9.481372179	9.380410735	9.139680522	9.079995471	9.08014984
Cre01.g027000	15.88636673	15.80895269	16.02246438	15.90327843	15.91716411	15.94644301	15.76670666	15.82960855	15.68316647	15.65820374	15.50744228	16.00437631	15.99226996	15.98628049	16.14918037	16.30034189	16.46514049	15.90624587	15.84351279	16.04461054	16.04397189	15.80276765
Cre01.g027050	9.737149627	9.453060759	9.958037415	9.830059725	10.06593707	9.967627775	9.723533573	9.273037052	9.675522952	9.566626396	9.538506032	9.689276855	9.8255616	9.781637563	10.00762887	9.67830132	9.896211749	9.587162365	9.777525756	9.694685255	9.502776768	9.617286709
Cre01.g027100	10.29026051	9.983073275	9.91685137	10.64466676	10.73847966	10.39995576	10.23320313	10.1902221	9.764710524	9.541540765	9.577201022	10.35825085	10.31722642	10.43373169	10.21970848	10.18995766	10.16755804	9.916069961	9.959971372	9.993435655	9.714046729	9.815482243
Cre01.g027150	8.96636255	9.336240412	9.600926016	8.967975763	9.040206795	8.932287037	9.051722516	9.123962325	10.02830683	10.09033348	10.08497951	9.41467315	9.336708241	9.467197616	9.038903631	9.245240398	8.749718306	9.182383359	8.944196419	9.084642033	8.971259501	9.157627685
Cre01.g027200	12.58615887	12.40334819	12.61221207	12.54436276	13.05533545	12.84834663	12.79078159	12.31727793	12.68132042	12.63714949	12.5396709	12.88429326	12.88683958	12.90403638	12.83112457	12.75832493	12.82798294	12.70246417	12.69973575	12.65514201	12.55726572	12.5719835
Cre01.g027250	9.980939599	9.606630468	9.327256424	11.35406527	11.6480593	11.37449353	11.2903006	10.89725999	10.62964711	10.71386064	10.52253269	10.86748594	11.00423087	10.94378119	9.986254729	10.13126826	10.47592589	10.22504014	10.16422463	10.23387371	9.578758143	9.592167578
Cre01.g027300	11.77353788	11.62977389	11.65595792	9.774197998	10.27207773	10.18779025	9.960589466	9.568690259	11.84158023	11.99491967	11.89109679	11.97276447	12.1515593	12.15001927	12.04725916	11.90063114	11.87708799	11.6233972	11.53516076	11.76126704	12.18756153	11.87278697
Cre01.g027350	7.567610779	7.916528618	7.148941794	7.057109646	7.163801506	7.638679019	7.091624267	6.723320148	9.749722264	9.97022578	9.965787619	8.140873323	8.181686253	8.1140954	7.79035883	7.694639074	7.721594332	7.513802878	7.942795139	7.788627156	8.386362017	8.458705783
Cre01.g027450	6.165355446	6.704176273	7.018090586	6.254344222	6.37789389	6.662675786	6.428252132	6.318870169	7.354492677	7.212888347	6.917278701	6.723577244	7.096784573	6.698254334	6.791236951	5.884493511	6.217969515	6.361345071	6.673122409	6.170968832	6.430101147	6.47315843
Cre01.g027500	6.193644392	5.786807545	6.467748333	6.236433023	5.897919445	6.061820438	6.471407717	6.356129751	6.844261179	6.768343711	6.745369269	6.53648996	6.411066781	5.835702757	5.524677304	6.664756598	6.62456979	7.004553566	6.854495247	6.772023855	6.952268927	6.907311232
Cre01.g027550	7.684582641	7.633515663	9.188238113	5.616049942	4.812880263	6.107818716	6.04780879	5.471910064	7.754992489	7.47537283	7.51236411	6.979996463	6.939532352	7.467206034	6.899885565	6.864633172	6.461054003	7.295789404	7.127835136	7.050675479	6.47015103	7.006707047
Cre01.g027600	5.977126768	6.610500818	6.494138601	6.356134162	6.844868811	7.082771867	7.142440123	6.661084223	8.368268534	8.395259354	8.452869035	7.768488259	7.384677142	7.49766538	7.591877188	7.531885471	7.211473076	7.416889275	7.500767918	7.561586666	7.669578029	7.535584155
Cre01.g027650	5.64698247	5.476183784	6.263965747	6.529103966	6.512555154	7.011067675	6.803015759	6.603004294	7.270355841	7.36229847	7.441784539	6.53648996	6.776465749	6.992550099	7.143564164	6.92031513	6.190462656	7.353646706	7.190337898	7.252653056	7.466746451	7.5211426
Cre01.g027700	6.193644392	6.840834953	6.128179468	6.961580863	7.318043698	7.25989537	7.100229739	7.043753988	7.426005962	7.256075524	7.194232392	6.590414752	7.059198621	6.536236937	6.791236951	7.156538425	6.43894137	6.824551109	6.86571296	6.449165851	6.76561934	6.77441068
Cre01.g027764	7.20414699	6.757171664	6.947440394	8.231798689	8.586028068	8.220730742	8.050030962	7.767213118	8.2869944	8.189556179	8.111062761	7.872918668	7.622177698	7.911297967	7.180143853	7.265817852	6.605300027	7.570215023	7.507691682	7.233773324	6.811172141	7.571039717
Cre01.g027800	9.556691724	9.467943553	10.0491234	10.36769533	10.9208468	10.84330524	10.63329766	10.60187076	10.23929929	10.13347139	10.13767072	10.30531001	10.3411568	10.31044941	10.01088923	9.862512196	10.14475738	10.44101263	10.3571926	10.56369703	10.51124215	10.52605444
Cre01.g027850	9.204069477	8.782058879	9.15127444	8.155005646	8.346932952	8.670706292	8.730670085	8.283907353	7.386740169	6.730779077	6.714307628	8.505661647	8.236900945	8.175697951	8.897743753	9.327902614	9.711947529	9.186808165	9.126954782	9.187947845	9.068312806	9.182551461
Cre01.g027900	8.053985516	7.778147064	8.6865951	7.312105057	7.637236149	7.36082931	7.643689131	7.433278154	6.517242189	6.396732337	6.698482728	7.160781391	7.203558457	7.396091439	7.669666903	7.631813742	7.28236622	7.757359707	7.528256344	7.523693364	8.075981152	7.742057999
Cre01.g027950	10.32056106	10.16288077	10.17762401	9.325728402	9.373306478	9.022371612	9.110173553	9.085365991	9.29865403	9.116762905	9.06338372	8.880801088	9.246077922	9.105859225	10.10846578	9.857467043	9.855589885	9.219566657	9.402371762	9.315056375	9.14538551	9.315474115
Cre01.g028000	6.39698976	6.249121838	6.413120464	6.26319133	6.177433496	6.061820438	6.352557992	5.893680341	6.086130869	6.327625356	6.113602983	6.037221024	6.174267856	6.231951286	6.520906236	5.694328565	5.535931302	6.147458128	6.412987766	6.785482653	5.377023932	6.297651203
Cre01.g028050	5.328063552	4.812880263	5.67360671	8.460249491	8.987744112	7.81273787	7.688958464	6.851493374	6.63611754	6.461930994	6.599036348	5.732710421	5.665377102	5.923348537	4.812880263	4.812880263	5.11063496	4.812880263	5.370532737	5.601726297	5.213052364	5.071064037
Cre01.g028101	11.73163246	11.55113061	11.37648237	10.41399189	10.46732932	10.33832071	10.45514459	10.34598298	9.953120375	9.973978593	9.885343511	10.71349828	10.59058015	10.82943636	10.47113205	10.79839315	10.79078641	9.945047964	9.985630735	10.10806059	9.734486034	9.561434069
Cre01.g028150	8.257383902	8.1014792	8.660464014	7.781503004	8.406121511	7.919593394	7.705561304	7.661262718	7.449035241	7.453493305	6.956890132	7.709425008	7.765553972	7.982191591	7.929640182	8.121478234	7.78692493	7.520981998	7.613988152	7.576457274	7.645792443	7.72336608
Cre01.g028200	14.02057647	14.13268365	14.00333566	12.05597222	12.31822186	12.12972553	12.05900975	11.89184961	11.68155514	11.65013286	11.81315044	12.36388767	12.24527425	12.16079181	12.20314423	12.38866759	12.13045317	11.9492577	11.99291188	11.9532017	11.54741003	11.62857265
Cre01.g028250	11.29597369	11.16316421	11.62670209	10.22651462	10.42203552	10.32728348	10.4845721	10.26805786	10.04803767	9.972728742	9.807006682	10.59118795	10.68019259	10.62758889	10.84340706	10.62034069	10.49767784	10.16474232	10.27438054	10.08279867	9.645049698	10.09350187
Cre01.g028300	11.54192227	11.20589895	11.64605086	10.77552803	11.3472148	11.34893262	11.10612563	10.16100025	11.12702741	11.20787568	10.96594708	11.69366866	11.66808276	11.80983045	11.47432725	11.02813516	11.149409	11.09070154	11.02047112	11.05801539	10.48846493	10.57981116
Cre01.g028350	7.343769991	6.934505788	7.754647429	6.049327829	6.357314498	6.743011763	6.288157463	6.051844685	6.782833131	6.678873634	6.350421415	7.126544519	7.046428562	7.117947806	6.823232926	6.713781064	6.913499941	7.542297493	7.444084029	7.104113439	7.3528745	7.446567794
Cre01.g028400	7.800431085	8.133219147	8.254382937	8.724054095	8.787343123	8.439242408	8.509066001	8.110951997	8.222831926	8.286028623	8.579191351	7.435082123	7.259393519	6.901747169	8.024092842	7.791041239	7.590157607	8.199159464	8.266425003	8.189100496	7.972266654	8.133675341
Cre01.g028423	7.480407852	7.615466104	8.432170231	7.650993234	8.070639849	7.102563663	7.584941239	7.441127561	7.394684197	7.186293534	7.268229355	7.453358401	7.647124954	7.467206034	7.118608103	7.433445801	7.38219178	7.563288411	7.730453803	7.452739012	7.629705736	7.975243166
Cre01.g028450	7.088989748	7.569284579	7.253760775	9.622393628	9.803582404	9.953336254	9.893359327	9.948722939	10.157663	10.28109955	10.26153945	9.600107704	9.497961054	9.594803231	9.009803079	9.260627953	9.615684317	9.359363466	9.269261908	9.332330443	9.35691427	9.387364069
Cre01.g028500	9.490324874	9.639857142	9.766317189	10.36769533	10.55984531	10.41992869	10.25921067	9.961410535	8.991840882	9.172352921	9.108633317	9.538827767	9.546484616	9.74181908	8.966698201	9.664883508	9.258400147	9.646130723	9.628764449	9.563780948	9.530679643	9.535311581
Cre01.g028550	7.743710099	7.959779266	8.067172874	8.152927443	8.030523704	8.921621706	8.455129886	8.37115163	8.399520201	8.326010339	8.347817376	8.724030674	8.520667181	8.406291781	7.828375723	8.360658132	7.980360361	8.199159464	8.32929787	8.389216517	8.156017441	7.921842332
Cre01.g028600	9.499995392	9.232522823	9.410902768	7.019728488	6.816759198	7.082771867	7.199376248	7.644481216	6.757404339	7.024657429	7.080877433	7.797107762	7.248410278	7.527464357	7.2618033	7.933958068	8.210695432	8.392638743	8.333136521	8.607963178	8.69906773	8.698174896
Cre01.g028650	11.84015008	11.98349285	11.6923545	11.39055258	11.32980751	11.06481106	11.07195902	11.08582869	11.04353488	11.16968588	11.22997425	11.3389416	11.35590092	11.45653458	11.04361561	11.16160356	11.07340618	11.13421467	11.18551396	11.24603729	11.27575943	11.04496503
Cre01.g028713	10.65047031	10.41765996	10.27001217	10.63989742	10.60589818	10.72139965	10.80765566	10.90695263	10.47613595	10.28714377	10.38480456	10.46413266	10.53160525	10.41633582	10.26954797	10.204595	10.56904351	10.99952693	10.91954975	10.84024667	10.68728534	10.92683567
Cre01.g028777	6.549438316	6.076531929	6.355790387	6.161668337	5.830692709	6.348456055	6.442814679	6.383294746	6.255726301	6.538659362	6.284590375	6.120386234	6.493533373	6.488012244	5.632103593	5.375496564	6.698767272	5.905737249	6.363472737	6.357496172	5.696678904	6.297651203
Cre01.g028850	7.310192619	6.978916706	7.000782576	6.081205482	6.600175749	6.561824102	6.04780879	6.03960304	6.650194103	6.908392378	6.72993465	6.336637058	6.694810027	6.551889507	6.370512231	5.849666564	6.103387018	5.905737249	5.854761659	5.855020491	6.323459694	6.23920952
Cre01.g028900	7.47036831	7.856706924	7.86056889	5.2362389	4.812880263	4.812880263	5.053172532	5.419896637	5.488984212	5.523662881	5.493627476	5.600837936	5.710093008	5.332260219	5.580445723	5.735970376	4.812880263	5.531639995	5.63404169	5.682654862	5.555703473	5.940158031
Cre01.g028950	9.328754533	9.04326259	9.438759418	6.916202433	6.293235211	7.031955987	7.529844806	7.624071621	8.336314558	8.298141779	8.149743243	8.124135395	8.124230674	7.998056404	6.986241067	7.265817852	6.898204005	7.385634658	7.451298963	7.403310185	7.554908248	7.54274856
Cre01.g029000	11.81764264	11.75318849	11.22676422	10.97570916	11.11762827	11.34197273	11.21544898	11.43468505	10.56352424	10.44053142	10.45312671	12.13387946	12.18359492	12.20083989	11.23200828	10.93946693	11.46364405	11.29161429	11.09023499	11.41942768	10.73136802	10.79596321
Cre01.g029050	10.36087947	10.26288531	10.45848468	10.61319311	10.53169358	10.66195142	10.64320506	10.996895	10.34673621	10.33363308	10.26028949	10.57704739	10.57367121	10.69485563	10.55278035	10.91783442	11.1394525	10.86479636	10.86005204	10.86785767	11.0336015	11.02760124
Cre01.g029100	6.136289933	6.350602767	7.268089279	6.76383465	7.185418971	6.889797843	6.566383393	6.750015422	6.677874606	6.477678743	6.72993465	6.245778434	6.27511838	6.725555574	6.690076504	6.319657995	6.43894137	6.614832211	6.460474235	6.278456918	6.546399412	6.440124143
Cre01.g029150	9.595541276	9.404889266	9.407774006	9.756668795	9.745196812	9.677904476	9.642521177	9.405154804	8.492980749	8.737459427	8.611069984	9.060447143	9.129187803	9.13220063	9.045291021	9.232290315	8.991057898	8.99064767	8.791393244	9.089733668	8.801563622	8.777803832
Cre01.g029200	6.720784807	7.277325274	7.035173421	7.734684082	7.411897739	7.864370409	7.919376206	7.836568569	7.002122226	6.908392378	7.172319022	7.126544519	7.394614263	7.443909352	6.854445687	7.451877219	7.53387806	7.393515669	7.575079754	7.4768001	7.738585738	7.980473398
Cre01.g029250	12.60417751	12.35320789	12.61119406	11.8431931	11.86135797	12.19159123	12.09888475	12.14079626	11.63138051	11.85110054	11.53180497	12.15442615	12.14084024	12.19149964	12.56190737	12.46962977	12.49897986	12.01559353	12.09768258	12.03412822	11.749258	11.94260034
Cre01.g029300	11.91694649	11.5406257	11.71464466	12.16823206	11.98844981	12.27303397	12.08155864	12.35177207	10.98846689	10.99181901	10.84028588	11.77021997	11.60864221	11.68831529	11.34798124	11.45928407	11.37895256	11.03117731	11.08289948	11.06641273	11.36239917	11.20302719
Cre01.g029350	9.347630011	9.347017528	9.863084662	8.155005646	8.538062378	8.568254954	8.181413221	7.716849348	8.93188966	8.817875528	8.71735501	8.501364978	8.664032651	8.483021255	9.509555282	9.275852442	9.077258698	8.589985832	8.749069791	8.575578018	8.69906773	8.795566936
Cre01.g029400	7.907405792	8.022259672	7.37756425	7.97826096	8.158267843	7.082771867	7.881088942	7.393340601	8.849722499	8.829003382	9.037289368	8.055127572	7.480940046	7.871588456	8.142926667	8.448787074	8.356455032	8.341705877	8.425881612	8.523693163	8.683806837	8.603788918
Cre01.g029450	10.10800572	10.08143141	9.934336618	10.80138491	10.78180436	10.5464455	10.54168409	10.69032864	10.39759349	10.2234298	10.34408979	10.19188561	9.935589188	10.02304898	10.06834811	10.32152237	10.24677649	10.39212999	10.31541827	10.2269728	10.29825048	10.42639586
Cre01.g029500	9.281854704	9.261301025	9.143766122	11.01022885	11.32161165	10.96285112	10.8251673	10.52886116	10.91988497	11.01384799	10.95980194	10.55351108	10.71915433	10.57890978	10.53591178	10.59430951	10.50246736	10.65931179	10.68550103	10.61039449	10.31190765	10.52870225
Cre01.g029550	8.394119466	8.757979254	9.139997185	9.688609514	9.738169611	9.435703758	9.559670373	9.388423131	10.23284972	10.20439202	10.16731801	9.715354032	9.744725521	9.92801002	10.3190368	10.03626259	9.876044042	9.882416777	10.04842784	10.06097219	10.05858009	10.15650586
Cre01.g029600	9.996383091	9.914163547	8.906941518	9.941055605	9.774685553	9.528083918	9.869429203	9.986455305	10.21877582	9.844661526	10.11295175	10.34400421	10.49277942	10.36889355	10.30847956	10.96547342	10.85022576	10.97229075	10.87972447	10.91082079	10.75427845	10.80181208
Cre01.g029650	10.34354646	10.83853986	11.11436518	11.43738676	11.63299925	11.1401125	11.06723659	10.73765499	10.83799944	10.98502026	11.07514951	10.82110722	10.92978914	10.9804048	10.87504483	10.65368738	10.36063382	10.824276	10.8965595	10.74767952	10.56406769	10.50827705
Cre01.g029700	12.2917533	12.09697427	12.20989411	13.17625098	13.47847698	13.23269549	13.06236545	12.88023277	13.92109116	13.99438406	13.93198155	12.32121134	12.30218116	12.31601948	12.16087387	12.12695119	12.22690536	11.7014512	11.5033919	11.6474874	11.70526616	11.70467455
Cre01.g029750	9.633369419	9.687242593	9.949463998	9.661328424	9.507548298	10.16880245	9.841408796	9.865189843	9.090482933	9.340914227	9.097453977	9.623907116	9.98440702	9.932097733	10.18693982	10.09458604	10.06927173	10.19356141	10.14700431	10.41479176	10.04971369	10.03632892
Cre01.g029800	8.735621805	8.907709704	9.273252387	8.407354386	8.509318981	8.461571938	8.438869758	8.266664072	8.474772823	8.633311745	8.558899467	8.890666518	8.906966419	8.754316051	9.69133275	9.165728272	9.074037311	8.739385843	8.856610627	8.843592669	8.695267754	8.552405542
Cre01.g029850	10.02678208	10.0782049	9.945158077	10.17061719	10.42750287	9.77716382	9.854877903	9.678777618	10.0997631	10.35680625	10.23760286	10.56686139	10.45864703	10.51769493	9.909717799	9.781365684	9.758769682	10.00131155	10.25943635	10.26115159	9.82390049	9.575174517
Cre01.g029900	9.083708265	9.570322071	9.556427658	9.12572031	9.225224666	8.942873585	9.158446922	8.479729221	9.329249817	9.53816272	9.488091688	9.349520566	9.283018809	9.401835029	9.389334256	9.273326204	8.801350019	9.353474402	9.402371762	9.223112589	8.88058996	9.043500613
Cre01.g029950	10.48766862	9.988239948	9.899151233	11.36232793	11.25922482	10.86912752	10.97107393	11.06989345	11.53598239	11.57681103	11.51094436	11.53869108	11.28626923	11.47064438	10.80544067	10.80102161	10.91631117	11.11812294	11.08854549	11.27697882	10.93919017	10.72386122
Cre01.g030000	8.827042793	8.6177646	8.47485233	7.847623201	7.533327997	7.521256443	7.871351586	7.542921152	8.403378825	8.428659298	8.622843321	8.632818355	8.274310282	8.203250054	8.379903397	8.379670667	8.329562026	8.80140497	8.783028113	8.720796287	8.69145765	8.951521977
Cre01.g030050	13.61707415	13.32623052	13.35843571	11.18785265	11.19144915	11.59374452	11.37892453	11.57481245	13.21451155	13.02290389	12.98661894	13.38039048	13.25907503	13.13344544	13.29418656	13.28051113	13.57642761	13.2990109	13.2056782	13.25765916	13.53858885	13.45520774
Cre01.g030100	6.569706337	6.629814131	6.772777998	7.671660638	7.21720475	7.021553348	7.727394679	7.211469122	7.748877553	7.796703633	7.853634813	7.378740093	7.109079906	7.295106378	8.252544987	8.38438435	7.704771638	8.562923632	8.482216004	8.636145975	8.916897289	8.675956419
Cre01.g030150	8.240054225	8.230251645	8.527915129	9.152814761	9.480420373	9.298392923	9.272474584	9.486936394	8.989285779	9.234251487	9.094645482	9.007064654	8.889938332	8.947602204	9.343469994	8.896759371	9.176701483	9.189015466	9.077720593	9.232346245	9.349700029	9.00589047
Cre01.g030200	10.53071388	10.64394882	10.86727401	11.06926455	11.1074483	10.64992294	10.61543475	10.90142196	11.49301933	11.48561808	11.46558779	10.57501594	10.64824696	10.5901576	10.83699535	10.73657709	10.72674626	10.20992934	10.37116154	10.23272585	10.5979014	10.51095767
Cre01.g030250	10.29997087	10.42783299	10.78779202	9.035635897	9.398056549	9.428200942	9.237335603	9.12038769	8.485725472	8.380159501	8.426203036	9.498622057	9.68885267	9.513431304	9.949344534	9.806018801	9.898031249	9.846562692	9.827040572	9.970201044	10.03181548	9.94937503
Cre01.g030300	10.1515674	10.17198924	9.792924121	9.492332366	9.480420373	8.847476243	9.104023612	8.818773885	9.121134661	9.283534598	9.125240734	9.103463716	9.140739287	9.413587624	9.277239536	9.373424426	9.238406994	9.508116444	9.257257376	9.552775492	8.936320254	9.215855964
Cre01.g030350	7.47036831	7.323059375	6.833683204	9.923643695	9.825295186	10.91474154	10.88364231	10.83660844	10.48701496	10.49724293	10.3928113	10.30775907	10.40349308	10.48283841	9.38682427	9.538137108	9.659264681	9.948954721	9.820264497	9.803885491	9.885005631	10.00750159
Cre01.g030400	6.075603025	5.328462224	6.263965747	7.32348041	7.682684597	8.220730742	7.364080687	7.854109591	8.196331215	8.244888036	8.077043995	7.739269511	7.226171395	7.346536669	7.573980469	7.442692522	7.413903101	8.136025693	7.810436727	7.598467328	7.782761996	7.948796291
Cre01.g030450	10.68686741	10.98607555	10.99870283	10.0672544	10.13575203	9.766797311	10.06960846	10.08859428	10.43646449	10.60276802	10.65871436	10.62398059	10.61351081	10.75143767	10.75677491	10.62331427	10.57587596	10.69307326	10.80005978	10.75489193	10.56924532	10.57554948
Cre01.g030500	11.8186076	11.99849578	12.00295633	13.31345537	13.3394304	12.57833004	12.81945481	12.69787869	12.43543686	12.60969267	12.55223141	12.41416844	12.4117554	12.38964577	12.33149005	12.25545713	12.11607658	11.96186988	12.0716959	12.06346331	11.85772789	11.89962014
Cre01.g030550	9.004287487	8.700165078	8.772029489	9.047904946	8.914667337	8.864287861	8.872674534	8.958926365	8.556668435	8.310152468	8.435147306	8.887385584	8.862265253	8.573465106	8.405058437	8.866864548	8.631744546	9.081418988	9.195682151	8.978819714	9.00842835	9.065602295
Cre01.g030600	9.69147758	9.755518314	9.609118396	10.55708605	10.42093956	10.24968897	10.26288802	10.27876566	10.52885105	10.59872443	10.53705414	10.09026663	10.03471798	10.10618794	10.09008864	9.992451016	10.01665718	10.21318073	10.21881054	10.26789114	10.10924074	10.35159667
Cre01.g030650	8.291420861	8.486944799	9.070407125	8.705838033	8.879886502	8.342236991	8.333685667	7.897024856	6.782833131	6.84028459	6.546107246	8.101505338	8.263722185	8.382442583	8.795266995	8.246105025	8.512721593	8.639384902	8.660469294	8.527462468	8.580427821	8.698174896
Cre01.g030700	11.14258448	11.0898002	11.12201012	10.82839943	11.02403521	10.09143248	10.36649815	10.21496554	10.14397773	10.10979183	10.1004314	10.43081951	10.64622666	10.50220532	11.00082783	10.96781456	10.96915923	10.963311	10.91764784	11.01794603	10.65648136	10.83070579
Cre01.g030750	9.561317083	9.996810102	10.14608839	10.70843111	10.85827226	10.12890393	10.15323094	9.814556098	8.780416081	8.880710898	9.016660419	10.66943405	10.66430825	10.88106561	10.83699535	10.38481252	10.15392099	11.3384993	11.40682504	11.28419629	10.76424486	11.0694133
Cre01.g030800	9.547396154	9.432974364	9.630739425	10.74339626	10.98304765	10.618171	10.37246711	10.3930612	9.436171603	9.477725418	9.426950622	9.683626888	9.853866582	9.88788557	9.457891762	9.734430274	9.912505087	9.708936347	9.664018019	9.707970674	9.934017844	9.809684409
Cre01.g030850	9.581949131	9.895950209	9.749125849	10.99450982	11.46511143	11.06239335	10.81017038	10.97171732	9.641817897	9.727992607	9.67055886	9.880828541	10.10262093	9.925278419	9.504934535	9.516950647	9.788505415	9.882416777	9.71167291	9.851045994	10.01521112	9.957262104
Cre01.g030900	6.39698976	6.301014372	6.594230137	6.254344222	6.074787001	6.293067559	6.89653402	6.270486883	6.255726301	5.713452541	6.165309625	6.754753045	6.776465749	6.725555574	6.560585153	6.681313903	6.802396802	7.304207434	7.399976707	7.039723472	6.780986318	7.301137274
Cre01.g030950	8.156256605	7.633515663	7.672226466	7.677509545	7.5250015	8.083007536	8.100741383	8.023582393	8.846900736	8.886046763	8.739137394	7.970104959	7.839263573	8.316817086	8.136915303	8.527529009	8.716993125	7.793124574	7.788048208	7.29872779	8.199798007	7.959434792
Cre01.g031004	12.15786845	12.05576523	12.38250794	13.04132832	13.14398341	12.72672417	12.79078159	12.80300595	12.66445431	12.83259206	12.729266	12.64513323	12.73024083	12.63717842	12.98958394	12.89927151	12.83226775	12.80455546	12.80669267	12.88045268	12.91121733	12.74660549
Cre01.g031050	10.131506	9.855051133	9.858512161	11.54567523	11.3362146	11.08519959	11.01042108	11.11986185	10.96402168	10.95180576	10.82430802	10.55866046	10.50286351	10.36788837	10.68616741	10.43757743	10.33535255	10.57423096	10.52984256	10.48587741	10.48955776	10.48301455
Cre01.g031100	13.29568106	13.30914154	13.57352695	11.35652669	11.53412188	11.90970167	11.693786	11.57979786	11.79784913	11.82469191	11.72849342	12.28439832	12.29381917	12.44261918	12.44151836	12.53502002	12.63981259	12.4677786	12.26256926	12.53742324	12.7794187	12.55909453
Cre01.g031200	10.28886796	10.19600071	10.0690455	11.63759414	11.68549183	11.19411577	11.16771737	11.34306116	10.79925005	10.82947819	10.74254524	10.55557304	10.59896083	10.250626	10.29517334	10.24635003	10.35402373	10.54700901	10.54224153	10.54162338	10.82177131	10.79596321
Cre01.g031250	9.336874396	9.223775722	9.407774006	9.692870175	9.980709907	9.754857744	9.354150151	9.508952984	7.921603719	8.03369778	7.899946943	9.142481561	9.105802154	9.399866889	9.35892125	9.325466321	9.155529361	9.361321138	9.384094282	9.435830038	9.308120887	9.381508672
Cre01.g031300	9.244927919	9.674473235	9.979250323	9.788865501	9.94148979	9.416872799	9.649566259	9.353349938	9.400127008	9.55497418	9.542628548	9.602106092	9.565872872	9.8624065	9.579341513	9.583677326	9.426825357	9.430078557	9.530854365	9.277644681	9.053574421	9.222425179
Cre01.g031350	9.392464244	9.139459551	9.143766122	6.331538918	6.293235211	6.366332099	6.04780879	5.701993796	5.577562063	5.679165566	5.370403195	5.977667619	5.567080314	6.252303179	6.084130492	5.950410827	5.864893209	5.614464228	6.007806017	5.823235867	5.555703473	6.198439012
Cre01.g031400	6.609253278	6.509038819	7.323930896	6.297888295	5.678018339	5.791904861	5.786211392	6.03960304	5.176624989	5.317994208	5.370403195	5.438669538	4.812880263	5.447304647	4.812880263	5.499809018	4.812880263	5.175036771	5.245902861	4.812880263	4.812880263	5.327209097
Cre01.g031450	9.083708265	9.319921683	9.746653099	5.845771736	6.047439285	5.488400412	5.398133029	4.812880263	5.257790555	5.523662881	5.493627476	5.210514454	5.710093008	5.666334069	5.580445723	5.98171663	4.812880263	5.486069428	5.245902861	5.18833521	4.812880263	5.071064037
Cre01.g031500	7.166854653	7.81797852	7.224638386	11.05610803	11.35182148	10.98536027	10.89434722	10.78385303	8.738381042	8.636485771	8.319086723	7.566570039	7.995385907	7.620090667	7.451618797	8.240908452	7.617460492	7.80484552	7.730453803	8.125609549	8.172594219	7.93807667
Cre01.g031550	8.073733915	8.447251931	8.562224119	8.514479036	9.071347619	8.176295844	8.552001069	8.330274118	8.467424001	8.486168736	8.299604983	8.3987865	8.51176801	8.530767192	8.269103643	8.379670667	8.22245505	8.242591871	8.389505995	8.359879991	7.914100361	8.27612916
Cre01.g031600	9.655165451	9.17014394	9.429533702	9.346626335	9.830259671	9.679484557	9.565642703	8.847922935	9.090482933	9.042313781	8.905610414	9.356644129	9.188821882	9.34363568	9.366585036	9.171168258	9.121614904	8.907224403	9.129153066	9.187947845	8.58454546	8.990565836
Cre01.g031650	13.41132578	12.94147084	12.7716579	9.472635667	9.601566741	9.049553715	9.101967761	9.240489454	9.638566338	9.993830124	10.27892597	9.994681945	10.52941457	10.12891708	12.96459848	12.01029824	12.60294944	9.255811581	9.396912875	9.772618555	9.447546569	9.148456141
Cre01.g031700	10.57479798	10.5550973	9.754058644	8.894493558	8.706576884	8.644962629	8.843408478	9.008785517	8.741424853	8.510617141	8.496232129	8.430795519	8.356287304	8.252411523	8.349118026	8.407721294	8.959969634	8.089139931	8.040378084	8.48155943	8.542824425	8.447486874
Cre01.g031750	6.507847387	7.021867064	6.494138601	9.538847973	9.564295937	9.619834401	9.495416767	9.541358631	10.40430464	10.48327284	10.59966131	9.361373633	9.219097603	9.183476297	8.791467911	8.929260248	8.382848732	9.088533158	8.941695334	9.016752013	9.436241359	8.977668999
Cre01.g031800	8.668392664	9.114430894	8.628462495	8.1298634	8.500999016	8.023926218	8.728001709	8.5238429	8.610987345	8.661627242	8.728287674	9.048754863	8.90017945	9.103440405	9.263619082	8.926043132	9.146359137	9.245245913	9.144447514	9.043245128	8.856996791	8.897751945
Cre01.g031850	9.561317083	9.5020826	9.074363053	9.590773593	9.669642437	9.304554708	9.150513249	9.203814177	9.078517262	8.840045412	9.016660419	8.151922895	7.846425292	7.987499751	7.471167267	7.959603877	8.434211004	7.570215023	8.04508421	7.994858794	7.867133082	7.309638011
Cre01.g031875	6.549438316	6.011941771	5.883215157	5.958944486	6.293235211	5.988612278	6.02679135	6.051844685	5.823634047	5.429965717	5.68648844	5.438669538	5.38574519	4.812880263	5.680390228	5.694328565	6.008246354	5.688794641	5.596760595	5.272074741	5.096296706	5.536499965
Cre01.g031900	6.917953265	6.704176273	7.268089279	9.479231251	9.693454897	9.034791003	9.354150151	8.98013139	8.855349398	8.722611355	8.71735501	9.204365932	9.096933356	9.331294517	7.950420724	8.276890905	7.78692493	9.268388659	9.228850424	9.082089425	8.974393972	9.053365642
Cre01.g031951	7.862555895	8.200636998	7.629107545	7.396975693	7.447702965	8.038930162	7.924089513	7.94684857	9.659571331	9.566626396	9.937905763	9.405544471	9.073011721	9.244001614	8.86198086	8.976670077	8.813005061	8.99064767	8.913891412	8.740387697	8.740214188	8.872881081
Cre01.g032000	8.14387014	7.909188921	8.122136698	7.233721431	7.660146381	7.734620078	7.75421377	7.905452549	8.798059812	8.683268891	8.587227999	8.48839671	8.410023317	8.308396631	8.056347563	8.316926741	8.545755354	8.449227418	8.266425003	8.184316426	8.534331782	8.531322627
Cre01.g032050	7.408535558	7.28890451	7.813415062	9.511762971	9.536201918	9.071416796	8.884694407	8.682956753	8.295334295	8.337788651	8.155183668	7.852646746	7.687732062	7.592245863	7.573980469	7.819411747	7.455071777	7.974997658	8.162242059	8.038031895	8.064168041	8.246167854
Cre01.g032100	9.155904808	8.6177646	9.030236079	7.533076659	7.558009855	7.319683037	7.335586787	7.322640183	7.304640057	7.177309986	7.318704377	8.303150669	8.606732519	8.26116969	8.538260577	8.214635982	8.757783933	8.452921209	8.359720627	8.516124529	7.984872153	8.166084528
Cre01.g032139	7.658451875	7.521504883	8.090991167	6.603692735	6.047439285	6.311835299	6.088569137	5.864525451	6.436472008	6.568023589	6.564008686	7.378740093	6.744437782	7.056738171	6.393222993	6.523570888	6.296555032	6.983371392	6.993237428	7.33449033	6.93883311	6.761611608
Cre01.g032150	9.233372191	9.568022084	9.749125849	8.674472026	9.060101734	8.847476243	8.533758369	8.507459832	8.68561963	8.775358193	8.757039348	8.929462649	8.823320011	9.148715112	9.516458689	9.446977439	9.784575956	9.102656559	9.045486719	9.037985506	9.14538551	8.903220655
Cre01.g032200	6.823177939	7.142909313	6.85335489	7.184403478	6.964271898	7.052517785	6.813750989	6.435775258	6.958943572	7.044729923	7.2784762	6.87230445	6.643120968	7.035688409	7.471167267	7.607500587	7.495039727	7.416889275	7.436830881	7.093597032	7.079542393	7.729624627
Cre01.g032250	9.397648099	9.212029437	9.395190421	9.643827956	10.07850575	9.557604286	9.727533508	9.318439212	9.228958214	9.185380258	9.23130299	9.474820853	9.450064259	9.365989558	8.890662244	9.112993588	8.994470905	9.093256419	9.226799697	9.259696339	8.839903348	8.977668999
Cre01.g032300	13.30517827	13.22253099	13.62284822	14.47900141	14.53356163	14.15260664	14.03052923	14.11907711	14.09272767	13.9838841	13.91570739	13.69376961	13.66827944	13.76060316	13.59238243	13.46152077	13.60995022	13.15196868	13.17960012	13.21254466	13.34862769	13.28874407
Cre01.g032350	9.189190828	8.832881729	9.026156404	9.949979842	9.7115078	9.754857744	9.700654901	9.788555496	9.857108572	9.830929515	9.805292751	9.89719003	9.879906546	9.949678311	9.603312583	9.799018021	9.633275147	9.506348881	9.520853926	9.482982241	9.469893804	9.470611426
Cre01.g032400	8.710779876	8.943707362	9.276687758	9.470982034	9.517847379	9.292204603	9.263310491	8.773906236	8.753535737	8.925444628	8.739137394	8.833842048	8.973124788	8.820703168	8.756814496	8.569465632	8.291035529	8.874644637	8.805227385	8.697595134	8.530066422	8.836176475
Cre01.g032450	8.445332681	8.321065568	8.639209522	9.049015128	8.892631987	9.11884079	9.132500537	8.855118416	9.193908981	9.248801199	9.192441864	8.470920046	8.443191732	8.402344573	9.076808235	8.493068539	8.424085767	8.972809148	9.066291449	8.743626998	8.893899325	8.735478324
Cre01.g032500	9.63994296	9.445561202	9.587167538	10.71820967	10.81388194	10.4791457	10.58711903	10.53601844	9.808761236	9.83781189	9.793237763	9.637610479	9.376309217	9.413587624	9.366585036	9.234889688	9.672085542	9.597159769	9.630315305	9.615818576	9.436241359	9.715147512
Cre01.g032550	6.464751621	6.840834953	6.467748333	7.614830743	7.719454739	8.350245613	7.970373001	7.742258702	8.510958993	8.281967826	8.461647884	7.892901603	7.975979213	7.763986884	7.678046928	7.276273003	7.475201239	8.361511938	8.436615454	8.364108159	8.805091794	8.980257663
Cre01.g032600	9.480588895	9.455551945	10.64782867	10.31894432	10.54784753	10.30085449	10.30896976	9.917534669	8.937203499	9.065996747	9.114190501	8.823575871	9.262026179	9.09615939	8.890662244	8.762451678	8.824565973	9.403728885	9.222689438	8.942675007	8.980642431	9.113531338
Cre01.g032650	12.32404895	12.37964229	13.01711943	12.04754987	12.49363804	12.57748381	12.41295083	11.78629476	11.2911563	11.49347789	11.30035437	12.19267654	12.20981531	12.26916277	12.56744972	12.47704346	12.4468402	11.39778037	11.29358273	11.31053688	10.94158744	11.0182125
Cre01.g032700	11.00183628	10.5281654	10.79019335	10.05627793	9.654790355	10.52640793	10.56644127	10.61121895	9.605640157	9.337029725	9.37239174	10.29547193	10.30062103	10.15479478	10.34896507	10.17921815	10.34471837	10.33059621	10.24635816	10.2013829	10.03181548	10.37532976
Cre01.g032750	6.855553116	6.487674836	6.965464509	7.748618256	8.042102354	8.238121748	7.970373001	7.296781543	7.91072805	8.154399263	7.893423832	7.549747345	7.270288043	7.241643673	7.250436828	6.864633172	6.835135851	7.827996669	7.826995923	7.316726981	7.520318353	7.584970822
Cre01.g032800	9.021200008	8.829035702	9.101753332	9.697118262	9.757412473	9.604943218	9.659371791	9.476731713	9.627127673	9.544910897	9.747557042	9.466067273	9.669072061	9.565264451	9.401818872	9.39449436	9.570742776	9.475963128	9.411424099	9.425809	9.31307545	9.549302577
Cre01.g032850	7.710231156	7.833598706	7.296298102	6.98612393	7.384414359	6.935215592	7.230856737	6.967994484	9.329249817	9.178881363	9.374706848	8.370765144	8.158983221	8.35000853	8.643298748	8.751578879	8.708693462	8.83001913	8.954157346	8.922828241	8.873888617	8.951521977
Cre01.g032900	11.48835309	11.49601259	11.17257991	11.00453264	10.77838589	10.87946569	11.00932728	11.13112853	11.06426043	10.93522784	10.8928396	11.05477046	10.73919543	10.94983816	10.92426441	10.73657709	10.94121479	10.69772193	10.73097884	10.69948314	10.43501031	10.4582277
Cre01.g032950	12.25978415	11.70852735	11.19631011	10.7751935	10.66262913	10.81485907	11.01696652	10.88259776	11.41544047	11.25795536	11.26465919	11.48724263	11.39912326	11.42209704	11.44572064	11.89940542	12.17985888	11.41340543	11.32213875	11.51596357	11.22352798	11.10355122
Cre01.g033000	9.047851971	9.425369035	9.356764982	9.552201611	9.866152146	9.628041176	9.608216224	9.386441835	9.808761236	10.04467502	10.0302879	9.929365727	10.05008651	9.971025458	10.08081141	9.795504825	9.406500445	9.792500477	9.766287325	9.554615591	9.429415323	9.708930294
Cre01.g033050	7.376537589	7.420656586	7.693293927	7.539540253	7.726693598	7.632040977	7.811461653	7.460556479	7.673324177	7.438710471	7.595784405	7.359430091	7.562157044	7.312467474	7.471167267	7.296943708	7.327641802	7.506586106	7.436830881	7.30775728	7.372525317	7.383840017
Cre01.g033091	12.09991584	12.35753657	12.24269451	10.21816851	10.77753	10.24649659	10.42920014	9.915476999	10.36749121	10.40020635	10.44104323	10.42406349	10.39989993	10.37390894	10.78369647	10.80539176	10.39967017	10.26004381	10.46359058	10.33253695	9.984522136	10.02636732
Cre01.g033150	9.680892311	9.822632036	9.297129264	9.800098016	9.813644389	9.925652287	9.678784687	9.890552899	9.061595896	9.058932816	9.114190501	9.441716516	9.329160039	9.165041782	9.46266589	9.523339413	9.701564092	9.897321148	9.636502069	9.737421997	9.18648061	9.5335531
Cre01.g033200	7.78445888	7.909188921	7.441767691	6.885042212	6.49423631	6.854653274	6.678476689	7.05422876	7.80885374	7.796703633	7.963563799	7.93845079	7.802894623	7.92244018	8.207419324	8.536015547	8.087391932	8.149793481	7.962860495	7.950319957	8.547051859	8.166084528
Cre01.g033250	10.51412644	10.75718441	10.89765673	11.49681319	11.4208574	11.08042816	11.30151346	11.02068444	11.07090248	11.20787568	11.21263693	11.25770182	11.2725851	11.26796266	11.8177062	11.44870839	11.36587446	11.26158327	11.33976254	11.16835159	11.13133892	11.30640392
Cre01.g033350	9.542725749	9.56109998	9.486987895	9.423035927	9.174005325	9.424434802	9.589287154	9.155739675	8.311868551	8.322062437	8.470372961	9.004039893	9.152198562	9.034003069	8.419940731	8.518991663	8.683501393	9.751324644	9.705801621	9.786772763	9.427132758	9.633792455
Cre01.g033400	8.198774985	7.677637702	8.233181522	9.24574756	9.204955605	9.376506291	9.266983146	9.362450815	9.06645097	9.254991959	9.155197442	9.196443707	9.079029619	9.363971692	8.688975104	8.407721294	8.361773111	9.217405851	9.230898228	9.102384276	9.332724634	9.237637508
Cre01.g033450	7.376537589	7.794216152	8.122136698	10.22357445	10.1370877	9.324905241	9.418287569	9.374496373	8.806800775	8.798191177	9.022584741	9.147969961	9.354168066	9.48401346	7.080272441	6.850327917	7.338728315	8.288879582	8.418680488	7.794960923	7.520318353	8.161499848
Cre01.g033500	9.155904808	9.322654371	8.633846116	12.21595873	11.96346005	11.39529356	11.71942665	12.16017195	10.86465651	10.70636422	10.92710317	11.5397328	11.51931787	11.30097802	9.241554145	9.664883508	9.606807601	10.89546846	10.87972447	11.01861196	11.01019115	11.25670643
Cre01.g033516	8.480116566	8.107884471	7.984741984	7.69490999	7.762334322	7.684276753	7.620488209	7.78258598	7.378749588	7.272970065	7.627791509	7.647743225	7.562157044	7.660835786	7.56494441	7.461000758	7.704771638	7.695634065	7.972786827	7.53135583	7.738585738	8.1148168
Cre01.g033550	12.8158841	12.45336056	12.38965004	13.45480128	13.39933936	13.06366895	12.86429956	13.43844665	10.98591314	11.04805329	11.01788943	11.16689948	11.18624674	11.19164541	11.39736748	11.63747599	12.04319532	11.92732979	11.90638254	11.89129079	12.21357868	12.3835476
Cre01.g033700	7.450066054	7.021867064	6.833683204	9.749869551	10.14640285	9.45982103	9.421585249	9.238293168	9.054282341	9.137024178	9.157890035	9.511440417	9.663084475	9.81891324	8.142926667	8.379670667	8.119240189	8.730302335	8.84058267	8.867530211	8.441964035	8.382186943
Cre01.g033750	4.812880263	4.812880263	4.812880263	6.027499493	6.583152272	5.488400412	6.513039736	6.133636842	5.439634356	5.478579881	5.642884026	5.846035786	5.867994861	5.804462278	4.812880263	4.812880263	4.812880263	5.652543077	5.63404169	5.601726297	5.501662508	5.795077771
Cre01.g033763	7.824052292	7.587942695	7.209837245	6.434501257	6.49423631	6.979097722	6.442814679	6.270486883	6.402539558	6.568023589	6.086751019	6.658789819	6.432234322	6.536236937	6.943780437	7.212289745	6.928617166	6.812419355	6.578511477	6.730763864	6.669245497	6.884149793
Cre01.g033832	8.470264676	8.604308236	8.275272118	8.426349365	8.365408587	8.916259127	8.662419438	8.749388877	9.088097767	8.920253749	9.06338372	8.593024642	8.647894378	8.452823724	8.01755239	7.840318218	8.09381928	8.313505302	8.250261772	8.405712538	7.613430084	8.241835534
Cre01.g033900	7.710231156	7.966860084	7.915135601	9.341203927	9.983683066	9.762331569	9.606768949	8.877903986	9.625486131	9.767461402	9.651602457	9.389428471	9.267303162	9.415537084	9.149739899	9.213961783	8.777751276	8.812919361	9.091316476	8.797601715	8.660605545	8.841884934
Cre01.g033950	8.268820507	8.022259672	7.82297379	6.916202433	7.026154798	7.302868718	7.626324957	7.535633894	7.964283585	7.538995203	7.563018976	8.031354296	7.802894623	7.806821192	7.997746868	8.039864943	8.329562026	8.503653182	8.529745322	8.059132545	7.90084081	8.1148168
Cre01.g034000	11.57427726	11.59860413	11.77407231	12.26846771	12.45241321	12.00057664	12.03260825	12.11056204	11.28493753	11.32800588	11.28814522	11.46383505	11.49427135	11.35674336	11.41407621	11.44982528	11.36981035	11.02070417	10.98639998	11.10830708	10.85436891	10.92214481
Cre01.g034050	5.64698247	6.275372181	6.772777998	7.159046652	7.473955625	7.141283627	7.491850606	7.339609332	6.832210149	6.792779548	6.745369269	6.927268369	7.14529781	6.698254334	6.943780437	6.864633172	6.103387018	6.860269925	7.052610562	6.863374527	6.93883311	7.292582824
Cre01.g034100	8.602356628	8.604308236	9.06644026	7.141870648	7.237984809	7.715954087	7.74354798	7.115391963	8.118434614	8.109187748	8.461647884	8.151922895	8.027147685	8.341783067	8.280036355	8.187867209	8.080935196	8.763330242	8.663512853	8.766099009	8.081850842	8.443727512
Cre01.g034150	11.56107631	11.9830619	11.69107031	12.66786637	12.78301483	12.14408565	12.24122933	12.47822317	12.34393698	12.50256573	12.4651777	12.29245458	12.34421387	12.32950095	12.55215673	12.26023939	12.18023244	12.01062163	12.01264381	12.08523859	11.80648614	11.77992755
Cre01.g034200	10.76304493	10.77123286	10.83739885	10.65524954	10.81221131	10.04195242	10.25182771	10.40190337	10.09502901	10.05415956	10.31909719	10.46522995	10.49165459	10.54106763	10.38458018	10.14098673	9.998117815	9.739340526	9.855156938	9.642013828	9.752818702	9.89566106
Cre01.g034250	5.941959657	6.443752798	4.812880263	7.331011321	7.447702965	7.830161207	7.632137219	7.582327183	9.282065947	9.152587581	9.195065577	7.838967289	7.802894623	7.578110387	6.758412683	7.190266963	6.751648242	7.506586106	7.575079754	7.627279723	7.825583459	7.843495299
Cre01.g034300	5.867395213	5.234591982	5.543336405	7.371701297	7.989232452	7.1123499	8.117248141	7.963071474	9.022152205	9.030324049	8.94982442	7.739269511	7.687732062	7.613181808	6.113576316	7.265817852	6.504072101	6.871958327	7.17277636	6.75842017	7.372525317	7.257813174
Cre01.g034325	10.93131529	10.91193102	10.78056393	11.09200355	11.54472267	11.28401331	11.3738344	11.09221449	11.47946847	11.52960115	11.5426372	12.23605673	12.36830666	12.271851	12.37449124	12.36607076	12.26544121	12.71072641	12.85270051	12.73205696	12.21951659	12.51905652
Cre01.g034350	8.020444403	8.613293221	9.009720663	8.633529375	9.400285569	8.810359469	8.999653437	7.919387225	8.765544948	9.165794661	9.176598112	9.37780542	9.531222115	9.526114809	9.511860101	8.47109984	8.388069197	9.699688441	9.757800553	9.387079075	8.887260099	8.951521977
Cre01.g034380	7.397952733	7.69490133	7.86056889	7.375340747	7.769354448	8.028945296	8.326624793	8.233756924	8.869320678	8.901936143	9.074830592	8.568604859	8.87616862	8.576966253	8.148912591	8.661485645	8.198837401	8.140629863	8.266425003	8.069565695	7.984872153	7.932686041
Cre01.g034400	11.8467871	11.77724978	12.18456682	12.13824723	12.29419211	12.41503593	12.30389552	12.3373823	12.51838911	12.47084862	12.44881933	12.83083176	12.75059458	12.80060696	12.33474373	12.24359264	12.41545248	11.95055634	11.89515183	11.81821376	11.99175507	12.04074913
Cre01.g034451	10.10958439	9.967461123	10.04510571	9.63573523	10.2537264	10.17104934	10.18556057	9.983839425	9.345305085	9.172352921	8.876449325	9.59007392	9.653049475	9.423308599	8.780009769	9.458137678	9.669956648	9.452285935	9.581444094	9.357858397	9.023635473	9.476115667
Cre01.g034500	7.595494615	8.813547435	9.026156404	9.581610186	10.01744048	9.153407983	9.33153457	8.778456833	9.792765367	9.975227361	9.996147343	9.450619118	9.548651815	9.775582867	10.33212552	9.811247138	9.650653547	9.278786101	9.6775812	9.370454346	9.023635473	9.250549638
Cre01.g034550	9.281854704	9.23832477	8.959252018	9.22331776	9.286782651	9.125821142	9.047454894	9.190242049	8.518087284	8.244888036	8.347817376	8.526952872	8.371145074	8.621716539	9.095391528	9.270795516	9.316762605	8.535338216	8.591815907	8.660357857	8.499846208	8.454975957
Cre01.g034600	12.79691498	12.96348263	12.25621661	12.71195537	12.69715998	12.63148149	12.7494604	12.09837929	12.0309052	12.37554464	12.12528685	12.38055274	12.44901805	12.50335588	12.37037518	12.38136969	12.2412982	12.39905284	12.31287042	12.47062366	11.95267957	11.986264
Cre01.g034650	8.823187069	9.126999773	8.456716393	8.424632986	8.589953375	8.934941014	8.795811334	8.16089234	9.019650587	8.930616774	9.09183148	8.926269456	8.808891276	8.91208248	8.81785214	9.040515669	9.18269376	9.018238837	8.699538767	8.79135641	8.926641676	8.583457017
Cre01.g034700	7.048273589	6.57093225	6.929162943	5.970712707	5.090151651	5.822779997	5.667708388	5.849586354	6.914284242	6.743425676	6.666216081	6.440832671	6.0918267	6.252303179	6.807335562	6.523570888	6.525010687	6.69765674	6.86571296	6.702483718	6.652432152	6.872411094
Cre01.g034750	11.47861785	11.27089811	10.65047456	11.11808705	11.23449253	11.19521961	11.27263259	10.89169194	9.436171603	9.178881363	9.254124801	10.55144617	10.58637147	10.64594632	9.951042949	10.33125551	10.04648894	10.09477616	10.13285966	10.12672054	9.300656865	9.708930294
Cre01.g034800	9.230468675	8.766050908	9.017962077	10.26133657	10.26598655	10.21417763	10.21338475	10.18795148	10.14397773	10.10295414	10.03321876	10.47397831	10.30062103	10.22642731	10.15488285	10.27689106	10.06603902	9.89462271	9.85912912	9.885064283	9.278029316	9.701120817
Cre01.g034850	11.05357741	11.09299929	11.09021016	9.196532246	9.732876608	9.43008032	9.474932696	8.821715642	9.905238354	9.967718462	10.00064661	9.687395996	9.429038441	9.535106471	9.244330868	8.557013578	8.596167835	8.616544496	8.48910371	8.571933886	8.298657548	8.590266545
Cre01.g034900	6.248083746	5.977990836	5.784901723	5.832278395	5.864935103	6.130068199	5.865254923	6.309359752	5.823634047	5.74632842	5.8750938	6.007896526	5.867994861	6.077477584	5.990256674	5.918036251	6.680630665	5.531639995	5.82657236	6.051328832	5.887310745	5.729521478
Cre01.g034950	9.604531895	9.485114366	9.630739425	11.87116051	12.00279922	11.76035652	11.70801214	11.73378193	11.77732313	11.71692656	11.74063977	11.86177767	11.96686349	11.95673358	10.95419484	10.70417801	10.62940029	11.20720406	11.12196514	10.97604592	10.69677817	10.92080175
Cre01.g035000	7.500269391	7.410151142	7.323930896	8.884570898	8.930201955	9.598275125	9.735500188	9.421694002	10.17571017	10.08571659	10.24899082	9.196443707	9.202662744	8.594344306	8.364594028	8.29203695	8.106586902	8.535338216	8.562750365	8.409806833	8.247486077	8.466136262
Cre01.g035100	11.99925281	11.79060994	12.15086881	12.56036716	12.57591603	12.06900626	12.11625922	11.88188071	11.91287509	11.87970226	11.68725063	12.04826894	12.08862197	12.05645533	12.1594066	11.8821351	11.80479469	11.48685233	11.40229882	11.41336407	10.98871464	11.09524103
Cre01.g035150	7.075556563	6.808027737	7.209837245	7.33850068	6.938673501	7.563848768	7.759516229	7.553780324	7.433725524	7.453493305	7.459772711	7.309919873	7.443243404	7.782505547	7.537475704	7.145103657	7.211473076	7.80484552	7.377377082	7.53135583	7.217690908	7.704419842
Cre01.g035200	10.18189582	10.02724723	9.252465846	8.969149551	8.699333316	8.976749651	8.931790151	9.038142292	8.923881776	8.658508648	8.788708964	9.325517095	9.079029619	9.074092034	9.125838747	9.310761186	9.203471978	9.30547251	9.118127822	9.003319654	8.473423243	9.045973237
Cre01.g035300	5.328063552	5.328462224	5.142334349	6.112115448	6.271033829	6.214639893	6.592196178	6.144810033	5.692541079	5.866311266	5.642884026	5.094493605	5.309801529	5.181123376	4.812880263	5.30088379	4.812880263	5.069298849	5.063510199	4.812880263	4.812880263	4.812880263
Cre01.g035350	9.902958576	9.731063816	10.37614693	9.504507219	9.634115206	9.330954627	9.312116366	8.820245519	8.514527594	8.281967826	8.274870783	9.080682121	9.180452876	9.167359081	9.401818872	9.200725278	9.473975917	9.17349263	9.026736878	9.071833339	8.780209962	9.132263583
Cre01.g035400	11.45522987	11.51402375	11.58789826	12.95205158	13.06483523	12.31272937	12.32074462	12.22192387	9.895740217	10.2149996	9.997648662	10.71810769	10.79678942	10.70762269	11.5332955	11.44198884	11.50717617	11.40015871	11.4618011	11.46019385	11.96961191	11.83122014
Cre01.g035450	11.68847314	11.82900478	11.74837343	12.44578483	12.65724662	12.32891017	12.02721544	12.30384865	10.94902205	11.04389608	11.02158166	11.30503343	11.48243245	11.39423861	10.81572529	10.72278082	10.98635347	10.91954492	10.87907303	10.92438828	10.85521687	10.87507097
Cre01.g035500	9.067520946	9.528349015	9.501733543	9.61343001	9.664090852	9.519284904	9.371307795	9.045702783	9.359207818	9.55497418	9.498741382	9.446174706	9.468499236	9.586178127	9.583729698	9.589777154	9.024827862	9.30139903	9.539135283	9.395319897	9.218530375	9.278134043
Cre01.g035600	6.528823338	6.808027737	5.67360671	5.776106434	6.152701834	5.534122595	6.02679135	6.027209247	5.989593131	5.679165566	5.493627476	6.221845175	6.493533373	6.488012244	6.636244081	5.884493511	7.338728315	6.249870458	6.329229853	6.236728059	5.920933688	6.041903423
Cre01.g035650	9.680892311	10.05869258	10.14421169	8.651220087	8.651333594	8.757324353	8.619847527	8.309385785	9.132751657	9.267294017	9.37239174	10.17320204	10.0637794	9.926644867	10.19125649	9.912014823	9.359690779	10.13989852	10.21571694	10.18367101	9.770920849	9.592167578
Cre01.g035700	10.86185668	10.88080166	10.67926334	8.475245211	8.57814492	8.628634033	8.608277393	8.059181909	8.430100171	8.527827099	8.52999705	9.50931194	9.488959988	9.62879576	9.453101733	9.173880542	8.847411451	9.309534476	9.337357271	9.315056375	8.381628934	8.620513747
Cre01.g035750	10.75701611	11.06639212	10.93176901	8.209993974	8.479984114	8.276488847	8.422421799	7.894204339	8.227200928	8.503674567	8.171380557	8.76038273	9.20541498	9.021241984	9.076808235	8.634101912	8.636129958	8.32968839	8.382117929	8.299325553	7.420447512	7.837727854
Cre01.g035800	9.765476893	9.665896954	9.188238113	9.236038478	9.517847379	9.488959129	9.288824082	8.770864444	9.33529158	9.303580539	9.276589726	9.787358281	9.803961643	9.744921446	9.37420818	9.278374245	9.05782099	9.551614052	9.614731017	9.594513532	8.736522141	9.077735468
Cre01.g035850	7.622827352	8.287687578	8.545172771	9.978752919	10.12232683	9.439440537	9.185874554	9.068148093	8.610987345	8.851002943	8.850020389	8.157415485	8.336232255	8.295671587	7.94352796	7.920957493	8.100217514	8.882859303	8.890734508	8.489313328	8.547051859	8.856057309
Cre01.g035900	6.193644392	6.53002655	5.277797402	8.77062735	9.048767003	7.806881518	7.890759148	7.700729751	6.532757244	6.828573278	6.412645795	6.707693631	6.22586375	6.348805631	5.768876101	6.384687967	6.321558834	6.325403839	6.520949464	6.483905836	5.984764448	6.278511885
Cre01.g035950	8.399324517	8.247727928	8.747427123	8.646817906	8.731644228	8.948137679	9.081245632	8.457149507	9.080918391	8.998673428	9.108633317	9.036966504	9.039454374	8.971687096	8.854719867	8.540239955	7.994192365	9.251594634	9.066291449	9.019423453	8.952307378	9.139225627
Cre01.g036000	7.622827352	7.728798786	8.001618434	7.659888399	8.024698522	8.268052046	8.058610233	7.479713913	7.959018927	7.974303926	8.018457982	7.838967289	7.354423419	7.626965234	7.391240341	6.94728221	7.070872009	7.90613809	8.049774686	7.813791784	6.952268927	7.549875925
Cre01.g036050	8.404510596	8.337464968	7.693293927	7.776075744	7.797087171	8.023926218	8.109018865	8.123003524	8.798059812	8.548208592	8.591229418	8.412592894	8.452528213	8.333509719	8.419940731	8.412343102	8.334981494	8.434355693	8.666549942	8.493174515	8.040240921	8.600420314
Cre01.g036100	5.234264759	4.812880263	4.812880263	7.014980246	6.456726486	6.703490643	7.276738296	7.033195264	6.807761258	6.908392378	6.790569911	6.037221024	6.120038248	6.437740998	6.540909458	6.647974665	7.174573036	7.320888156	7.346648926	6.994979756	7.493793447	7.964724014
Cre01.g036150	8.150076928	8.586166825	8.204410542	10.03742383	10.1622329	9.405454695	9.495416767	9.492472216	9.491306158	9.438393861	9.383930176	8.923069132	9.011402201	8.963703675	9.737346557	9.410671228	9.4981847	9.064680794	9.239060372	9.132298396	9.17018344	9.132263583
Cre01.g036200	9.460916956	9.48755069	9.673030729	9.964731787	10.1370877	9.609924087	9.800228638	9.615094401	9.752732425	9.695013008	9.864098744	9.361373633	9.371418349	9.35587178	9.874350637	9.455912548	9.223953859	9.020721002	9.031447365	9.097337407	9.142603557	8.998248624
Cre01.g036250	9.334172869	9.518852993	9.581627098	8.667246357	8.914667337	9.061740979	9.055977481	8.571892324	9.507442634	9.60748764	9.618792217	9.616017633	9.653049475	9.686416523	9.717521026	9.544432675	9.682683037	9.504579144	9.636502069	9.585542479	9.310600303	9.34987058
Cre01.g036300	6.248083746	6.68599986	6.384812853	8.106416887	8.053586713	8.225098537	8.208595965	8.184067772	9.132751657	8.961263714	9.125240734	8.22694523	8.466419171	8.414153502	7.964105702	8.281957565	7.794880327	8.600003318	8.926596468	8.653481946	8.588651253	8.513512279
Cre01.g036350	7.321477665	7.229988446	7.253760775	7.648015461	7.690116811	8.924295489	9.074970189	8.509289497	8.045945903	8.1499426	8.259820671	9.060447143	8.940427293	9.093724152	7.997746868	7.833384041	7.543418856	8.181406726	8.306045559	8.064358761	7.292156429	7.469368658
Cre01.g036400	8.579648103	7.923830149	8.129817006	8.022286653	8.314011135	8.130420923	8.840942427	8.106102464	9.218096927	9.123548489	9.069118571	8.827006116	8.726822914	8.884147629	9.009803079	8.676901034	8.935314989	8.959930075	8.835199901	8.74685898	8.78736331	9.026071865
Cre01.g036451	7.321477665	7.10377796	6.891815904	6.522088515	6.565886747	7.000497516	7.13410451	6.696043228	7.114031255	6.941144162	6.982643362	6.87230445	6.807702581	6.567341367	7.105952232	6.61370842	6.818871467	6.724080176	7.052610562	6.948652288	7.150404464	7.017298112
Cre01.g036500	6.589640543	6.840834953	6.772777998	6.245425263	6.047439285	7.011067675	6.678476689	6.230196107	5.989593131	6.067363993	6.392276306	6.29213422	5.867994861	5.772043886	6.540909458	5.375496564	6.321558834	5.932797617	6.007806017	6.148117496	5.501662508	6.489334637
Cre01.g036550	7.191831231	7.155701662	7.764615434	7.659888399	8.109647277	7.771218413	7.608740389	7.528307893	7.479150928	7.354416337	7.205056111	7.138054811	7.291816932	7.097857141	7.295339534	6.596208916	6.751648242	7.105630932	7.39248503	6.613559854	6.869480301	7.499192135
Cre01.g036600	6.136289933	6.011941771	5.928610821	6.583801641	7.163801506	7.328012635	7.349908387	6.75660158	9.027142389	9.070686786	9.089011949	7.647743225	7.452765188	7.606238297	6.053809108	6.319657995	6.504072101	6.983371392	6.952105386	6.850717933	7.27129672	7.213050809
Cre01.g036650	11.27784416	10.98176729	11.30272446	9.523775147	9.513736591	9.70142547	9.900461508	9.571307907	10.69365276	10.67290892	10.79526658	10.60916724	10.55440855	10.40462083	10.5449329	10.42740471	10.48563396	10.50695435	10.49539766	10.50596718	10.5856899	10.57213104
Cre01.g036700	11.28204817	11.21106084	11.29005626	10.93825285	11.01752598	10.56961793	10.70734487	10.50032879	11.0977604	11.44791242	11.40751537	11.79398738	11.70590646	11.73348304	11.38297983	11.14238838	11.26452042	10.84048092	10.90362326	11.08941492	10.56406769	10.49750442
Cre01.g036750	9.239161675	8.936579802	9.143766122	8.55109135	8.098611788	8.739199933	8.684616205	8.77542471	8.963481147	8.907193683	8.90239945	8.795833923	8.502812941	9.054187574	8.444403929	8.826008646	8.618506934	8.478512968	8.170864544	8.625642494	8.328497857	8.241835534
Cre01.g036800	10.49130522	10.43162944	10.52632344	9.817759719	9.607364346	9.702979954	9.761741812	9.919589402	9.421104916	9.289577799	9.3060068	9.762564364	9.663084475	9.713592744	10.04627449	10.14375144	9.792424178	9.70123389	9.749263454	9.621095912	9.761898227	9.65335266
Cre01.g036850	10.41294084	10.25719093	10.77693626	7.781503004	8.059294021	8.654670941	8.145679125	7.979109396	8.178384573	8.417612846	8.244609181	8.439810289	8.801621999	8.239172028	8.317651106	8.444282267	7.841684837	8.361511938	8.396855889	8.34284043	8.022025345	8.37034577
Cre01.g036900	8.681241332	8.563160918	8.924591355	8.365009006	8.397174355	7.919593394	8.33720299	8.059181909	8.637390948	8.59792378	8.69523566	8.522719985	8.429071218	8.697610116	8.449246534	8.626180591	8.413887995	8.345689229	8.604546346	8.263527287	8.348048786	8.321969469
Cre01.g036950	7.332669585	7.334255732	8.342762918	6.049327829	5.990382689	6.561824102	6.428252132	6.144810033	7.98514739	7.880228142	7.873670487	7.11493378	6.760553448	6.402985193	6.223718263	5.650354418	7.043627914	6.430009656	6.429032255	6.82502307	6.991764556	7.069010767
Cre01.g037000	10.52481168	10.87987584	10.85126434	7.209288959	7.769354448	7.400767763	7.74354798	7.234448739	8.030990402	8.086027834	8.259820671	8.118511761	8.447867624	8.180327356	8.218836131	7.488012823	7.465173438	7.657239776	7.581641001	7.554090855	6.911536882	7.301137274
Cre01.g037050	11.6297587	11.43366665	11.10571591	8.152927443	8.467224787	8.615435401	8.979629603	8.989310872	9.078517262	8.886046763	8.915200356	9.19113784	9.351686753	9.293622133	9.19350957	9.265720729	9.4243004	8.863617946	8.651299525	8.864559807	8.525788265	8.753771379
Cre01.g037150	9.195160798	9.51408137	9.478067391	9.22724384	9.413587605	9.368687244	9.093714782	8.91279636	9.237588496	9.219552889	9.266648657	9.222682929	9.129187803	8.992761409	9.221965327	9.081553367	8.653538198	9.530899272	9.469781445	9.284317922	9.280561157	9.440894295
Cre01.g037200	7.727071218	8.107884471	8.612188784	7.345948968	7.667699834	8.229452914	7.700049017	8.142074798	8.050896032	7.874812171	7.812682381	8.151922895	8.247690383	8.0033052	8.400062885	8.569465632	8.824565973	8.069941056	8.12721683	7.641464248	8.695267754	8.477209816
Cre01.g037250	11.78986662	11.61315961	11.39000065	12.3258846	12.35223975	11.95634296	12.08882473	12.23846597	11.95428099	11.87302328	11.80588996	12.24406724	12.22680926	12.24501424	11.94195953	12.00422946	12.00532572	12.09407389	12.04552276	12.17667133	11.9982939	11.8355024
Cre01.g037300	4.812880263	4.812880263	5.142334349	5.433489439	6.019323492	6.515896509	6.736620327	6.09937879	6.086130869	5.713452541	5.76707116	5.880751088	6.0918267	6.252303179	5.768876101	6.097816066	6.643541385	6.643062814	6.429032255	6.395041471	6.76561934	6.611427266
Cre01.g037350	7.539152187	6.978916706	7.209837245	5.832278395	6.293235211	6.54670907	6.068394169	6.494163637	6.795358403	6.973090548	6.903801273	6.927268369	7.384677142	6.402985193	6.914683112	7.327369753	7.28236622	7.369734609	7.291142833	7.028679609	6.669245497	7.301137274
Cre01.g037400	9.128084838	8.805740004	8.400880139	9.301732848	9.622711389	9.810709041	9.583412369	9.373496423	9.396279738	9.219552889	9.271627789	9.054612915	9.066968476	8.936766521	8.787658715	9.095929819	8.434211004	9.04286928	9.180926619	8.987032961	8.977521606	9.060720151
Cre01.g037450	6.647560104	7.205680726	6.413120464	6.522088515	6.697635185	7.368911208	7.485414901	6.716556553	7.456626401	7.468118368	7.34811091	7.29979722	7.613761121	7.166886124	7.451618797	7.037504149	6.680630665	7.513802878	7.521435537	7.605726846	7.768191444	7.499192135
Cre01.g037550	6.106393013	5.476183784	5.97190549	6.434501257	6.315002833	6.924009672	6.72520603	6.534175607	6.62187792	6.610776773	6.490741801	6.120386234	5.937463256	6.627254158	7.411664286	6.776293901	7.371455337	7.884252887	8.021394907	8.059132545	8.409794075	8.559364502
Cre01.g037600	6.528823338	6.107341824	6.013332128	5.746559542	6.437513443	4.812880263	5.444316905	5.564548456	5.488984212	5.317994208	5.642884026	5.210514454	5.100720558	5.543533709	6.223718263	5.499809018	6.133223204	6.103550767	6.200358225	6.124758202	6.965567438	6.70907206
Cre01.g037650	8.192778542	7.833598706	7.84189753	8.373935524	8.255734917	7.91416787	8.268837281	8.224851165	7.620571961	7.489767742	7.298739731	7.416558462	7.344187501	6.936545909	7.901445772	7.233957111	7.043627914	7.361714432	7.601139918	7.583832968	7.700671471	7.461810427
Cre01.g037700	8.668392664	9.036614218	9.030236079	8.929897883	8.948623922	9.467161087	9.501661313	9.451372516	8.891395083	9.100803993	8.9744904	9.625872746	9.653049475	9.522502347	9.003255314	9.138214798	9.203471978	10.47029057	10.56914962	10.5031143	11.150116	11.23255415
Cre01.g037751	5.537689946	5.828441966	5.611397408	5.269889165	5.539884302	4.812880263	5.565080758	5.223765982	5.385764393	5.317994208	5.68648844	5.4973474	5.710093008	5.497237304	5.395995476	4.812880263	5.535931302	6.168740137	5.882087082	6.19333859	6.34559915	6.08910104
Cre01.g037800	9.140515875	8.749861799	8.9113744	10.07488847	10.38654472	10.25711049	10.21812819	9.991021694	9.4658395	9.382964931	9.254124801	9.709805699	9.803961643	9.579240624	9.913207212	9.451451933	9.796332305	9.70739915	9.713136998	9.711272958	9.31554634	9.771418497
Cre01.g037850	11.86744969	11.70904863	12.31575321	9.468498014	9.72756407	10.06750809	10.00628945	10.00463465	11.04169178	11.07158162	10.91683	12.04936647	11.93371282	12.00697201	11.79189642	11.6675485	11.86876855	12.05898409	12.08248634	11.99135212	12.04325416	12.05886994
Cre01.g037900	6.684711956	6.79130154	6.686709565	5.859062733	6.101417261	7.052517785	6.770254225	6.668155332	6.517242189	6.445969575	6.714307628	7.647743225	7.499407051	7.420209468	7.338799879	7.024989393	7.043627914	8.194742098	8.140453136	8.184316426	7.978583517	8.061619094
Cre01.g037950	6.962854222	7.049739362	7.068688338	7.555567883	8.445701946	7.930381964	7.928787056	7.26597499	8.200782566	8.337788651	8.071293665	8.072698261	8.452528213	8.054745144	8.069045735	7.847218218	8.074448799	8.000609578	8.011806572	7.801266108	7.940249668	7.665735024
Cre01.g038000	11.48774656	11.8294843	11.45499809	9.051232919	9.576170296	9.555884461	9.766933222	9.368486211	9.739136854	9.72502549	9.962716154	9.842476347	9.725703	9.758799952	9.766582135	9.689703574	9.575300626	9.598819271	9.718978504	9.563780948	9.134225205	9.207050008
Cre01.g038050	9.262089065	9.194227891	9.273252387	10.35162751	10.81221131	10.2065311	10.1729111	9.520739408	9.032115272	9.061291326	9.077678098	10.32720317	10.26945304	10.36184254	10.25862053	9.666808014	9.502977941	9.998801229	10.09069931	9.780499177	9.738171292	9.724423278
Cre01.g038100	11.9290598	11.88359236	12.04175825	10.16602988	10.41984276	10.65635062	10.63329766	10.15868308	10.54629188	10.52222374	10.60852763	10.4707039	10.43660423	10.39478509	9.396838028	9.342434278	9.691105209	10.73060594	10.62694735	10.65133868	10.50477101	10.72154889
Cre01.g038151	8.29701517	8.544485335	8.906941518	10.02058045	10.21757054	10.0021173	9.960589466	9.532430043	10.21223353	10.44594392	10.29610524	9.733695533	9.520220328	9.493271334	9.93568463	9.491107984	8.935314989	9.620220416	9.584647662	9.401469661	9.062435607	9.351868494
Cre01.g038200	10.73264555	10.36436561	10.51475237	10.32627157	10.22763551	10.29777357	9.948077741	10.31978213	10.00578173	10.03752041	9.91106788	9.987059734	9.816600963	9.697668939	10.05892937	9.752663889	9.970718248	9.989980498	9.732035861	9.763104514	9.94999149	9.891550587
Cre01.g038250	12.51502336	12.47803711	12.46784021	12.89463	12.96577287	12.72137125	12.62575369	12.5411374	12.26820696	12.36725157	12.20472285	12.75639571	12.78105697	12.79108151	12.41747574	12.38400119	12.51298654	12.69551037	12.57197014	12.74740174	12.61596745	12.51439011
Cre01.g038300	9.124960185	8.896731673	9.062462397	7.315907456	7.206692957	7.591530417	7.721968352	7.557381132	8.205219973	7.938463619	8.071293665	8.403403531	8.6559863	8.274206392	8.030603083	7.798188036	7.754642147	8.020768937	8.006987824	8.027361981	7.927235861	8.090884138
Cre01.g038350	9.801097386	9.547155049	9.310597147	8.776008195	8.309245115	8.374004285	8.741294082	8.67483853	7.905258459	7.545886207	8.203228801	9.048754863	8.438500437	8.658516743	8.630583881	8.822550777	8.963457364	8.478512968	8.396855889	8.355639211	8.69906773	8.397823377
Cre01.g038400	12.73028293	12.24665749	12.32115894	14.76359356	14.55275555	13.82834349	13.79921301	14.03224748	12.22663577	12.12090744	12.06931489	11.80615875	11.58721919	11.59048987	10.83515818	10.79751593	11.34203082	12.11072312	12.21432869	12.16649327	12.37509145	12.68979474
Cre01.g038450	6.442598593	6.888521178	6.128179468	10.34307451	10.81805004	9.837842724	9.793885188	9.197044146	6.607470878	6.816753516	6.682454215	6.197371667	5.512244196	6.272284467	4.812880263	5.375496564	5.902846507	5.531639995	5.423011003	5.404058512	6.47015103	5.441166329
Cre01.g038500	6.773018143	6.53002655	7.068688338	6.493606973	6.583152272	7.1123499	7.02976492	6.5804932	8.570443205	8.22386142	8.229232754	7.753955406	7.259393519	7.107940475	6.791236951	6.61370842	6.585721186	7.076111759	7.042899333	6.550476951	7.184470362	7.194719884
Cre01.g038550	6.39698976	6.964280661	6.772777998	8.377490501	8.574186957	8.628634033	8.668001035	8.220377215	8.248846232	8.090690295	8.299604983	8.356544666	8.198477769	8.464222942	7.143564164	7.190266963	7.590157607	7.927687288	7.987546252	7.813791784	8.409794075	8.066538929
Cre01.g038600	8.499618336	8.581595217	8.282167396	11.97105758	11.95629389	11.98470619	11.88747928	11.64060005	11.46074063	11.44656346	11.23761334	10.50097971	10.35235505	10.33431805	9.800898765	9.649394109	9.831036154	11.25686672	11.06925817	11.14901875	11.97352134	11.86931044
Cre01.g038650	11.2365609	11.4561993	11.24175349	10.19583967	10.16616339	10.06267516	10.12824663	9.674726806	11.12296561	11.05456194	10.99328072	10.40589108	10.08482409	10.22087048	10.36433657	10.87440302	10.76909191	9.993767427	10.03678696	9.905384383	9.866608181	10.09945269
Cre01.g038700	8.268820507	8.062425279	8.691764469	8.626093086	8.37910945	8.523002218	8.298025007	8.439976679	8.556668435	8.380159501	8.127769848	8.361300646	8.484732234	8.252411523	8.477961428	8.48870181	8.536394955	8.238308028	8.617164277	8.355639211	7.984872153	8.397823377
Cre01.g038750	8.394119466	8.511202854	8.791411263	9.190511452	9.544284919	8.58528469	8.83103553	8.536456413	8.448884355	8.475561082	8.375978775	8.556236457	8.405221241	8.054745144	8.717299801	8.360658132	8.614066987	8.26381912	8.512951889	8.523693163	8.058224198	8.428590018
Cre01.g038800	7.519848072	7.47200708	7.550259464	7.994641517	8.168849161	8.25530203	8.231487448	7.854109591	8.507381438	8.383949518	8.385243321	7.994925266	7.98894669	7.745219117	8.010981439	7.754748054	7.687743035	8.181406726	8.122777049	8.11558372	7.77549573	7.932686041
Cre01.g038850	12.32812024	12.58811069	12.01737348	13.77369771	13.69037852	12.91417296	12.96164937	13.02734317	13.14683511	13.25225269	13.37185249	12.94511168	12.91835368	13.0007061	12.80109459	12.90864267	12.86702407	12.98853663	13.10441516	12.97764816	12.65932722	12.79998596
Cre01.g038900	5.475674377	5.786807545	5.731163166	6.434501257	6.456726486	6.130068199	6.304607144	6.299767937	5.534744358	5.920707806	5.642884026	5.846035786	5.512244196	5.497237304	4.812880263	4.812880263	4.812880263	5.531639995	5.370532737	5.342376542	5.920933688	5.071064037
Cre01.g038950	9.224643976	8.982287769	9.489949143	8.767929321	9.082506046	9.054441051	8.838472122	8.866556511	7.767142518	7.847413856	7.756143427	8.043291026	8.405221241	8.256797366	8.322944226	8.33652924	8.596167835	8.388784942	8.378409455	8.085072237	8.352894782	8.246167854
Cre01.g039000	6.324996328	6.872821633	6.929162943	5.993825938	6.315002833	5.488400412	6.04780879	6.014658436	5.439634356	5.837834495	5.804593888	5.55106367	5.452331576	6.311197728	5.463736172	5.440926937	5.40527661	5.756655366	5.669539125	5.601726297	4.812880263	5.619857567
Cre01.g039050	10.22913151	10.49710222	9.912446688	9.71817265	9.660377862	9.439440537	9.487572765	9.435173102	8.907730498	8.917651241	9.23640593	9.37546949	9.361586407	9.419428092	9.605472098	9.446977439	9.517262567	9.852137143	9.880131006	9.859998095	9.483137342	9.542324088
Cre01.g039101	5.977126768	5.786807545	5.928610821	6.038473422	5.539884302	5.759868313	5.839690868	5.921935231	5.882350743	5.972100189	6.165309625	6.007896526	6.200375391	5.804462278	5.886298159	5.30088379	6.103387018	6.009631152	6.05384209	5.885711198	6.073279504	5.795077771
Cre01.g039150	10.12371508	9.816834476	9.792924121	8.981998186	8.975820425	9.492560232	9.152500781	9.187967504	9.861297595	10.00242988	9.796692357	9.870921673	9.96345545	9.908779113	9.83809299	9.831972685	10.17357777	10.12846271	9.985630735	10.28902748	10.23318296	10.18028222
Cre01.g039200	9.593284816	9.136354731	9.297129264	8.506393902	8.53399148	8.592040094	8.690111947	8.311488496	9.265284116	9.390480091	9.200298666	8.720344128	8.745892518	8.651895925	9.568312136	9.399134925	9.221045698	8.824341871	8.821653771	8.687535348	9.023635473	8.946234852
Cre01.g039250	16.34932206	16.17912814	16.37144815	16.18798299	16.15180068	16.18794836	15.99599965	16.02599836	16.01009711	15.98768393	15.81858973	16.45467113	16.36522058	16.39927552	16.53415815	16.63398179	16.84902569	16.32115203	16.2376589	16.34043221	16.30318018	16.10580517
Cre01.g039300	15.5917063	15.63070446	15.34989857	14.49873386	14.4285307	14.73221795	14.63694137	15.25361046	15.6143703	15.64123125	15.56226557	15.95430703	15.90907111	15.90478205	15.96940806	16.05055315	16.22637162	15.518575	15.42843402	15.70412895	15.60631616	15.33813204
Cre01.g039350	12.31655494	12.16732204	11.95614938	10.98325886	10.95228255	10.71986621	10.5642081	10.76950334	10.49242382	10.57092309	10.60360863	9.98553044	9.90379291	10.01279349	9.772358676	9.684013738	9.883410472	10.17144422	10.27932771	10.08788661	10.15955459	10.24720207
Cre01.g039400	12.96691121	12.94678438	12.81208866	11.40532526	11.59221527	10.66434512	10.76875262	10.28355834	10.33574408	10.60518874	10.55653074	10.68081315	10.77661512	10.7147548	10.3883444	9.869211689	9.396229219	10.39404107	10.41677054	10.3239395	9.951579154	9.897028615
Cre01.g039450	8.067181773	7.879440137	8.067172874	6.36421572	7.050113348	6.854653274	7.02976492	6.133636842	9.888917277	9.803066268	9.616838707	6.336637058	6.694810027	6.146473558	6.758412683	7.212289745	7.444895105	5.323719878	5.596760595	5.18833521	5.605775897	5.658178889
Cre01.g039500	7.287336481	6.465918564	7.209837245	6.529103966	6.101417261	6.038013088	5.758160622	5.935746962	7.346309979	7.212888347	7.288645919	5.772195529	6.062815566	6.003450374	5.848873218	5.813418487	5.47406082	5.574281631	5.515690383	5.944170738	6.154678076	6.177459941
Cre01.g039550	8.150076928	7.794216152	7.941643526	7.925501137	7.952849758	8.48355683	8.392327837	8.167884898	7.705304717	7.552742944	7.734336445	7.976351193	8.170380253	7.788624249	8.419940731	8.16608181	8.125524606	8.83284934	8.771797989	8.690896482	8.178076949	8.833313688
Cre01.g039600	9.047851971	9.278295239	9.369687923	9.913946249	10.08128397	9.885157243	9.879049022	9.319478195	9.265284116	9.556644571	9.659215006	9.466067273	9.436081262	9.559988185	9.68113209	9.208681811	8.963457364	9.597159769	9.644198309	9.532377526	9.270406913	9.357845625
Cre01.g039626	7.088989748	7.356375289	6.467748333	7.371701297	7.196098169	7.392873123	7.554604111	7.154656111	7.338077716	7.034731948	6.862503083	7.407201644	7.046428562	7.354922088	6.869771385	7.52322213	6.835135851	7.781304462	7.901783833	7.65550514	7.206708556	7.645980911
Cre01.g039702	10.37931561	10.31725739	10.58835569	11.79385584	11.61395035	11.75175498	11.84120878	11.87942163	11.56706495	11.53722554	11.56709531	11.34907938	11.27650812	11.38085233	10.98102661	10.90486034	10.87351688	11.02871987	11.05894184	10.9158342	11.04998774	10.87507097
Cre01.g039750	8.739720494	8.753926284	9.090078598	7.490306967	7.606087953	7.638679019	7.478948896	7.933184988	8.489357728	8.468445183	8.587227999	8.479685172	8.826904585	8.402344573	8.496788142	8.614215615	9.324909914	8.528357692	8.502780057	8.885224423	9.04763641	9.065602295
Cre01.g039800	8.923812533	9.286717557	9.136218327	8.733767466	8.892631987	9.019874777	9.017220665	8.477861186	9.141978034	9.32922908	9.41350377	9.368438839	9.246077922	9.228553112	9.749112129	9.697255203	9.223953859	9.684141988	9.885333967	9.38086731	9.252462444	9.741275153
Cre01.g039850	9.183195935	9.26414739	9.39202724	9.588488206	9.637896484	9.448740219	9.819093012	9.624366365	9.975189686	9.855553623	9.842535863	9.782081126	9.866077184	9.784655389	9.572734038	9.693484341	9.349078338	9.047745022	9.294932665	9.164017002	8.850183879	8.916801803
Cre01.g039900	8.435236376	8.390802166	8.413478844	10.09755094	10.27693221	10.26344151	10.34237201	9.948722939	10.49781247	10.53582318	10.48557594	10.75625574	10.8825206	10.85834717	8.986753896	9.143759838	9.188661135	9.299357951	9.466311256	9.496448719	8.977521606	9.200409926
Cre01.g039950	8.633553734	8.893053557	9.417139942	8.794683389	8.677379743	8.784087591	8.757083568	8.443810799	9.327230239	9.234251487	9.279064283	9.225280678	9.172034807	9.293622133	8.374818564	8.287006204	8.591657762	8.772207068	8.771797989	8.762910253	8.732820539	8.765838066
Cre01.g040000	17.9682121	17.19859008	16.93846164	16.79482779	16.45705432	16.89558233	16.73999816	17.50195461	16.86066523	16.72048897	16.49383851	17.16216319	17.01199721	16.82333531	17.05914145	17.2194512	17.52264087	16.94817825	16.72034274	17.02812442	17.04276724	16.75130865
Cre01.g040050	6.549438316	6.722091587	6.263965747	7.483607312	7.824280177	7.477304155	7.517296284	7.448932223	8.38788114	8.228091766	8.13879922	7.655604934	7.570892656	7.763986884	7.391240341	7.405324534	7.475201239	7.577107065	7.486814881	7.648502459	7.738585738	7.685212021
Cre01.g040100	9.096527918	9.133243181	8.820000491	9.700648783	10.00286045	10.22286714	10.07902726	10.39601462	10.35269677	10.34430038	10.25903845	10.61609908	10.83896607	10.52492697	9.436209855	9.542337213	9.970718248	9.663677257	9.468047397	9.909701639	9.631240789	9.402862862
Cre01.g040150	10.00149435	9.866321115	9.953757085	9.462685228	9.499255608	9.393945187	9.361037804	9.36547168	9.248303939	9.390480091	9.39537674	9.286257621	9.293401215	9.232983949	9.731427515	9.905511961	9.351738803	9.964476641	9.886631776	9.867415902	9.769120842	9.909278521
Cre01.g040200	12.34997558	12.27580228	12.34544123	12.9284845	12.86686465	12.41408825	12.4092243	12.22358664	12.0364681	12.22449256	12.1266587	12.60737889	12.60715335	12.58991989	12.25695857	12.12450542	12.00110295	12.23369224	12.26331816	12.1941646	11.9902122	11.95708389
Cre01.g040250	9.339570855	9.344330815	9.685995902	9.892502661	9.680681777	9.69049682	9.576034994	9.564316901	9.544405021	9.588019001	9.507204727	9.621938796	9.618397392	9.372026217	9.81215826	9.337606697	9.255560962	9.234601957	9.287082707	9.185572628	9.139816203	9.094551378
Cre01.g040300	7.298812792	7.559860139	8.042945704	5.715910422	6.152701834	5.988612278	6.368101111	6.188355224	7.53747117	7.256075524	7.367367587	7.055304634	6.643120968	6.551889507	7.499977577	7.145103657	7.29382785	7.577107065	7.315209934	7.605726846	7.281766818	7.513864621
Cre01.g040350	9.685135765	9.563411051	9.680823839	8.603549022	8.479984114	8.544066622	8.788149179	8.532863922	8.866537304	8.861877266	8.795652476	8.844035138	8.707495577	8.799912141	9.202105653	9.121449994	9.218131637	9.11432081	9.356234819	9.127355804	8.762168557	9.171276075
Cre01.g040379	7.343769991	7.531194236	7.39064875	7.818914693	7.096763796	7.611933878	7.313817063	8.16089234	9.367092277	9.321385864	9.455661122	8.157415485	8.001795811	8.0033052	7.317243846	8.033850767	7.50485258	7.822244709	8.006987824	8.07475349	8.542824425	8.228758583
Cre01.g040400	7.252310876	7.753691195	7.984741984	7.241767927	7.566139967	7.886721152	7.970373001	7.557381132	7.426005962	7.626002638	7.405082974	7.453358401	7.344187501	7.420209468	7.644218989	7.739962224	7.818478359	7.454978636	7.258372239	7.204947341	7.042637592	7.54274856
Cre01.g040450	8.723254784	8.793948422	8.976273048	10.46009707	10.0589068	10.5184907	10.28294738	10.41360918	10.66679673	10.64416246	10.60656205	10.27308761	10.07584255	10.17792335	9.881493894	9.752663889	10.19445098	9.946351394	10.18441002	10.05578814	10.25004982	10.26742683
Cre01.g040476	4.812880263	5.696765397	4.812880263	6.522088515	6.177433496	6.401267902	5.960898606	5.921935231	5.577562063	5.866311266	5.370403195	5.438669538	5.512244196	5.073619885	5.768876101	5.30088379	5.11063496	5.849095678	5.669539125	6.076397282	5.605775897	5.762944643
Cre01.g040500	10.81523244	10.70377229	10.69856759	11.21843725	11.10608553	10.93734857	10.80639665	10.95279201	10.58309011	10.68440156	10.61831557	10.71165039	10.64420352	10.62085509	10.77701305	10.75114906	10.82464149	10.71081236	10.69515628	10.80516544	10.83901976	10.67051575
Cre01.g040550	8.162409409	7.856706924	7.672226466	7.281295249	7.22763492	7.54271709	7.876228718	7.301125743	7.673324177	7.880228142	7.860345253	8.107196917	8.158983221	7.87733054	7.509448332	7.286647856	7.270806563	8.167944562	7.947838389	8.294899831	8.127950423	8.211132849
Cre01.g040600	8.210692254	8.586166825	8.772029489	9.08625911	8.939442536	8.869848164	8.561035674	8.697454357	8.701340827	8.763803604	8.952930978	8.877497456	8.844694067	8.814793624	9.152699756	8.256441395	8.106586902	8.844114565	8.805227385	8.401606428	8.372115253	8.346363426
Cre01.g040650	8.714950283	8.950799653	8.52211586	7.992313074	7.719454739	7.368911208	7.727394679	7.441127561	7.785171497	7.959055505	8.289762958	8.221716281	8.310758734	8.523524937	8.280036355	7.867716578	7.174573036	8.41175271	7.997300589	8.000328341	7.588652065	7.60560772
Cre01.g040701	8.78404761	8.530316421	7.967660735	8.685957642	8.628624041	8.551019522	8.323081153	8.385185556	8.360347124	7.994381476	8.32391569	8.037335292	7.846425292	7.751503145	8.235790735	8.17155967	8.180862118	8.216692468	7.967832416	7.904323813	8.221191026	7.796675996
Cre01.g040750	8.430161248	8.442211637	7.976227277	8.75980457	8.804313564	8.216349446	8.351185869	7.994966607	7.866362357	8.023971066	7.957330146	7.558184328	7.817555875	7.700418893	7.782629758	7.540494673	7.762783126	8.35757274	8.209028815	8.226802313	7.502692046	7.784722007
Cre01.g040801	8.033956744	7.300385445	7.117419873	7.526582598	7.152860216	7.206451486	7.655145611	7.524630229	7.199056308	7.36229847	7.595784405	7.541258432	7.499407051	7.556632205	7.54669286	8.08126119	7.455071777	7.884252887	7.730453803	7.583832968	7.342941594	7.704419842
Cre01.g040850	9.860450885	9.926777211	9.790525525	9.047904946	9.237749098	9.002274153	8.997442325	8.673209337	8.52163811	8.584834812	8.863295818	8.982686012	8.889938332	9.171982489	9.161542891	9.320581309	9.188661135	9.040425181	9.079995538	8.834511913	8.983756478	8.919502654
Cre01.g040900	10.79674015	10.75010852	10.65179569	11.1338268	11.20551601	11.28505048	11.15244042	11.30062673	10.47613595	10.56430295	10.4098203	10.8236758	10.78673755	10.88036105	11.02278397	10.97481525	11.1751287	10.91356338	10.76452273	11.02459155	10.64867643	10.87437732
Cre01.g040950	7.808349244	7.952662617	7.101374229	6.236433023	6.177433496	6.54670907	6.088569137	6.250526535	6.93680591	7.07427692	6.876416865	6.886266483	6.807702581	6.471492453	6.170076352	6.405568258	6.244794706	6.413222257	6.68606407	6.500900211	5.953385029	6.371104755
Cre01.g041000	9.695689986	9.613337463	9.432615522	9.586199184	9.967254222	10.66514214	10.63045442	10.66688514	10.68344326	10.5119393	10.62318473	10.93635097	10.88337842	10.91173033	10.5027287	10.48739129	10.68206429	10.7884068	10.86795325	10.95602162	10.94238565	10.94147983
Cre01.g041050	10.03843281	9.921384876	9.908028493	10.21026895	10.10468495	10.70599146	10.71474601	10.60740202	10.87366407	10.64416246	10.75767969	11.42827695	11.47732874	11.46736442	10.66253262	10.82532561	10.78882762	11.27460442	11.23063723	11.27196086	10.84927066	10.95663228
Cre01.g041100	9.047851971	9.297871066	9.220710962	10.00010493	9.831910703	10.03456676	10.06645513	10.15984213	10.11854542	10.08456006	10.15526321	10.06731986	9.976384748	9.917052392	9.369130579	9.712240635	9.536090718	9.742345921	9.764876333	9.672831441	9.607255653	9.608962292
Cre01.g041150	10.26922965	10.14603088	10.26829019	9.318387737	9.380098865	9.051999464	9.266983146	9.302763653	9.06645097	9.08466562	9.197684505	10.08599186	10.16746723	10.2614925	10.4817414	10.44767886	10.19148754	9.582137492	9.598976101	9.325876975	9.458763594	9.492503115
Cre01.g041200	11.51657615	11.71425112	11.94434117	12.08189502	12.30403037	11.63703307	11.7677639	11.40543712	11.67046673	11.91946361	11.7526847	12.27817044	12.45191165	12.57715314	12.1681879	12.07179979	12.0460676	11.94502901	12.00221353	12.081101	11.67341328	11.59949113
Cre01.g041256	11.80649906	11.83427076	11.32442249	11.40899491	11.32395808	11.00752349	10.95866074	11.09008903	10.82376894	10.76599323	10.86433685	11.11612102	11.19663597	11.14841006	10.71642441	10.73749217	10.77107768	10.74040175	10.67653074	10.67095926	10.29450323	10.38412988
Cre01.g041300	9.224643976	9.365685202	9.259428164	8.975004118	9.031595197	9.235276541	9.106076522	8.956253547	8.815488684	8.851002943	8.912010835	8.698022987	8.775884773	8.823648816	9.070559936	8.995203553	8.97040747	8.711960372	8.780228833	8.759714374	8.783791106	8.954158245
Cre01.g041351	8.020444403	8.015452729	7.466628396	7.590186914	8.136864809	7.967502789	8.173549914	7.859908114	8.123137454	7.979350227	8.059722243	7.892901603	8.076523557	7.592245863	8.043534066	7.978535896	7.966391062	8.015756075	7.870219282	7.723656372	7.768191444	7.808528586
Cre01.g041400	10.05491495	10.04388294	9.654681009	9.4006233	9.037342002	9.328940993	9.085414066	9.173094491	9.620550238	9.581470474	9.807006682	9.347138178	9.593424778	9.312581768	9.249868262	9.58774675	9.014780104	9.843767353	9.673074326	9.735801525	9.562216798	9.732107685
Cre01.g041450	9.51676391	9.095368758	9.180921111	10.79809572	10.9748578	10.5873869	10.71474601	10.47913304	10.62061986	10.54593923	10.53808581	10.32840976	10.33740463	10.22864406	10.27226693	10.17652072	10.00319771	10.05787355	10.07028969	10.0622653	10.13461727	10.09350187
Cre01.g041500	9.38986529	9.901438436	9.721689141	9.011917691	9.101826914	8.530058312	8.770109639	8.919674014	8.604309451	8.601177356	8.788708964	8.690504483	8.76471123	8.984894796	9.227589444	9.078660712	9.538427004	8.642618204	8.853951728	8.75651134	8.769412441	8.552405542
Cre01.g041550	8.575062719	8.613293221	8.516292908	9.147643851	9.085282147	9.049553715	9.051722516	8.915551384	9.518100585	9.6282856	9.517714357	9.38013756	9.395707972	9.190328678	9.453101733	9.559016071	9.158573131	9.155544294	9.251217284	9.195050014	9.178355146	9.118237368
Cre01.g041650	8.150076928	7.966860084	7.703709131	7.093460963	7.014009836	6.214639893	6.629917833	6.518331374	6.925593988	7.103178121	7.138760242	6.642049724	6.473452733	6.330158293	6.437347234	6.878780811	6.008246354	6.762699179	6.619956189	6.582428089	6.897669832	6.08910104
Cre01.g041752	5.977126768	6.222227259	5.928610821	5.700136538	5.929759437	5.385267219	6.183932389	5.849586354	6.195248239	6.215262733	6.139775485	6.065706614	6.062815566	5.586849369	5.725845042	6.097816066	6.217969515	6.033949146	5.736002788	5.790248568	6.101131466	6.388750135
Cre01.g041800	10.59521858	10.3709714	9.814333549	9.085177386	8.804313564	8.94023427	9.083331363	9.029271057	9.731527907	9.576539445	9.603089376	9.645382783	9.603882754	9.606792172	9.521042623	9.44473496	9.848079385	9.539566708	9.62721192	9.366267948	9.553874257	9.559707249
Cre01.g041850	8.150076928	8.342889643	8.665728597	8.291503671	8.042102354	8.537079665	8.388944433	8.204606217	8.040978339	8.180848463	8.289762958	8.32766968	8.346295151	8.325187919	7.879921931	8.155062069	8.007889812	8.259599007	8.030918448	8.290460271	8.064168041	8.1148168
Cre01.g041855	7.264087352	7.116950115	7.58460361	5.947029192	6.019323492	6.130068199	6.499323979	6.365256652	6.770182718	6.886087911	7.288645919	6.31460613	6.200375391	6.68437622	6.636244081	5.884493511	5.939296996	6.033949146	6.219722321	5.97209021	6.101131466	6.134214942
Cre01.g041900	8.923812533	8.978823048	8.848029939	9.105592005	9.022931586	8.673891881	8.762308237	8.829043694	7.91072805	8.014176759	8.012463236	8.742322186	9.140739287	8.91208248	8.780009769	8.360658132	8.478904243	9.076656538	8.760479024	9.016752013	8.883928912	8.707592389
Cre01.g041950	9.843469794	9.699899662	9.366468063	10.83804051	10.99266697	10.73284868	10.84246882	10.77782845	10.38601545	10.28210868	10.34644759	11.30687029	11.34597922	11.27816082	10.1941271	10.18459791	10.05140139	10.74190291	10.65461932	10.90578989	10.01217148	10.31422494
Cre01.g042000	6.755846797	6.757171664	6.686709565	6.916202433	7.152860216	7.160229453	7.560725099	6.661084223	7.593423126	7.626002638	7.627791509	7.248014925	7.526650676	6.981539941	7.537475704	7.347281148	7.465173438	7.345530832	7.414837842	7.316726981	7.3528745	7.176134759
Cre01.g042050	8.013639339	8.298900975	8.649876294	8.5193082	8.800935536	9.189384756	9.01284899	8.986694154	8.383980194	8.232309525	8.149743243	8.890666518	8.947026732	9.01610559	9.06113617	9.171168258	9.500583317	9.197810897	9.150952722	9.05631043	8.942736518	9.393195715
Cre01.g042100	5.111371703	5.234591982	5.277797402	5.910351376	6.248377266	6.383932767	5.527269534	5.803188361	5.385764393	5.317994208	5.435258359	4.812880263	4.812880263	5.497237304	5.809801101	4.812880263	4.812880263	5.932797617	5.82657236	5.18833521	4.812880263	6.278511885
Cre01.g042150	9.017833421	9.114430894	9.463075818	8.112850061	7.902826788	8.25530203	8.581896585	8.585823896	7.921603719	7.761844908	8.111062761	8.168337117	8.052051638	8.034393845	8.235790735	8.051816893	8.180862118	8.079573127	8.179434824	8.268051765	8.473423243	8.288778558
Cre01.g042200	13.42152331	13.12668501	13.37051851	12.68790442	12.75720473	13.11981953	12.83450702	12.77114667	11.38523782	11.63323621	11.23824811	12.6226977	12.75434984	12.81080952	13.38345546	13.23524286	13.25011743	12.32838773	12.19797028	12.41531871	11.91414425	11.83870578
Cre01.g042250	10.31919749	10.65913899	10.28881929	8.687386876	8.681062168	8.795823558	8.728001709	8.684574878	10.17009467	10.08456006	10.36865639	9.806544037	9.667078965	9.671818656	9.697418626	9.521212975	9.744679987	9.444921516	9.350597542	9.328031352	9.175636408	9.470611426
Cre01.g042300	9.960087294	9.941058846	10.09648158	12.84577836	12.89573832	12.12336151	12.09218587	12.04028246	11.02934384	11.32995818	11.23761334	10.96377827	11.12736637	11.07457234	10.81199391	10.58924918	10.46124008	10.7905843	10.90554376	10.72989581	10.67196561	10.69429415
Cre01.g042352	6.248083746	6.590877398	6.569975666	10.47706474	10.43186186	9.100058829	9.15646761	8.956253547	9.22462355	9.414636553	9.492361033	6.858189124	7.192107473	7.626965234	6.579945411	6.560436017	6.393416699	6.824551109	6.520949464	6.702483718	6.702203143	6.582041649
Cre01.g042450	8.251630838	8.315556763	8.152610781	10.91627416	11.08202615	9.804930946	9.437961148	9.523445692	9.296590962	9.342852549	9.351386247	7.339842077	7.226171395	6.992550099	7.273074802	7.337361942	7.455071777	7.345530832	7.458476103	7.006309514	7.206708556	7.367697033
Cre01.g042550	9.987823822	9.969204186	10.22278115	10.54064606	10.39102916	10.35718819	10.28204162	10.15694276	10.14969573	10.06240762	10.04923276	9.758987261	10.03626223	9.826253958	9.448295695	9.195396327	9.341067268	9.849352615	9.817545114	9.825375243	10.02278229	9.925451319
Cre01.g042600	6.011055166	6.301014372	5.543336405	10.54103968	11.12572082	9.81646404	9.938909551	9.833571373	8.798059812	8.925444628	8.956030817	6.992851949	7.354423419	7.127880355	6.223718263	5.849666564	6.585721186	5.574281631	5.557425832	5.720127578	4.812880263	5.490632647
Cre01.g042700	6.738438176	6.19464864	6.910624225	10.65124452	10.63643222	9.330954627	9.403353691	9.01264891	8.66652305	8.859166416	8.668989577	6.87230445	7.059198621	6.925049884	6.113576316	4.812880263	6.072660132	5.069298849	5.370532737	5.18833521	5.096296706	5.490632647
Cre01.g042750	13.66975718	13.57811267	13.97999779	13.6568389	13.56010631	13.68662409	13.66050498	13.70314887	13.6994151	13.77541689	13.65756073	13.8607123	13.8470654	13.79735643	13.78368117	13.71952134	13.73992607	13.07398141	13.06744588	13.12374046	13.08930619	12.93714006
Cre01.g042800	11.01115267	10.87802242	11.5222563	9.344821138	9.495091264	9.932292133	9.556674886	9.619316338	9.32115442	9.051833933	9.119726251	10.57806204	10.60833123	10.45849415	10.86967028	10.85091892	10.83796406	10.86823677	10.82395087	10.8136324	11.06838524	10.94808742
Cre01.g042850	9.047851971	8.77407728	8.848029939	9.144532341	9.296391703	9.36279492	9.434700854	9.987761465	9.60230572	9.559979547	9.702222592	9.136972098	9.045614384	9.110684669	9.502618584	9.451451933	9.545413182	9.499256828	9.367443479	9.509790283	9.978305094	9.816928061
Cre01.g042900	8.268820507	7.973905439	8.21886904	9.780216412	9.898023106	9.945480695	10.03453629	10.50717361	10.19685168	10.07760128	10.15929269	9.569793968	9.706425736	9.38800113	9.448295695	9.157529451	9.83484101	9.309534476	9.348713525	9.347276795	9.47432188	9.269702803
Cre01.g042950	9.751382933	9.480229302	9.478067391	10.36547437	10.50090822	10.26659662	9.914561654	10.30204649	9.921376545	9.814276351	9.928490568	9.80307468	9.897008564	9.795168245	9.719515911	9.550700813	9.588888181	9.673158688	9.7435438	9.771037242	9.706541706	9.825572613
Cre01.g043000	9.014458914	9.266988127	9.429533702	10.00753248	9.9925659	9.803482792	10.03561173	9.939302145	10.18576324	10.230766	10.27645498	9.785601378	9.653049475	9.689640486	9.768510225	9.54652509	9.510137986	9.437519188	9.29884162	9.206809462	9.767318582	9.633792455
Cre01.g043050	10.5093519	10.64067286	10.75128374	10.76646844	10.75422693	10.36407757	10.33976296	10.44626857	9.349291035	9.566626396	9.470886436	10.45973514	10.67623788	10.67549053	10.81105955	10.81842331	10.88914266	10.36996855	10.43106582	10.57913054	10.26289132	10.29982769
Cre01.g043100	8.973333026	8.695944651	8.875521263	8.796008052	8.800935536	8.819010684	8.706473523	8.802485269	8.356369807	8.326010339	8.32391569	9.007064654	9.199905222	8.760480138	9.391839867	9.152037444	9.519629607	9.064680794	8.805227385	9.058909273	9.229056643	8.975075652
Cre01.g043150	10.29720315	9.670191482	9.826091546	12.07239863	11.98029186	11.72716527	11.70227083	11.70966107	11.49076967	11.50129511	11.3824675	11.30809356	11.32592869	11.27869557	10.74312327	10.36718038	10.36458537	10.03967231	10.19805994	10.02428584	10.29825048	10.28945518
Cre01.g043200	9.579671237	9.455551945	9.847016982	6.161668337	6.437513443	6.924009672	6.5265996	6.617784068	6.195248239	5.837834495	6.284590375	7.639836704	8.32100302	8.069818237	7.767042064	8.430681699	8.150386641	8.000609578	7.896572153	7.850709603	8.093517526	8.056682046
Cre01.g043250	6.839467984	6.550653018	5.467588575	6.027499493	5.990382689	6.01362287	5.729128003	5.96277782	5.656143111	5.066402848	5.840547454	6.065706614	6.298944947	6.311197728	5.809801101	6.25063378	6.072660132	6.189603448	6.491097291	6.483905836	6.323459694	6.259036202
Cre01.g043300	9.397648099	9.212029437	9.184584273	7.857918404	7.704863106	8.216349446	8.104886186	7.949565419	8.085069069	7.880228142	8.042185203	8.055127572	8.187305576	8.029259795	8.241397509	8.057755106	7.833992025	8.396482133	8.221525124	7.91015639	7.818537012	8.175209575
Cre01.g043350	12.05189893	12.10134887	12.47121056	12.95722045	12.80333551	12.24692634	12.16863158	12.17657505	9.382732634	9.34478826	9.337210086	11.99344061	12.1285949	12.13326469	12.44483451	12.16484995	12.47238318	11.96701238	11.95972151	11.96568569	12.12987818	12.16476262
Cre01.g043400	7.792467808	7.703453419	8.275272118	8.776008195	8.817746518	8.350245613	8.840942427	8.937402953	8.756547504	8.728569096	8.856673486	9.051686879	9.319033703	9.33335875	8.983430701	9.157529451	8.679259209	9.232463669	9.180926619	9.149464674	9.205263118	9.055821336
Cre01.g043450	8.351778779	8.224378015	8.349338945	7.776075744	7.644915015	8.013834117	8.001888538	8.385185556	8.610987345	8.240707585	8.269871795	8.095790737	8.176044539	7.982191591	8.538260577	8.412343102	8.578041404	8.606642803	8.250261772	8.110544011	8.900507926	8.562831295
Cre01.g043500	10.84490408	10.61641896	10.41401558	9.224300287	9.043065877	9.428200942	9.31389254	9.144052145	9.820283986	9.620321917	9.756455096	9.890667723	9.55728811	9.963057306	9.488644012	9.579596359	9.540759502	9.615309865	9.424002379	9.378790743	9.280561157	9.269702803
Cre01.g043550	7.576968052	7.578645133	7.832467645	7.949728579	8.081895204	7.376945418	7.836727885	8.059181909	9.004548548	9.157003454	9.296267871	8.162886836	8.039654638	8.109243694	8.207419324	7.582752656	8.564293884	8.32968839	8.286373511	8.268051765	8.504202799	8.566289684
Cre01.g043600	8.29701517	8.206609649	8.275272118	9.166172613	9.126291856	8.974172031	8.906079255	9.163864701	9.202751804	9.267294017	9.483809632	9.007064654	9.096933356	8.895387014	8.88710832	9.098787907	9.014780104	8.885587091	8.751930641	8.727356623	8.839903348	8.672753966
Cre01.g043650	8.268820507	8.51600532	9.124821699	8.076001864	8.104140307	7.908721299	8.283506168	8.5238429	8.482083935	8.544831837	8.444035738	8.756788817	8.775884773	8.494182345	9.54599644	9.32302589	8.793526929	8.855291857	9.038484217	8.781937051	8.955483516	8.967267346
Cre01.g043700	8.378389061	8.491829551	8.468832635	8.121382326	8.21551022	8.238121748	8.502825506	8.249208654	9.022152205	8.907193683	8.899181274	8.73503363	8.564348661	8.203250054	8.081630684	8.493068539	8.777751276	8.742400905	8.993323038	8.858600455	9.347287213	9.224608258
Cre01.g043750	7.539152187	7.217889565	8.167605126	8.293388432	8.290019447	8.233793957	8.279853136	7.880016056	8.719980865	8.798191177	8.607123867	8.298195658	8.014528766	7.900066613	8.258086042	8.61821509	8.318660676	8.345689229	8.529745322	8.334243427	8.400467508	8.393930351
Cre01.g043800	8.086747668	7.994832318	8.649876294	6.769602149	6.565886747	6.901302718	6.759142403	6.365256652	7.287606601	7.07427692	7.115908907	6.336637058	6.607416744	6.252303179	7.79035883	7.451877219	7.349725067	6.60046907	6.876833538	6.466663905	7.091618537	6.985264624
Cre01.g043850	9.455956637	9.739261559	9.97503266	10.29206635	10.33859611	9.945480695	9.957187942	9.296445235	9.985459393	10.29216132	10.20418962	9.982466972	10.20639113	10.39577169	9.764651459	9.250387918	8.924617488	9.618585427	9.79422061	9.517358841	8.961814759	9.239797605
Cre01.g043950	6.589640543	6.704176273	6.355790387	9.006212213	9.145035982	8.742236662	8.542908883	8.311488496	8.968679363	9.086982244	8.983631819	7.329941147	7.663510581	7.606238297	8.075352233	7.732510071	7.864512909	7.889756277	7.864888742	7.933247397	8.116565752	8.309613604
Cre01.g044000	8.542545697	7.973905439	8.4444962	8.884570898	9.250165273	9.267181304	9.108126499	8.946859238	8.841240474	8.677118933	8.760593011	8.720344128	9.134975164	8.906538912	8.626320314	9.104487063	9.05128279	9.01575237	8.961582878	9.076970545	9.23429099	9.106443235
Cre01.g044050	9.642127484	9.767591532	10.31741055	9.335760984	9.58599128	9.883787601	9.71415694	9.858064545	8.738381042	8.746294838	8.638391629	9.117520729	9.497961054	9.469075782	9.679083253	9.932948613	9.857461406	9.777929637	9.625657714	9.896710851	9.908085708	9.922768433
Cre01.g044100	11.12318762	11.36188877	11.83405998	13.51842757	13.60058292	12.80237014	12.85398009	12.54690425	12.38278981	12.5491853	12.43670419	12.65141097	12.7264222	12.80932999	12.35763621	12.20244124	12.08449343	12.3241359	12.37030933	12.22852734	12.11862446	12.06769402
Cre01.g044150	9.528622861	9.606630468	9.454005284	8.354222679	8.332916901	8.561385745	8.614074178	8.324039805	8.783371851	8.658508648	8.702646866	8.652306992	8.471019551	8.64190681	8.688975104	8.985966759	9.294807888	8.899148656	8.869831579	9.030059736	8.794481078	8.586865842
Cre01.g044200	7.343769991	6.978916706	7.39064875	7.357045424	7.038188574	7.591530417	7.780526825	7.661262718	7.235178265	7.354416337	7.697215219	7.29979722	6.994071532	7.474884459	8.056347563	8.069557081	7.802790684	7.833725081	7.507691682	7.39489541	7.629705736	8.03173424
Cre01.g044250	8.959358017	9.269823258	9.903596703	8.714274293	8.972823945	8.158123969	8.858116262	7.96575719	7.883164377	7.773561458	7.826466784	8.526952872	8.424333086	8.729390588	9.340878558	8.94205698	8.285445412	9.028141825	9.174556107	9.011394157	8.863777447	8.850405179
Cre01.g044300	6.373492588	5.595028488	6.519954852	8.980834875	9.025825274	7.625370988	7.596892002	7.716849348	6.980711267	6.962528571	7.127383629	5.846035786	6.062815566	5.895060846	6.022543788	5.650354418	4.812880263	5.069298849	5.166881643	4.812880263	5.377023932	5.619857567
Cre01.g044350	9.509601325	9.726947371	9.297129264	8.409091716	8.570217986	8.651442162	8.762308237	8.434206072	8.815488684	8.594662772	8.876449325	9.196443707	9.398114514	9.526114809	8.929184433	8.510402892	8.921033836	9.141934244	9.178806254	8.911362592	8.702857632	8.813112275
Cre01.g044400	9.207026798	9.357714438	9.33056523	8.794683389	9.197280346	9.330954627	9.345493912	9.454212388	9.866864071	9.893039992	9.883720379	9.569793968	9.497961054	9.535106471	9.340878558	9.055307104	9.486131243	9.155544294	8.993323038	8.917106884	9.275493006	9.254828019
Cre01.g044450	6.991950564	7.253864632	6.686709565	7.241767927	7.402797963	7.830161207	8.104886186	7.73594968	8.503794882	8.520968022	8.426203036	8.278200846	8.757213426	8.441332534	8.081630684	8.021744893	8.464161763	8.154353126	8.363478095	8.351385742	8.376880048	8.417130326
Cre01.g044550	9.697791576	9.133243181	9.11333386	8.225885138	8.542121691	9.169258854	8.70918234	8.381189973	8.344370648	8.326010339	8.309379257	8.48839671	8.516224539	8.534374574	8.701183041	8.880228217	9.127841065	8.815783544	8.595009175	8.646572782	8.920152786	8.930255442
Cre01.g044600	11.94990629	12.16352367	12.392418	11.32967294	11.28655094	11.53174553	11.55001531	11.39366832	10.84717453	10.90673131	10.87580564	11.75100996	11.82898394	11.91538138	11.96607929	11.9908643	11.80721538	11.58000241	11.74345609	11.7794529	11.55577904	11.54431208
Cre01.g044650	11.43586526	11.51581256	11.75883057	9.93087417	10.07850575	10.14956111	10.36478818	10.28515237	10.04190076	10.00609983	10.07790076	10.65796443	10.67524751	10.83308207	10.89016486	10.94502278	10.92168398	10.60260195	10.64161816	10.6218363	10.72395912	10.56440978
Cre01.g044700	7.275761935	7.871903294	8.083096297	6.577098297	7.038188574	7.233438783	7.047736908	6.723320148	7.094376322	6.874789281	6.581648857	7.574905125	7.203558457	7.53481439	7.54669286	7.121935497	7.879527588	8.079573127	7.967832416	7.782264537	8.009749511	8.1148168
Cre01.g044750	8.404510596	7.973905439	8.805777254	8.108564534	7.844333549	8.40123021	7.970373001	8.056668671	8.44514729	8.39149939	8.244609181	8.531173232	8.300440019	8.464222942	8.100300266	8.01565274	8.001057741	8.194742098	8.382117929	7.850709603	8.372115253	8.105292327
Cre01.g044800	16.89674699	16.77281576	17.01226337	15.80306508	15.65401778	15.37006451	15.4207597	15.65544295	15.87357013	15.83462977	15.79998297	15.23388383	15.4394446	15.42345852	15.69399826	15.60850191	15.74058541	14.6464773	14.65868739	14.44722125	14.52223066	14.53952643
Cre01.g044850	11.07957342	11.93485297	11.47229584	12.54896757	12.765428	12.55121698	12.73431668	12.0495304	12.16024513	12.6066765	12.44744772	13.25408211	13.21308444	13.28124654	13.23864669	13.01168352	12.87073184	12.56318414	12.55698159	12.63096149	12.12355877	12.1154314
Cre01.g044900	7.658451875	7.569284579	7.068688338	8.407354386	8.800935536	8.65789244	8.690111947	7.91382994	8.945137499	8.760900317	8.724652732	8.21646797	8.242305926	8.225807749	7.915613743	8.149519848	7.833992025	8.404137906	8.266425003	7.994858794	7.832594595	8.128984237
Cre01.g045000	7.847281274	7.569284579	6.910624225	7.257718122	6.773395241	6.768684623	7.074243776	7.038485211	7.043923211	6.941144162	6.834214358	6.7851758	6.493533373	5.895060846	6.672391306	7.233957111	6.9435602	6.950939863	6.931041797	7.07231043	7.195635578	6.860564228
Cre01.g045050	6.823177939	6.978916706	7.052037342	6.190319054	6.201603559	6.151852667	6.336799524	5.701993796	5.910336001	5.74632842	5.642884026	5.600837936	5.38574519	5.865871868	5.632103593	5.950410827	4.812880263	5.819369514	5.854761659	5.682654862	5.096296706	5.992362246
Cre01.g045100	10.97091855	10.96963524	10.98094518	10.83001076	10.69290516	11.00877973	10.86320251	11.31966956	10.14283141	10.05061017	10.01850447	10.17722611	10.26023394	10.20181534	10.59898859	10.72462797	10.63268049	10.77527231	10.62150446	10.73638802	11.02081065	10.88750002
Cre01.g045150	7.519848072	7.753691195	8.009981419	6.629719886	6.728490409	6.935215592	7.02976492	6.177635284	6.820044327	6.665551685	6.527935455	6.517964606	6.322273636	6.330158293	6.854445687	6.821228665	6.461054003	7.066123916	7.207672194	6.837935055	7.067355024	7.334824971
Cre01.g045200	11.17082142	10.4788719	11.51646762	6.060065941	5.588939093	5.909415048	5.487161439	5.770808658	5.439634356	5.429965717	5.435258359	5.210514454	5.309801529	5.447304647	5.725845042	5.375496564	5.40527661	5.436925567	5.166881643	5.682654862	4.812880263	5.38716826
Cre01.g045902	9.97748511	9.674473235	9.876715694	7.778792011	7.119487076	8.602113634	8.045721681	8.749388877	8.902306028	8.737459427	8.71735501	9.815181034	9.692776379	9.754188634	10.03830836	10.01527847	10.40095335	9.95802949	9.822978755	10.0269375	10.29199964	10.34058702
Cre01.g046600	7.376537589	7.569284579	7.164427563	6.879774871	6.456726486	7.052517785	6.945695984	7.011820031	7.558719819	7.408656898	7.595784405	7.407201644	7.734944941	7.363256123	8.024092842	8.132761694	8.06793246	7.739127488	7.832472382	7.689998337	8.512876241	8.250486979
Cre01.g046652	10.03178679	9.761567579	10.59935303	7.665786995	7.384414359	8.008760831	7.510978862	7.865682738	7.948430111	7.599809617	8.024427334	9.139729472	9.033267798	9.105859225	9.624763269	9.67830132	9.933946716	9.618585427	9.537482908	9.441809309	10.034814	9.998612309
Cre01.g045350	8.514071532	8.558514891	9.005582128	7.729071164	7.22763492	7.801000529	7.861546112	7.748539295	8.866537304	8.527827099	8.661401303	8.001062566	8.02085235	8.0033052	9.089223798	9.645495571	9.269701109	8.333705522	8.657419239	8.564617584	8.929875137	9.096937646
Cre01.g045400	7.727071218	7.180924488	6.751807758	7.213392018	6.417979083	6.743011763	6.702060297	6.905221491	7.471683769	7.186293534	7.298739731	7.549747345	7.354423419	7.354922088	7.349450911	7.386250115	7.247385926	7.631040619	7.736321477	7.904323813	8.003571249	7.469368658
Cre01.g045426	5.742320694	5.786807545	5.928610821	5.616049942	6.019323492	5.385267219	5.347742996	5.879220056	5.325948578	5.317994208	5.493627476	5.438669538	5.452331576	5.923348537	5.922245811	5.775585765	5.783750622	5.486069428	5.063510199	5.557614598	6.044641154	5.258886457
Cre01.g045450	10.2057072	10.03392458	10.08086785	10.70597608	10.5204818	10.36603994	10.36307619	10.44626857	9.864083523	9.87307943	9.700379177	9.513565748	9.429038441	9.436808491	9.483955485	9.765291389	9.680569771	9.262113883	9.239060372	9.139680522	9.404105566	9.313424926
Cre01.g045500	9.565927619	9.646411399	9.522126743	10.56484921	10.5204818	10.0614644	10.13327827	10.14704101	10.34474387	10.58652517	10.54836211	9.880828541	10.0316245	10.04208343	10.07925938	9.990916247	9.930395205	10.06388989	9.958738022	10.01363011	9.601196378	9.795086857
Cre01.g045550	12.90897267	12.51844752	13.00036935	12.48363486	12.40083616	12.59765753	12.45793653	12.6118289	11.76098812	11.7829032	11.71578823	12.67838205	12.63186004	12.60854168	12.38927516	12.2976272	12.31220706	12.12947749	12.21226168	12.12102254	12.37833885	12.25757221
Cre01.g045600	10.09052527	10.23128403	10.45999389	10.02846521	10.09372005	10.13926954	9.953778365	9.893343639	8.647167803	8.783963311	8.665200477	10.09736319	10.40349308	10.26040952	9.709513723	9.956730872	9.991316628	9.854916297	9.849843594	10.05578814	9.747343373	9.83130695
Cre01.g045601	8.533117337	8.73348737	8.829404742	10.73653946	10.88791765	10.19222184	10.12521919	9.972668635	9.675522952	9.881096884	9.953462266	8.837247813	9.082029131	9.081485589	9.064284308	8.982874558	8.377609036	8.467601317	8.52640242	8.438141802	8.59274527	8.643604252
Cre01.g045640	9.554373457	9.695692993	9.385679922	8.589849718	8.613281223	8.763315152	8.818554724	8.792022434	8.747493112	8.769592562	8.943591032	8.988819639	9.030164476	8.944900953	9.396838028	9.344842002	9.493375431	9.003254954	9.026736878	9.351518789	8.780209962	9.028574689
Cre01.g045650	11.88413804	11.76777345	11.96414537	11.99996913	12.01736977	11.73970166	11.6586412	11.82331987	11.29631821	11.31869622	11.23888259	12.15340573	12.20261772	12.22128929	11.42510879	11.60926438	11.6022441	11.31902306	11.41178754	11.54721953	11.10805212	11.12878003
Cre01.g045700	11.25592607	11.26948506	11.43825601	7.561927153	7.857544646	7.956996468	7.608740389	7.815822273	8.311868551	8.42130453	8.470372961	8.813235544	8.87616862	8.635208382	9.019569013	9.462577635	9.212285717	8.467601317	8.623431675	8.650031541	9.017571959	9.106443235
Cre01.g045800	9.875378899	9.480229302	9.584399985	8.602033353	8.658823924	8.358209366	8.62846402	8.718139144	8.824124183	8.864582994	8.97754402	8.660028611	8.687903382	8.769676756	8.604809426	8.808635167	8.162655692	8.586630987	8.461350838	8.351385742	8.67611485	8.488197973
Cre01.g045825	6.011055166	5.696765397	6.519954852	6.966526546	6.437513443	6.54670907	6.617472781	6.743394615	6.592891855	6.413377731	6.760616718	6.499147431	6.939532352	6.582598339	6.636244081	6.297122408	6.73426801	6.46287713	6.506116918	6.148117496	6.508885002	6.625859062
Cre01.g045850	7.429458406	7.482050319	7.337538958	7.421790469	7.001751433	7.082771867	7.432812656	7.405444941	7.871985436	7.573111057	7.798760737	7.655604934	7.535613376	7.451718999	7.360019143	7.894589571	8.324121807	7.72683881	8.059109107	7.933247397	7.846512373	7.860656464
Cre01.g045903	10.28886796	10.02221883	9.719168769	9.16002289	9.247690609	9.645933012	9.615430841	9.76131297	8.99439144	8.837292878	8.905610414	9.598106537	9.67304999	9.536898078	9.306757659	9.415259956	9.519629607	9.802613032	9.861771167	9.933924615	9.656781355	9.690115876
Cre01.g045950	8.962864562	8.786033046	8.727435952	9.677902352	9.552322758	9.395869848	9.570105737	9.685235299	9.211540512	9.24673167	8.97754402	9.153437458	9.216371486	9.208443437	9.401818872	9.433469808	9.556981946	9.141934244	9.005346119	9.173637252	9.332724634	9.452110306
Cre01.g046052	9.617913367	9.816834476	9.388857084	9.811896523	9.707915288	9.644315642	9.736823692	9.774998668	9.695999222	9.885088935	9.864098744	10.02774867	9.866077184	9.936173877	10.41072565	10.20591832	9.894389947	10.16809717	10.12408574	10.09926921	9.776307405	9.876377675
Cre01.g046150	9.400233034	9.577200054	9.595438402	9.583141479	9.389105746	9.671566748	9.636860174	9.550232145	9.814534137	9.851478735	9.83078994	9.847537113	9.915589153	9.826253958	9.717521026	9.701016212	9.994721235	9.725738057	9.704330049	9.742272499	9.654832708	9.641974874
Cre01.g046237	9.926441068	10.12898163	10.25791494	10.56871517	10.82965704	10.70521671	10.70801927	10.58816428	10.87159039	11.27173254	11.26528217	11.51133884	11.65909598	11.71858372	10.97185939	10.81495973	10.84928625	10.78112464	10.76240479	10.83344977	10.65355946	10.62999233
Cre01.g046324	6.549438316	6.398117425	6.85335489	6.966526546	7.22763492	6.435178138	6.781269157	7.038485211	7.791129796	7.901685268	7.873670487	6.829483378	6.607416744	6.925049884	7.618295369	6.745425953	7.123733016	6.994005328	7.118662089	6.91279116	6.618101127	6.722414771
Cre01.g046500	10.16377547	10.01041717	10.07890418	5.478747456	5.090151651	5.325502176	5.152314346	4.997130368	5.325948578	4.812880263	5.296452399	5.210514454	4.812880263	4.812880263	5.226598313	4.812880263	6.040972981	5.175036771	5.063510199	5.510460624	4.812880263	5.177523309
Cre01.g046501	8.216613511	8.385557575	8.233181522	4.812880263	4.812880263	4.812880263	4.812880263	5.073272788	4.812880263	4.812880263	4.812880263	4.812880263	4.812880263	4.812880263	4.812880263	4.812880263	5.47406082	4.812880263	4.812880263	4.812880263	4.812880263	4.812880263
Cre01.g046250	6.684711956	6.550653018	6.965464509	7.470109125	7.870632322	7.392873123	7.510978862	7.557381132	7.959018927	8.176474441	8.234376781	7.444250751	7.020510907	7.312467474	7.798045373	7.953236152	7.762783126	7.6043366	7.465615863	8.01120412	8.257869073	7.506547944
Cre01.g046800	13.34523484	12.80355265	12.89862976	12.44115428	12.13761678	12.28059303	12.30233368	12.30920928	12.44150619	12.37081158	12.05605625	12.69507411	12.6014313	12.53726719	12.73982817	12.51355092	12.65548076	12.1567378	12.17666173	12.1772678	11.8269425	11.86896233
Cre01.g046850	10.54711264	10.88172689	10.73890597	9.886316817	10.23014081	9.799129571	9.656577021	10.03021351	8.303625488	8.479105748	8.57110919	9.022093501	9.172034807	9.183476297	9.719515911	9.812985707	10.21794162	9.180165832	9.322074655	9.479111404	9.580812504	9.315474115
Cre01.g047001	7.675926892	7.597178142	7.703709131	6.786748408	7.014009836	7.1123499	7.074243776	6.851493374	7.161934185	7.103178121	7.318704377	6.691605269	7.14529781	6.889936329	7.380912561	7.997216604	7.894383187	7.447445072	7.436830881	7.484727604	7.927235861	7.454210303
Cre01.g047200	8.780074144	8.6177646	8.562224119	5.2362389	4.812880263	5.439091808	4.812880263	5.223765982	5.070426311	5.170957022	4.812880263	4.812880263	4.812880263	4.812880263	4.812880263	5.095522147	4.812880263	4.812880263	5.245902861	5.459595642	5.501662508	5.071064037
Cre01.g047218	6.887130863	6.68599986	6.85335489	6.297888295	6.293235211	6.576752347	6.428252132	6.653972429	6.385192965	6.596691953	6.698482728	6.554733744	6.0918267	5.895060846	6.617764462	6.405568258	6.680630665	6.65693878	6.619956189	6.148117496	6.277826895	6.388750135
Cre01.g047229	9.40796007	9.333533459	8.848029939	10.39495462	10.10468495	9.961149202	10.10589625	10.27609616	9.585516634	9.442014242	9.438061063	9.561601266	9.612194751	9.666919612	9.701461628	9.830256905	10.00825976	9.856303865	9.847179552	9.899607836	9.778098454	9.777372164
Cre01.g047265	11.79379743	11.85325931	12.03923732	9.807319696	9.825295186	8.971589769	8.929471765	8.666673928	8.356369807	8.716628688	8.394447918	7.339842077	7.384677142	7.321065305	6.415494832	6.04145457	7.29382785	6.629028678	6.660044165	6.148117496	6.300876257	6.316467804
Cre01.g047300	5.696095486	4.812880263	5.97190549	6.236433023	6.248377266	6.854653274	6.629917833	6.44429619	6.453074893	6.638469138	6.527935455	6.440832671	6.250767574	6.471492453	5.680390228	5.30088379	5.326800789	6.430009656	6.311711482	6.257790422	6.564726304	6.625859062
Cre01.g047350	7.408535558	7.441428403	7.224638386	7.789604548	7.384414359	7.64528543	7.890759148	7.687698214	8.391771416	8.310152468	8.347817376	7.797107762	7.839263573	7.719795751	7.702888019	6.80642631	7.78692493	8.17244619	8.063753262	8.268051765	8.525788265	8.36239652
Cre01.g047400	9.204069477	9.223775722	8.584646835	7.873220737	7.566139967	6.648766443	7.510978862	7.546550385	8.503794882	8.424986664	8.684046303	8.031354296	7.8886434	8.069818237	7.380912561	8.087077061	7.670503235	8.35757274	8.317719292	8.184316426	7.997365767	8.193285102
Cre01.g047450	7.20414699	7.62452028	7.441767691	7.057109646	6.976884911	7.521256443	7.37111187	7.770301265	7.74273568	7.790953937	7.963563799	7.226732147	7.354423419	7.176462055	7.306335968	7.098356518	7.53387806	7.499331267	7.283024405	7.59116951	7.946711656	7.710763954
Cre01.g047500	8.027216765	8.120608566	8.189802965	8.104265971	8.270529829	8.121064652	8.371905633	8.018422567	9.310970622	9.242583645	9.205512756	7.970104959	7.839263573	7.955346205	7.582957799	7.686939579	7.713208401	7.916954026	7.742164546	7.730291405	8.199798007	7.954125603
Cre01.g047550	9.315118641	9.544817695	9.090078598	10.95252417	11.07855609	11.01066204	10.83507928	11.14669704	10.14283141	10.14127888	10.09483169	9.801336861	9.925623886	9.963057306	9.695392858	9.756283062	9.691105209	10.00256507	10.1524078	10.17771833	10.19616961	10.29672377
Cre01.g047600	7.993024661	7.980915693	7.959041706	7.057109646	7.085254501	8.162688858	7.826676082	7.707200015	9.962248726	9.914030674	10.0258804	8.985756105	8.933797328	9.036541719	8.166719893	7.959603877	7.93084842	9.148755397	9.142272544	9.288749593	9.526421965	9.477945742
Cre01.g047650	7.240430599	7.420656586	7.629107545	6.803665734	7.001751433	7.598365061	7.560725099	7.421418958	9.798602628	9.578185	9.663006234	6.979996463	6.473452733	6.889936329	6.599001609	7.07435071	6.321558834	6.762699179	6.673122409	6.994979756	7.645792443	7.61241884
Cre01.g047700	9.267764192	9.278295239	9.030236079	9.548286921	9.550317504	9.65880695	9.670496916	9.972668635	9.618901171	9.490017743	9.63239303	9.120315686	8.930470808	8.958356588	8.688975104	9.040515669	9.155529361	9.21090386	9.267268105	9.236940909	9.347287213	9.625563247
Cre01.g047750	17.46023252	16.84739239	16.3421434	16.18014941	15.95445767	16.3520756	16.2348166	17.07377604	16.46074978	16.35345953	16.16392338	16.76378106	16.59427391	16.50814306	16.66952881	16.87781099	17.1249735	16.50904774	16.34109719	16.66699047	16.70025558	16.28836528
Cre01.g047800	11.88873964	11.84237145	11.51719248	9.593055355	9.264924404	9.241714432	9.008463949	9.322590644	10.88535892	10.81700283	10.92552744	10.09736319	10.27600219	10.28511425	10.04468478	9.928144674	10.44266989	10.16809717	10.05190184	10.12052737	10.64769784	10.7153645
Cre01.g047850	7.576968052	7.606352332	7.561802706	5.50018711	5.757871011	6.151852667	5.960898606	6.051844685	6.925593988	6.919401878	7.22644515	6.093411191	5.903383847	6.211211656	6.197232373	5.735970376	6.190462656	6.103550767	6.097859855	6.124758202	6.796168967	6.551927014
Cre01.g047900	8.819320933	9.019857209	8.757318898	9.280166769	9.082506046	9.660408125	9.403353691	9.641903194	9.608966885	9.55497418	9.536440336	9.204365932	9.117542605	8.826588417	9.46266589	9.565221127	9.691105209	9.479571421	9.374867657	9.605205484	9.914612646	9.547561126
Cre01.g047950	8.799832058	8.549177201	8.78175319	7.617880594	7.697509503	7.233438783	7.446153706	7.006421402	8.173862144	8.232309525	7.944779318	7.480323847	7.452765188	7.295106378	8.829012478	9.001328525	8.418996014	7.845112046	8.082178557	8.120605523	7.708337388	8.330147408
Cre01.g048000	5.594431805	5.977990836	5.543336405	6.966526546	6.49423631	5.655422098	6.02679135	5.803188361	7.953734487	8.219618411	8.182076424	5.880751088	6.032945566	5.703145879	5.395995476	6.523570888	6.585721186	5.959099456	6.119178287	5.755930244	6.564726304	6.551927014
Cre01.g048050	8.938136683	8.577008918	8.498679986	9.058968298	8.879886502	8.994664395	8.690111947	8.757095783	8.826991146	8.760900317	8.672768656	8.870867244	9.023937615	8.997981944	8.832713341	8.961040378	9.161610463	9.245245913	8.851287883	9.183193476	9.035686138	9.14615407
Cre01.g048100	8.480116566	8.421870123	8.85264863	9.209491347	8.936368958	9.128140402	9.110173553	8.630184838	9.207152881	9.293592525	9.105846635	9.209623241	9.155049145	9.093724152	9.472166861	9.265720729	9.341067268	9.561860653	9.639585506	9.647196142	9.520011725	9.625563247
Cre01.g048102	7.048273589	7.569284579	7.734495067	8.017716637	7.549831557	8.313845938	8.257735236	8.195514767	9.934688266	10.11433233	10.18323579	8.497055319	8.215072567	8.278525479	8.473215627	8.552838626	8.112927706	9.221724217	9.045486719	8.948295397	9.252462444	9.298998199
Cre01.g048150	11.9370792	11.89646487	12.21838726	7.66284083	7.278607159	8.393504399	8.193126906	8.023582393	8.324144136	8.318103533	8.385243321	10.08313495	9.958576885	9.789170301	9.892142782	9.754474613	9.804116879	9.742345921	9.673074326	9.60165032	9.637175125	9.68695609
Cre01.g048200	5.234264759	4.812880263	4.812880263	6.331538918	6.12737532	6.038013088	6.146822776	6.133636842	6.436472008	6.175082653	6.214607725	5.373468181	5.309801529	5.073619885	5.580445723	4.812880263	4.812880263	5.877859102	5.882087082	5.720127578	6.230233041	6.111904111
Cre01.g048250	5.905430837	5.868185014	6.013332128	7.128841824	6.583152272	6.818517954	6.736620327	6.743394615	6.820044327	7.024657429	7.068991334	6.658789819	7.121262431	6.272284467	7.027365992	7.156538425	7.015808474	7.252894527	7.071821185	6.82502307	7.042637592	7.359553207
Cre01.g048300	6.075603025	6.350602767	6.128179468	7.671660638	7.983233622	7.728425836	7.672154931	7.868561151	8.407227014	8.180848463	8.32391569	7.591425935	7.679705065	7.606238297	7.509448332	7.615652493	7.413903101	8.12212255	8.021394907	8.125609549	8.009749511	8.051727662
Cre01.g048350	7.907405792	7.973905439	7.403608919	9.533313184	9.31541916	10.45998199	10.45835506	10.52841265	8.178384573	8.310152468	8.347817376	9.658884123	9.708365121	9.63549896	8.904790432	9.478010421	9.096436611	9.613669284	9.492135852	9.808517515	8.826080137	9.041023719
Cre01.g048400	9.047851971	9.194227891	9.078308105	11.1604525	11.19593987	11.32593716	11.2324216	11.3066537	10.12204001	10.28714377	10.03468195	11.25135673	11.35651876	11.37686205	10.8830693	10.8925902	10.56217853	10.96073505	10.94591653	10.96088059	10.44631133	10.43771106
Cre01.g048450	8.962864562	8.590723838	9.234910979	9.398014601	9.267369585	8.71467113	8.656815951	8.475990699	8.803893048	8.725593328	8.672768656	8.913425054	8.933797328	8.823648816	9.098465481	8.755212335	8.526972719	8.804292263	8.929124018	8.888152325	8.819118158	8.586865842
Cre01.g048501	8.280165668	7.871903294	8.4444962	7.605640666	7.621749607	7.765184991	7.596892002	7.859908114	7.653776422	7.377927113	7.587665591	7.686613989	7.313008547	7.451718999	7.411664286	7.357128491	7.55289408	7.72683881	7.91214949	8.016610685	7.715961304	7.556966647
Cre01.g048550	11.19554762	10.96353072	10.99662501	9.362771894	9.245211674	8.961213955	8.483938399	8.862277923	9.044472574	9.382964931	9.526067123	9.323094551	9.219097603	9.316761264	11.10817199	10.47756527	10.69257969	8.907224403	8.903645632	9.310705219	8.534331782	8.623835335
Cre01.g048600	10.57594008	10.50433028	10.5855932	11.6432866	11.62826056	11.68299975	11.67183464	11.44565034	10.18687593	10.37299804	10.30461869	10.92921311	10.96019112	10.85476486	11.02278397	10.9015985	11.09813394	10.7884068	10.66825867	10.76920941	10.5671765	10.47021532
Cre01.g048650	12.09434904	11.91375299	11.71590804	13.66023875	13.647936	13.21498439	13.17051638	13.0521181	13.23521868	13.40427608	13.20834378	13.05774153	12.97698041	13.06798337	12.44453336	12.35150446	12.21163672	12.79537018	12.85733735	12.86183583	12.53256959	12.49128129
Cre01.g048750	7.595494615	7.168372572	7.164427563	9.27827607	9.202401741	9.71535576	9.756531614	9.867320576	10.77430702	10.85003357	10.67381145	9.92138894	9.802146935	9.760333782	9.076808235	9.007427448	9.398803913	9.251594634	9.291013046	9.370454346	9.740010389	9.675841892
Cre01.g048800	9.102895054	8.762020774	8.946352292	8.879583675	8.720954844	8.730050864	8.82356011	8.500117596	8.173862144	8.10458604	8.176738591	8.189930789	8.356287304	8.523524937	8.395049731	8.475520759	8.559681785	8.181406726	8.233912218	8.105486264	8.308674139	8.454975957
Cre01.g048850	9.304115998	9.622231769	9.39202724	8.899429234	8.636234079	8.886400727	9.229827114	9.119194164	9.051836181	9.132546323	8.959123968	9.222682929	9.202662744	9.091284776	9.743241363	9.478010421	9.746701263	9.666844679	9.739239096	9.810058217	9.880011408	9.608962292
Cre01.g048900	8.073733915	8.1014792	8.329518867	7.956916122	8.290019447	8.595405845	8.634179604	8.146802701	9.855709518	9.936003076	9.915840462	8.923069132	8.502812941	8.723090751	8.756814496	8.622203394	8.862441761	8.923240619	8.946693148	8.64310563	8.989964356	8.864493898
Cre01.g048950	9.502402896	9.535430119	10.10035872	9.570845258	9.546298592	10.25922392	10.12015927	10.12228214	11.22880831	11.36988323	11.36513656	10.73639935	10.73824738	10.50312109	10.63428384	10.52285763	10.3407119	10.21534426	10.00607295	10.22812525	10.57027862	10.20808523
Cre01.g049000	9.339570855	9.05974996	9.395190421	7.668726922	7.33733976	7.577758922	7.759516229	7.520942717	9.975189686	9.972728742	9.959638126	9.225280678	8.745892518	8.939483131	8.622043981	8.311983558	8.568891122	8.810049435	8.678634161	8.438141802	9.07708371	9.058272834
Cre01.g049050	9.10606806	8.840542927	8.870975864	9.782883209	9.818649135	9.952029966	9.90870336	10.16215744	10.08312529	9.836438044	10.08497951	9.617994063	9.529028479	9.38998557	9.559427351	9.216594508	9.939257617	9.461438738	9.613163265	9.57651514	9.715916887	9.79655329
Cre01.g049100	9.584223424	9.402308661	9.751594359	11.06817275	10.9956139	10.71063123	10.73936558	10.71773077	10.54542483	10.69807288	10.70629535	10.39441588	10.42604408	10.39379781	10.47467719	10.44319808	10.35402373	10.45206166	10.48087069	10.49739154	10.37003315	10.35458477
Cre01.g049132	12.04160493	11.96397122	12.04779058	11.99020407	12.02387881	11.52166163	11.53070715	11.4752657	11.17545758	11.25538953	11.16201707	11.48508113	11.50322669	11.37736144	11.90610047	11.86632938	11.84115795	11.34740039	11.30720525	11.34810798	11.31326532	11.22223382
Cre01.g049200	6.823177939	6.774351774	6.929162943	9.869481091	10.16485442	8.408914299	8.354660201	8.462828076	7.837903364	8.081349928	7.819591563	6.460593405	6.677818834	6.73898604	6.617764462	6.151242499	6.605300027	6.057686465	6.311711482	6.19333859	6.796168967	6.505293074
Cre01.g049250	6.136289933	6.011941771	5.784901723	5.746559542	5.291667639	5.439091808	5.914309458	6.051844685	5.882350743	6.020881156	5.727783151	5.438669538	5.617882698	5.772043886	5.632103593	4.812880263	4.812880263	5.436925567	5.423011003	5.459595642	5.555703473	5.441166329
Cre01.g049300	8.340993617	8.396027494	8.388168884	8.789372441	8.773620369	8.769280971	8.67078368	8.729154391	8.923881776	8.731538684	8.853350801	8.211200149	8.220561257	7.905693524	8.701183041	8.883549744	8.862441761	8.140629863	8.200636294	7.983855545	8.409794075	8.202237082
Cre01.g049350	9.17717591	8.832881729	9.209968054	7.893367437	7.206692957	8.268052046	8.375329762	8.568388076	9.438043887	9.293592525	9.254124801	9.204365932	9.272560834	8.976984785	8.230161702	8.581809967	8.622933119	9.088533158	9.059390007	9.069257822	9.00842835	8.987995732
Cre01.g049400	10.61090369	10.66344981	10.46901616	10.3390053	10.18823589	10.63454138	10.5447077	10.74809269	10.01958887	10.0303301	10.1004314	10.3898001	10.4517225	10.37190488	10.46401553	10.50038932	10.78980735	9.748337954	9.673074326	9.789899334	10.07469479	9.738225813
Cre01.g049450	9.980939599	9.394538938	9.15127444	10.03071009	9.595745683	10.0407241	9.781113823	10.23379867	9.078517262	8.968824154	8.781731598	8.938999759	9.229950619	8.925848292	8.71328761	9.184678731	9.158573131	9.164546508	8.926596468	8.992482438	9.08869547	9.048441607
Cre01.g049500	13.58269909	13.34798047	13.44344494	12.77937615	12.7196087	13.10315853	12.99310724	13.31500847	12.84488951	12.88332285	12.76428031	13.06752482	13.01308486	12.99062394	13.06870344	13.03568285	13.30132835	12.77223963	12.62518002	12.88484138	13.14980952	13.00286444
Cre01.g049550	9.693585324	9.860697149	9.69884533	9.084094845	8.975820425	9.407364021	9.045316313	9.259023535	9.304825522	9.091604301	9.004737849	9.025080465	9.254074182	9.134571506	9.003255314	9.058247178	9.158573131	8.855291857	9.045486719	8.997911284	8.958652633	9.048441607
Cre01.g049600	11.09080097	11.06639212	11.24438255	11.34620544	11.19016351	11.50618002	11.56498016	11.7670396	11.11889233	11.15819376	11.20031044	11.07503299	11.07876727	10.95854243	10.76933674	10.75024262	10.75812102	10.56577919	10.62072522	10.6861304	10.29450323	10.47479953
Cre01.g049650	9.077255235	9.314440668	9.469091213	10.75192165	10.75422693	10.11613273	10.30719012	10.03968969	10.23284972	10.32386654	10.27645498	9.943613552	9.942194623	10.09893518	9.768510225	9.763494227	9.4243004	10.1913649	10.31252544	10.12548403	9.799419042	9.966409438
Cre01.g049750	8.987173127	8.691711726	8.579074098	9.016465787	8.987744112	9.107130899	9.185874554	9.061948426	9.633675182	9.524570652	9.577201022	9.579969674	9.568011082	9.52971822	9.221965327	9.693484341	9.939257617	9.392286643	9.432919971	9.631592877	9.706541706	9.499726919
Cre01.g049826	9.392464244	10.06359549	9.778472238	10.38490235	10.14507579	9.861694295	10.06118419	9.978593372	11.66089407	12.00350689	12.40087037	10.7696391	10.7143413	10.88176983	9.942530776	9.897341874	9.682683037	9.057447072	9.359980759	9.119909857	9.11448342	9.153049237
Cre01.g049900	10.98731881	10.90921118	11.12391504	10.20580634	10.1490533	10.29365541	10.25644649	10.35005005	10.01458339	9.971477805	10.12261514	10.01880548	10.05466528	10.00375966	9.890373426	10.22431839	10.20917744	10.03109905	10.00128905	10.06355724	10.01521112	10.15764701
Cre01.g049950	13.69085666	13.59245048	13.87619451	12.23881829	12.2715797	11.46375918	11.66733466	11.8843356	11.96014674	12.2762831	12.1788374	11.00735835	10.95693514	10.87612645	11.9504686	11.58303715	11.75350069	10.22932857	10.27636145	10.59797014	10.27308277	10.12767943
Cre01.g050000	10.52717546	10.07497114	10.42487577	9.309158861	9.134355041	9.741306297	9.518695331	9.723384547	9.244027349	8.991269162	9.031425594	9.452836183	9.152198562	9.197148518	9.290732082	9.245240398	9.143289333	9.317624126	9.500642027	9.492614002	9.278029316	9.402862862
Cre01.g050050	7.275761935	7.737145755	7.416447221	7.357045424	7.308291729	7.789163778	7.928787056	7.553780324	8.955648309	8.864582994	8.892723154	8.095790737	8.242305926	8.034393845	7.537475704	7.615652493	7.746453367	7.720653575	8.002152535	7.775872796	7.940249668	8.271887516
Cre01.g050100	13.26007631	13.08673029	13.22483146	12.03963511	11.83733332	12.3880214	12.28436301	12.74108536	12.23203283	12.16285488	12.10350637	12.94412861	12.96851871	12.97322178	13.15902375	13.27721203	13.38148329	13.13593455	13.04686107	13.32676166	13.10952037	12.88179831
Cre01.g050150	8.934569045	8.544485335	9.078308105	8.289616405	8.126040596	7.492111633	8.121344881	8.361041921	8.200782566	8.004313892	7.97594884	9.139729472	9.099895715	8.886965753	8.582969479	8.544451887	9.044714656	8.763330242	8.827087613	8.888152325	8.683806837	8.795566936
Cre01.g050200	5.786074084	5.743023407	5.67360671	6.070690843	6.248377266	6.33029417	6.04780879	5.989064929	6.34969259	6.379843269	6.306965783	5.946459704	6.062815566	6.100992575	5.95685845	5.735970376	6.270977894	6.009631152	6.097859855	5.643283444	5.442626707	6.065777735
Cre01.g050300	10.8382572	11.04011381	10.81162726	8.860725396	8.423848817	8.544066622	8.695586639	8.367116368	9.355249311	9.023081808	9.626579843	8.802819979	8.687903382	8.944900953	8.717299801	7.946839457	8.087391932	8.4965154	8.645153485	8.385062452	8.05225521	8.413289834
Cre01.g050316	13.3309355	13.15756522	12.52913139	11.24694011	10.90133683	11.12397297	11.47316635	11.53608189	11.89154724	11.73839858	11.95735721	11.68757219	11.53904659	11.58054917	11.53442798	11.88915039	11.8425747	11.57622139	11.55201304	11.64317597	11.36894443	11.4436446
Cre01.g050350	8.983725606	8.914981939	8.742455465	6.112115448	6.899303614	6.54670907	6.12776582	6.776156153	7.593423126	7.489767742	7.643521917	7.416558462	7.588199861	7.520074888	7.168061571	6.80642631	7.070872009	7.528123874	7.588171243	7.53897591	7.184470362	7.5211426
Cre01.g050400	9.928231654	10.01717281	10.05712533	10.3774271	10.56282922	10.83766072	10.64672698	10.74847782	10.57970637	10.5119393	10.59867279	11.09501478	11.26009134	11.22032216	10.97853224	11.01838079	11.11073268	11.49622043	11.4336881	11.58457373	11.72255969	11.50855396
Cre01.g050451	7.649631171	7.770042637	7.932863008	6.831370581	6.976884911	7.102563663	7.37111187	6.632387536	8.789265137	8.869979165	8.983631819	7.818194123	7.535613376	7.871588456	8.218836131	7.860917061	8.007889812	8.419326987	8.136054785	7.972765602	8.576298269	8.495476623
Cre01.g050500	6.136289933	5.977990836	4.812880263	9.148679524	9.264924404	9.256624917	9.212788116	9.197044146	10.55837612	10.3326594	10.4802182	8.501364978	8.51176801	8.09949002	8.477961428	8.769654573	8.591657762	8.600003318	8.954157346	8.593660402	8.986863777	9.12760339
Cre01.g050550	10.70368265	10.31862493	10.71382703	6.597098406	6.293235211	6.946325604	7.038781579	7.149810901	8.774486162	8.626942455	8.603166814	9.128668051	9.341718442	9.448279801	8.565253673	8.70348424	8.959969634	8.798511841	8.757635235	8.939856526	9.413360744	9.075317028
Cre01.g050600	8.216613511	8.176491307	8.419736617	8.632045211	8.632434128	8.439242408	8.75446406	8.571892324	8.532237842	8.482641618	8.508987868	8.019315632	8.052051638	8.601236718	8.037083398	8.360658132	7.901752408	8.373264469	8.436615454	8.179516137	8.237026505	8.382186943
Cre01.g050608	8.367804633	8.321065568	8.129817006	7.024459625	6.912560389	7.042277008	7.117275044	6.763153492	8.015874541	8.253212151	8.264855134	7.709425008	7.535613376	7.794716265	8.166719893	7.920957493	8.007889812	8.035701428	8.238017313	7.978321498	7.677416855	7.86633045
Cre01.g050650	8.973333026	9.261301025	9.147525189	10.04521719	10.12097741	9.230968527	9.564151943	9.474868512	9.405878677	9.510848929	9.455661122	9.019100304	8.889938332	8.974338388	9.585918782	8.791048226	9.206415905	9.121274128	9.012511879	9.040617728	9.04763641	9.089766906
Cre01.g050750	5.941959657	5.234591982	6.231588693	5.650811286	5.486951329	6.293067559	5.865254923	5.701993796	6.436472008	6.020881156	5.840547454	6.172327138	6.551820257	5.804462278	5.105922498	5.375496564	5.644971901	5.819369514	5.82657236	5.643283444	6.154678076	6.177459941
Cre01.g050850	12.79691498	12.65321062	12.80913234	12.45364371	12.24551637	12.14779599	12.23399133	12.27286665	12.17068168	12.16668296	12.05100751	12.10250007	12.06349022	12.00890693	12.25077121	12.08910539	11.99517023	12.03745195	12.04986983	11.97634991	11.94553217	11.96100885
Cre01.g050900	8.807659478	8.326553094	8.9113744	7.22156072	6.64986827	7.697034392	7.056631803	7.130252032	8.976441516	8.823450267	8.908814198	8.168337117	8.466419171	8.295671587	8.075352233	7.901228136	8.545755354	7.878727816	7.880819931	8.203356505	8.221191026	8.202237082
Cre01.g050950	14.42029503	14.3446811	14.90006878	11.44623773	11.31749619	11.24616976	11.1035654	11.19496411	11.58615682	11.56608463	11.48175934	13.52704629	13.68436183	13.72593096	14.2601786	14.26252383	14.41411057	13.73843639	13.71058538	13.69686628	14.43454926	14.26829079
Cre01.g051000	8.764069013	8.581595217	8.336156322	7.961687488	8.126040596	8.346246942	8.461582312	8.16089234	9.471334731	9.269334158	9.496617742	9.039922688	8.812512117	9.076560788	8.684882513	8.913101954	9.048002482	9.097964186	9.191481733	9.211486413	9.330283128	9.528264723
Cre01.g051050	7.776403757	7.778147064	8.083096297	7.797659376	7.748187188	7.492111633	7.253992708	7.677843761	7.937760933	7.880228142	7.840116703	7.237415603	7.15715487	7.346536669	8.100300266	8.121478234	8.781711524	7.80484552	7.75954823	7.50044666	8.133608563	7.854959406
Cre01.g051100	10.14849915	10.58381151	10.62782818	10.99537165	11.25431217	11.04474268	11.06618505	11.28876149	10.87228195	10.74419489	10.94276651	10.51482308	10.60104841	10.65997322	10.60007094	10.61934813	10.78490203	10.52013832	10.46445952	10.5031143	10.69583169	10.3928766
Cre01.g051174	8.210692254	8.704373083	8.009981419	8.536876515	8.250768791	7.988282951	7.974918656	7.773382594	8.151030677	8.014176759	8.18739421	7.790007681	8.209562536	7.66751179	7.759182439	8.003388833	7.434642246	8.674555031	8.572504801	8.454083577	8.455531722	8.698174896
Cre01.g051211	5.594431805	5.595028488	5.835431925	6.655206612	6.802468494	5.852598797	5.81336403	6.027209247	6.062855542	6.044392738	5.727783151	5.647379758	6.0918267	5.895060846	5.105922498	5.950410827	6.504072101	5.614464228	6.238746364	6.449165851	6.101131466	6.08910104
Cre01.g051250	9.473243414	9.397133514	9.132429496	8.328731637	8.059294021	8.043896204	8.054327119	7.922157642	9.866864071	9.744203327	9.733204761	8.168337117	8.480175987	8.325187919	9.244330868	9.184678731	9.176701483	7.980157459	8.140453136	7.813791784	8.555469328	8.458705783
Cre01.g051300	7.892614603	7.559860139	7.897181509	9.545147481	9.540249095	8.90817744	8.936415701	8.385185556	9.109422877	9.020659578	9.157890035	7.892901603	7.90928518	7.620090667	7.970898579	7.776637	7.810656524	7.850770987	7.815978272	7.583832968	7.760848726	8.156900267
Cre01.g051350	11.29389342	11.07369744	11.11436518	9.449309965	9.348122803	9.623122729	9.874247145	9.544914607	9.132751657	9.21320715	9.111414599	10.04693719	9.993975142	9.7936711	10.13410526	10.12428613	10.03991284	10.12040329	9.904679357	9.862969804	9.837705248	9.760939968
Cre01.g051400	11.93574572	11.50023535	11.4996946	11.59672672	11.48935501	11.78951629	11.68319502	11.93950632	9.993113908	10.03632452	9.834155706	10.81681606	10.83365001	10.69325177	10.31112613	10.33971842	10.6062275	10.70312651	10.67578069	10.82357513	10.59384238	10.6017711
Cre01.g051450	9.577389732	9.235426726	9.395190421	9.930273015	9.816982818	9.710727293	9.457369192	9.571307907	9.628767345	9.748592933	9.735006641	9.031035796	8.855262628	9.105859225	8.419940731	8.676901034	8.168750557	8.438088211	8.196421314	8.316891782	8.419059916	8.152285686
Cre01.g051500	14.23133976	13.8863835	14.51112388	11.74037447	11.42304792	11.1946678	11.35070391	11.5210602	11.65447682	11.63639479	11.6148015	12.79769022	12.91080237	12.92331428	13.25591192	13.3828707	13.50680206	12.81046786	12.74565569	12.86960669	13.37915648	13.21150116
Cre01.g051550	10.46195222	10.57582901	10.85929139	9.204520906	8.930201955	9.095324681	9.283394894	9.243777598	9.683432951	9.761682014	9.700379177	9.822053522	9.778345196	9.896279396	10.12360303	10.17111066	10.19740833	9.644524924	9.648796374	9.855529001	9.745513626	9.67265058
Cre01.g051625	8.584218802	8.042485464	8.083096297	9.722346824	9.835207098	9.536829439	9.393310893	9.424593036	7.905258459	7.813812136	7.97594884	8.013257515	8.424333086	8.194125447	7.894307789	8.075421265	7.952281649	7.775356675	7.793679057	8.027361981	7.700671471	7.513864621
Cre01.g051700	10.30961624	10.44796616	10.22455833	11.21720654	11.22886883	10.75846813	10.72810606	10.71023707	11.00243227	10.96128396	11.08788412	10.83899194	10.73919543	10.81254635	10.75968352	11.05847375	10.61399322	10.63123568	10.63545916	10.58093543	10.4818905	10.47662914
Cre01.g051750	9.970551179	9.826484148	9.826091546	8.416019906	8.423848817	8.910876403	8.60537015	8.626820959	9.355249311	9.474193941	9.377018234	8.781758665	8.73829516	8.441332534	8.872803791	8.964179979	9.096436611	8.626378003	8.728881998	8.707584622	8.897207436	8.911384781
Cre01.g051800	10.45576105	10.13209653	10.51765386	7.39339362	7.384414359	7.956996468	7.974918656	8.151514855	8.155626535	7.901685268	7.963563799	9.31336333	9.30370914	9.250571878	9.048474082	8.926043132	9.197565958	9.818362069	9.7247964	9.864453362	10.01064925	10.05482328
Cre01.g051875	7.166854653	6.648828284	6.440753426	6.775343433	6.101417261	6.901302718	6.566383393	6.603004294	6.93680591	7.004273596	6.564008686	6.967013215	6.807702581	6.567341367	7.080272441	5.98171663	6.585721186	6.972650227	6.460474235	6.900613377	6.564726304	6.316467804
Cre01.g051900	13.02072709	12.76120332	13.01993491	12.91450651	12.82957928	13.03898474	12.86066582	13.10103016	12.53595026	12.57883304	12.49203606	12.65213357	12.63134961	12.64901356	12.83549524	12.79019676	12.9547924	12.3682886	12.36799017	12.29076228	12.59810002	12.57732011
Cre01.g051950	11.72135011	11.66888437	11.69107031	11.78308416	11.85000631	11.53871906	11.38610492	11.54674833	10.09265612	10.22972025	10.19375079	10.59920644	10.57791707	10.53839004	10.31376785	10.07878102	10.04155968	10.50960081	10.30089571	10.60774113	10.20817075	10.17690952
Cre01.g052000	12.21174747	12.02678759	11.87478444	11.36455298	11.34951998	11.08638999	10.95241385	10.86388009	10.7076707	10.84526345	10.77965158	11.09926081	11.13170433	11.23196648	11.0758661	10.90811482	11.07662078	10.60590331	10.65690153	10.69031643	10.61902576	10.38217894
Cre01.g052050	7.490374513	7.501919118	7.282267283	8.705838033	9.189563846	8.905473383	9.160423509	8.940111121	8.953027823	8.867283621	8.691515598	8.580866977	8.672033945	8.519889969	7.85069963	8.138369837	8.216587439	8.954745873	8.895912928	8.922828241	9.322933623	9.383463122
Cre01.g052100	12.51680801	12.08014816	12.5674258	10.2703871	10.0461652	10.37775834	10.23038856	10.50124331	12.30682461	12.27146628	12.11391905	12.64610081	12.46514793	12.44785864	12.26857389	12.15632361	12.44466516	12.48042037	12.40985174	12.42690177	12.60844481	12.48402583
Cre01.g052150	7.343769991	7.794216152	7.224638386	8.856923759	8.794155466	8.673891881	8.344211625	8.477861186	7.91072805	8.014176759	7.80573889	6.658789819	6.807702581	6.454738016	7.238973669	7.276273003	7.305193199	7.172061709	6.972833443	6.924855386	6.718360541	7.275309874
Cre01.g052200	6.720784807	7.049739362	6.833683204	8.715675509	8.651333594	8.354233066	8.648369298	8.750933584	9.855709518	9.938566165	9.810428436	8.929462649	8.679990689	8.864263978	8.004379698	8.121478234	8.168750557	8.112777239	8.258366408	8.222144079	8.59682758	8.548913292
Cre01.g052250	9.315118641	9.333533459	9.273252387	9.756668795	9.878985292	9.639452598	9.662161145	9.870864806	10.08908944	10.14350185	10.09763427	9.711657521	9.580774039	9.372026217	9.754959051	9.814722179	9.613470266	9.655728069	9.606875121	9.594513532	10.18001102	10.08272806
Cre01.g052300	8.868784331	8.613293221	9.009720663	10.33037684	10.21504327	10.21635493	10.17193345	10.28089771	10.25104906	10.24221937	10.2515093	9.911758112	9.968317547	9.827717622	9.876139776	9.765291389	9.844309395	9.852137143	9.67908036	9.719495674	9.627270926	9.598909005
Cre01.g052350	8.894727392	8.525561994	8.498679986	9.727893627	9.731107939	9.571289371	9.534007685	10.08859428	9.046931312	8.869979165	8.952930978	8.979609331	9.008251153	8.889778344	8.609137606	8.819084536	9.235527978	8.965095596	9.109246242	9.199765354	9.593077448	9.259093696
Cre01.g052400	8.156256605	7.770042637	8.468832635	8.05832308	7.934299246	8.130420923	8.53986523	8.406962893	8.640657341	8.725593328	8.680296966	8.435310038	8.668038898	8.569955348	8.883545557	8.699716773	8.745668374	8.549197602	8.771797989	8.607963178	8.780209962	8.720053323
Cre01.g052450	10.66771287	10.80674122	10.85126434	9.908462604	10.01162616	10.07712557	10.07693951	10.03905988	10.30122854	10.40299192	10.31789619	10.36414565	10.38422524	10.47445799	10.69632379	10.46325284	10.30961992	10.2196616	10.10303101	10.11306025	10.23057044	10.10419572
Cre01.g052500	10.29443011	10.59175006	10.07890418	9.277329787	9.051609093	9.593253697	9.343756391	9.490629309	9.351279873	9.181050931	9.226181858	9.474820853	9.731436196	9.757264487	9.620498636	9.758089243	9.740628902	9.938513062	9.831090964	10.10052841	9.532803766	9.793618929
Cre01.g052550	10.72442963	10.92186009	10.9087491	11.65424086	11.56221934	10.71140307	10.87105197	10.81249938	10.89491927	11.07158162	11.1144046	11.24178644	11.33410786	11.44371666	11.20878662	11.02663877	11.10208288	11.02564218	11.16962101	11.22714866	10.74698664	10.72924226
Cre01.g052601	7.408535558	7.521504883	7.253760775	8.253273111	8.428246359	8.695994383	8.451892678	8.577132613	10.3840767	10.22552967	10.34880154	8.997971163	9.027054424	8.895387014	8.322944226	8.773242468	8.478904243	8.742400905	8.64822981	8.794482469	8.88058996	8.783749399
Cre01.g052650	8.68549868	8.982287769	8.362400432	6.19970092	6.225242276	6.648766443	6.41350523	6.299767937	8.132496459	8.257355959	8.496232129	7.030678465	6.728112838	7.157241081	6.914683112	6.878780811	6.585721186	7.004553566	6.887858818	7.135172081	7.055054193	7.185459567
Cre01.g052750	8.192778542	8.342889643	8.009981419	6.911060969	7.637236149	6.729976122	6.803015759	6.48599729	8.783371851	8.958734681	9.221042401	7.639836704	7.881694759	7.848381908	7.56494441	7.405324534	7.36063358	7.657239776	8.059109107	7.850709603	7.846512373	8.061619094
Cre01.g052800	5.905430837	6.249121838	5.277797402	5.301154869	5.204402424	5.385267219	5.565080758	5.803188361	6.255726301	6.477678743	6.238435887	5.732710421	5.867994861	5.865871868	5.463736172	5.918036251	5.825264315	6.325403839	6.550074311	6.357496172	6.254287796	6.065777735
Cre01.g052850	11.63579361	11.73947553	10.96190153	7.587075332	7.473955625	6.912706011	6.93601161	6.826872626	7.837903364	7.599809617	7.988225826	7.268966725	7.902438268	7.585196195	10.08700286	10.15749599	9.678453398	9.867356542	9.950074873	9.842037893	9.591040537	9.552779169
Cre01.g052950	7.034417502	7.007706115	7.239278331	8.209993974	8.163568391	7.771218413	7.974918656	7.745402536	8.99693747	8.971335466	8.940464144	8.543759891	8.734481294	8.775775157	9.514161233	8.836332426	8.828398956	8.583268238	8.723061328	8.663783444	8.773020676	8.810202947
Cre01.g053000	11.29458718	11.02176564	10.97568045	15.80992817	15.84986833	15.81096928	15.66924091	15.4149326	14.62739498	14.94299691	14.82446263	15.54897965	15.74052084	15.75158067	14.23297301	14.2610136	14.15633437	15.33767111	15.15865692	15.47211467	14.78295464	14.61011309
Cre01.g053100	10.65155403	10.76121224	9.993915648	8.648286807	8.655083668	8.855906721	8.833518688	8.741640223	9.132751657	9.027914029	9.136206548	8.802819979	8.691843362	8.802900841	8.519977142	9.084440203	9.034805722	8.957340317	8.699538767	8.934202881	8.740214188	8.633753995
Cre01.g053150	10.18039447	10.0355891	10.20128224	12.18431703	11.772672	12.98894852	12.98575868	13.10532041	15.26624423	15.31834824	15.4068364	15.85500203	15.84775073	15.84495631	15.50848047	15.46084296	15.44343729	15.37520459	15.38054585	15.42590095	15.25727051	15.12317198
Cre01.g053200	8.537839308	8.577008918	8.450619403	7.516783722	7.541604475	7.632040977	7.590929532	8.015835552	8.182892602	8.176474441	8.466017103	8.168337117	8.027147685	7.982191591	7.743329058	8.379670667	7.945173493	8.060242803	8.11832328	8.095316129	8.381628934	8.152285686
Cre01.g053250	11.11456966	11.13473061	11.10764245	11.18835519	11.02259125	10.93932639	10.9114286	11.18304793	10.986552	11.12709277	11.10886173	11.23344051	11.24948568	11.29517533	11.41714929	11.41479316	11.13483391	11.25423974	11.39137758	11.32729636	11.21562656	11.13342545
Cre01.g053288	10.02678208	10.10064022	10.2457153	11.28737585	11.48306977	10.69900369	10.65094196	10.59331949	10.0807327	10.13682264	10.17662474	11.66817431	11.96928905	11.97960696	9.719515911	10.25404617	10.16906533	10.78258402	10.76593296	10.90722908	10.30447433	10.26319251
Cre01.g053300	9.247802384	9.63766574	9.206369153	10.05792974	10.1830727	10.18668022	10.03238301	10.04094848	9.476809045	9.681300498	9.694834725	10.53899421	10.57473385	10.85404733	9.713522942	9.939329043	10.13244789	10.00506885	9.809356011	10.15608276	9.443035145	9.620603038
Cre01.g053350	9.155904808	9.0063092	9.132429496	9.602146393	9.566281815	9.139680828	9.310337995	9.426522484	9.046931312	9.236339062	9.086186867	9.206996992	9.123377014	9.167359081	9.472166861	9.695371007	9.762770111	9.593835013	9.600559378	9.767869394	9.674201458	9.598909005
Cre01.g053360	6.855553116	7.367301586	7.561802706	7.665786995	7.697509503	6.531401785	7.391990275	6.916863044	7.279008751	7.272970065	7.627791509	7.258531511	7.490204577	7.371539436	7.652753585	6.697653268	6.987386667	7.520981998	7.399976707	7.243246275	7.475821455	7.491796754
Cre01.g053450	10.63521205	10.96003079	10.79019335	12.7129161	12.91493071	12.06719886	12.06323167	12.13270706	11.9849733	12.09989635	12.15684967	12.0394585	12.11222634	12.16340004	11.8521733	11.58252808	11.55232194	11.69952149	11.62724922	11.82622288	11.52786867	11.49237241
Cre01.g053500	10.26922965	9.895950209	9.979250323	9.916376739	9.784950796	9.692063145	9.666335065	9.708404476	9.349291035	9.327272285	9.271627789	9.614038485	9.628676082	9.55822512	9.49564827	9.68591285	9.591140351	9.481372179	9.371160361	9.504087616	9.708421634	9.59554224
Cre01.g053550	6.48649549	6.808027737	6.413120464	6.434501257	7.174653914	6.576752347	6.89653402	6.24040862	6.718271545	6.69205406	7.032677162	6.7851758	6.250767574	6.804071341	6.370512231	6.27412225	6.217969515	7.650736235	7.429539092	7.4768001	8.05225521	7.717079277
Cre01.g053600	8.033956744	7.531194236	7.967660735	9.013056067	9.051609093	8.900049912	8.838472122	8.67483853	8.617634153	8.39149939	8.638391629	8.273157821	8.424333086	8.576966253	8.16080899	8.435229672	8.773780038	8.445524022	8.485664018	8.489313328	8.710407428	8.720053323
Cre01.g053700	6.684711956	6.840834953	6.79340596	9.365445276	9.324839241	8.476266161	8.884694407	9.025452239	9.349291035	9.465327124	9.538506032	8.162886836	7.795505926	8.194125447	7.719205649	7.24466129	7.23552119	8.136025693	8.086747551	7.862802339	8.318620579	8.417130326
Cre01.g053750	7.684582641	7.155701662	7.924027272	7.875754961	7.606087953	8.85029192	7.890759148	8.041494482	8.295334295	7.901685268	8.071293665	7.724427206	7.663510581	7.836632835	7.421762857	8.138369837	8.291035529	7.856407155	7.992431868	7.967187681	8.419059916	8.334218794
Cre01.g053850	8.95231909	8.978823048	9.030236079	10.87815515	10.82303591	9.9283119	9.795156116	9.735101779	8.880400401	8.956201179	8.931042337	9.361373633	9.578654727	9.403800478	9.149739899	8.870217173	8.324121807	9.78523349	9.586246775	9.671136554	9.48533279	9.617286709
Cre01.g053900	10.23781839	10.36304081	9.968682919	10.85586655	10.70735872	10.59577196	10.56122515	10.41360918	10.31248604	10.26485661	10.12261514	10.88480798	10.68315152	10.79396044	10.41688148	10.49606965	10.50604908	10.60425358	10.4919927	10.59618647	10.5907906	10.62422706
Cre01.g053950	12.24622183	12.18166532	12.53236171	12.30228634	12.36397325	12.44966948	12.29270228	12.29912529	11.61783796	11.66412825	11.3990251	11.41130244	11.52262478	11.49799738	10.58921074	10.55124027	10.50366225	11.44967814	11.32165943	11.44094867	11.8338407	11.80961602
Cre01.g054000	7.907405792	7.833598706	7.337538958	10.72826803	10.41984276	10.46731252	10.78737844	11.01749249	11.49750814	11.39201075	11.51566437	10.46522995	10.36715198	10.29994716	9.79334322	10.17787006	10.09328858	10.08297505	10.18757149	10.1353465	9.976746632	10.08632829
Cre01.g054050	12.21797739	12.23981957	12.37692843	13.08549506	13.18133974	12.83583962	12.65733994	12.77578178	12.44220486	12.59129691	12.47678813	12.51135335	12.61801463	12.60726511	12.88627079	12.87640462	12.79908764	12.50294434	12.55147379	12.59502982	12.53970654	12.49805031
Cre01.g054100	10.49009404	10.38147811	10.44635373	8.945489219	9.166162386	9.155683136	8.93872289	8.700656177	9.294524928	9.187540036	9.141658201	9.579969674	9.718023046	9.691249763	9.384309894	9.380482105	9.641990578	9.343605359	9.23702418	9.473285543	8.850183879	9.060720151
Cre01.g054150	11.29458718	11.26452844	11.60777098	12.36807789	12.35940568	12.2429291	12.23913171	12.38298281	12.26162499	12.34715151	12.1632139	12.45200678	12.47741211	12.49325545	12.42756763	12.31887015	12.38595992	12.51154846	12.58500851	12.61233582	12.38363705	12.47330278
Cre01.g054200	10.39104409	10.09904923	10.37454727	11.60465456	11.57360266	11.82346184	11.762256	12.00960977	10.04803767	10.07760128	10.05356949	10.28556624	10.20501895	10.1995569	10.11453978	10.14513181	10.24105549	9.970895064	10.01440673	9.908263991	9.424846563	9.73975129
Cre01.g054300	9.552051447	9.769593928	9.785716312	9.824246501	9.882175789	9.65880695	9.796425923	9.637747101	9.61062737	9.771780769	9.692981818	9.54715081	9.690815862	9.438726742	9.592466122	9.854093761	9.538427004	9.676305335	9.79006501	9.572888286	9.738171292	9.623911743
Cre01.g054350	7.141402347	6.487674836	6.872729207	7.192750081	6.964271898	7.215507621	7.238612984	7.348015048	6.770182718	6.768343711	6.43266358	7.10322069	6.62539879	7.474884459	5.922245811	6.821228665	6.008246354	7.304207434	7.163908364	7.214624893	7.768191444	7.584970822
Cre01.g054400	9.25639143	9.039942256	9.457035157	8.0449171	8.415012764	8.519461035	8.429023803	8.383189168	8.137152833	8.180848463	8.182076424	7.768488259	8.170380253	8.118930507	7.180143853	7.557553449	7.901752408	8.234011202	8.363478095	8.405712538	8.547051859	8.640328374
Cre01.g054433	5.406727213	4.812880263	4.812880263	8.155005646	8.562246772	7.447201023	8.028351656	7.491081332	6.501522933	7.083980896	7.032677162	5.691206749	5.665377102	5.738321827	4.812880263	5.603654936	5.11063496	5.255852962	5.370532737	5.459595642	4.812880263	5.177523309
Cre01.g054500	15.9547229	15.93522684	16.2882817	14.06686297	14.0269191	14.11977932	14.09005934	14.13892759	13.61104767	13.6054299	13.50003477	14.23594444	14.26081115	14.31994977	15.20265338	14.93253307	14.73225849	12.56063515	12.72623202	12.6975464	12.6800496	12.51149379
Cre01.g054550	7.240430599	7.229988446	7.310184941	7.407665848	7.174653914	7.462335197	7.637925207	7.159483794	8.155626535	8.019082421	7.919336321	7.349671363	7.695712972	7.195410757	7.79035883	7.833384041	7.28236622	7.226487057	7.555206868	7.29872779	7.637772423	7.784722007
Cre01.g054600	6.917953265	6.757171664	7.416447221	6.549907446	6.816759198	6.768684623	6.592196178	6.318870169	7.647198838	7.532069572	7.666787992	7.018190377	6.939532352	6.865984795	6.823232926	6.850327917	6.585721186	6.684231993	6.606297169	6.688099635	6.635386502	6.872411094
Cre01.g054650	8.485017084	8.506384156	8.757318898	9.901731893	9.989611037	9.619834401	9.446079689	9.290098911	9.518100585	9.588019001	9.647781029	9.164310382	9.063937282	9.0238033	9.69133275	9.118636724	9.431862009	9.033067797	9.140094274	9.137224029	9.285611494	9.166741012
Cre01.g054700	8.198774985	8.230251645	9.08224234	7.014980246	7.356365493	7.368911208	7.412553929	7.043753988	8.085069069	7.89099773	7.651320702	7.96383087	7.949680105	7.794716265	8.768459137	8.49742193	8.712849316	8.181406726	7.997300589	8.064358761	8.278409836	8.280358165
Cre01.g054750	6.136289933	6.107341824	5.731163166	5.776106434	5.364903201	4.812880263	6.04780879	6.0639388	7.01269786	6.951880295	6.903801273	6.858189124	7.007357858	6.437740998	7.349450911	7.663581769	7.136625928	7.124951716	7.39248503	7.082996517	6.780986318	7.089141536
Cre01.g054800	11.30288636	11.4273446	11.6859221	11.00053187	11.21059741	11.48286751	11.56311803	11.36281353	10.70223546	10.92622169	10.84028588	11.45502737	11.3589875	11.47904448	11.4977402	11.27496446	11.19892354	11.20121526	11.19653573	11.24660583	10.7497254	10.77232755
Cre01.g054850	12.42380412	12.37406537	12.27176226	11.97761339	11.85000631	11.96510477	11.86135089	12.31389979	12.69408629	12.70038565	12.69961595	12.48887797	12.41857552	12.44928428	12.40854845	12.40459419	12.65171433	11.97533004	11.97930187	12.12381014	12.40492693	12.43360246
Cre01.g054900	7.548703771	7.10377796	7.466628396	9.582376036	9.687994577	9.626403561	9.468570757	9.5333254	9.617250212	9.647220532	9.659215006	9.042872793	8.943730811	8.931317804	8.908300818	8.729582157	8.793526929	9.215241789	9.387768415	9.323719363	9.21588671	9.294849534
Cre01.g054950	8.383651882	8.491829551	8.37534302	7.241767927	7.447702965	7.319683037	7.158956613	7.557381132	7.354492677	7.281338712	7.044893372	7.532716919	7.462221265	7.726195224	7.813292781	7.854084386	7.872040352	7.63763696	7.575079754	7.904323813	7.914100361	7.854959406
Cre01.g055000	8.681241332	8.867038875	8.902494879	9.736173962	9.846685417	9.536829439	9.410010127	9.724952366	9.439913736	9.346721368	9.475207083	9.220080474	9.366510784	9.148715112	9.258134538	9.061181239	9.096436611	9.349534913	9.15527321	9.423796385	9.298160218	9.327708262
Cre01.g055050	6.823177939	6.301014372	6.730482274	5.330468701	5.090151651	5.257402456	5.053172532	5.446471169	6.782833131	6.718003619	6.581648857	6.197371667	6.298944947	6.211211656	6.084130492	6.124872378	6.190462656	6.556333197	6.346480418	6.215250933	6.702203143	6.611427266
Cre01.g055151	5.867395213	6.107341824	5.67360671	8.053868561	8.012975429	7.556840778	7.836727885	7.981764701	7.270355841	7.346488256	6.982643362	6.940652123	7.270288043	6.959237188	6.724710677	7.190266963	6.716643634	7.295789404	7.422208226	7.59116951	7.972266654	7.742057999
Cre01.g055200	9.057720165	8.786033046	8.9113744	9.018734438	8.933288774	9.191603654	9.227943844	9.690059616	8.858154579	9.044699748	8.905610414	9.619967781	9.229950619	9.515250095	9.438635163	9.552784137	9.633275147	9.475963128	9.622544257	9.797686188	9.411052529	9.389310581
Cre01.g055250	8.593316522	9.389335696	8.295858273	7.473496137	7.790205447	7.549797013	7.780526825	7.535633894	8.10898173	8.1499426	8.36665348	8.129736748	8.73829516	8.094587814	8.024092842	8.287006204	8.522238152	8.194742098	8.200636294	8.508515503	7.997365767	8.006336985
Cre01.g055300	7.892614603	7.686296319	7.117419873	7.683333932	8.11513287	7.658404599	7.590929532	7.757907457	7.653776422	7.606404484	7.441784539	7.724427206	7.647124954	7.776359916	7.380912561	7.997216604	8.503141085	7.884252887	7.799287302	8.059132545	7.3528745	7.672257747
Cre01.g055316	8.465313066	8.170389995	7.869812073	7.565095833	7.473955625	7.853059937	7.933468943	7.788688044	7.80885374	7.504013386	7.450808146	8.019315632	7.832065026	8.39043682	7.87267328	8.121478234	8.517487812	8.583268238	8.575741518	8.687535348	8.133608563	8.36239652
Cre01.g055350	8.302587523	8.721082333	7.993205494	8.576017663	8.794155466	7.759125367	8.308817528	8.110951997	7.321461933	7.024657429	7.619858834	8.22694523	8.001795811	8.665107022	8.596113502	8.075421265	8.144211984	9.04286928	8.88293161	8.837545235	8.352894782	8.716948256
Cre01.g055400	6.917953265	6.704176273	7.000782576	9.813853575	9.734643105	10.08667928	10.24719408	10.67865454	10.98399485	11.11695188	11.28446223	10.15699245	10.18009351	10.23417106	9.161542891	9.335186812	9.559284578	9.504579144	9.434696872	9.519244774	9.736329842	9.613962719
Cre01.g055404	7.816222808	8.218479945	8.644552864	7.209288959	7.465260466	7.584661822	7.291691957	7.368804778	6.991460541	6.828573278	6.698482728	7.183127683	7.226171395	7.232523439	7.192118025	7.50573015	7.36063358	6.775313434	6.564376516	6.566558028	6.826000492	6.952426439
Cre01.g055408	12.47059509	12.55601935	12.43216001	12.84713141	12.8457935	11.91238872	11.99498083	12.32258897	12.04936536	12.0513238	12.12288298	12.34315486	12.46084508	12.4078465	12.80860239	12.83319585	13.0937317	11.90874275	11.72834754	11.97326196	11.70761528	11.49011054
Cre01.g055412	8.020444403	7.894393377	7.897181509	7.526582598	7.755278693	7.967502789	7.919376206	8.081601896	7.054169195	6.993961611	6.982643362	7.615842882	7.499407051	7.371539436	8.184305932	7.739962224	8.048200934	8.216692468	8.175156169	8.169866454	7.429833419	8.133675341
Cre01.g055416	8.240054225	8.43715344	7.976227277	9.841616237	9.813644389	9.791844826	9.642521177	10.17138164	9.097614736	8.867283621	8.998739187	9.028061221	9.229950619	9.076560788	9.301435633	9.146524346	9.652811165	9.361321138	8.911336827	9.223112589	9.383060971	9.273924607
Cre01.g055420	12.18206345	12.2106674	12.20450414	11.92822943	11.89093573	11.72257943	11.78384278	11.94304313	11.91556097	12.00930494	11.90195319	11.85090805	11.86373139	11.90986914	12.00008544	11.97427291	11.98065977	11.56057223	11.49533914	11.64920837	11.65891959	11.61825357
Cre01.g055424	10.29165172	9.836069584	9.573276229	8.463595541	8.120597254	8.48355683	8.561035674	8.656814425	9.07128967	8.740410633	8.753476836	8.919861646	8.883070021	8.621716539	9.34863889	9.72337821	9.582110443	8.835673966	8.890734508	8.873452601	8.740214188	8.985421013
Cre01.g055428	8.898395486	8.968378363	9.054473431	10.37786789	10.07989553	9.267181304	9.602418372	9.968705228	9.135063816	9.080021124	9.010711523	9.470450723	9.259380401	9.401835029	10.00599592	9.989379841	9.836739674	9.411306766	9.639585506	9.427818803	9.530679643	9.5335531
Cre01.g055432	11.60592239	11.54296675	11.35555914	12.04560991	12.11747009	11.60956126	11.54285225	11.38229905	11.09420811	11.27274786	11.1733467	11.19824639	11.12010732	11.07703399	11.38674699	11.28876213	11.19227082	10.95750863	11.04855119	10.85000819	10.80079708	10.87645728
Cre01.g055436	6.420017937	5.696765397	6.163778601	6.716717665	6.788015233	7.102563663	7.13410451	6.984601636	6.385192965	6.379843269	6.564008686	6.269199537	6.174267856	6.567341367	6.323688044	6.713781064	6.913499941	6.871958327	6.808614249	7.039723472	7.563421824	7.058829258
Cre01.g055444	7.47036831	7.973905439	7.253760775	6.356134162	6.152701834	6.33029417	6.442814679	6.392208587	6.501522933	6.508559119	6.633085411	6.829483378	6.980648957	7.451718999	7.054084444	6.745425953	6.802396802	6.871958327	7.224785439	7.377908514	7.322855187	7.248978975
Cre01.g055448	6.738438176	6.57093225	6.708787768	5.872159145	5.486951329	6.01362287	4.812880263	4.812880263	5.534744358	5.866311266	5.547063634	5.809904895	5.665377102	5.666334069	5.395995476	5.735970376	4.812880263	5.788590973	5.82657236	5.601726297	4.812880263	6.134214942
Cre01.g055453	11.94018585	11.64674328	11.6923545	11.4614935	11.36669238	11.78035211	11.72276674	11.97069973	12.48577833	12.48252279	12.46056163	12.27817044	12.13148552	12.16311047	12.0802007	12.03729619	12.3558518	11.72668437	11.62763704	11.65521565	11.8016563	11.80671087
Cre01.g055465	9.755423878	9.809067904	9.52790066	8.499892616	8.250768791	8.408914299	8.358126063	8.564875202	8.735330739	8.655383231	8.826488062	8.531173232	8.726822914	8.475531666	9.204959618	9.173880542	9.048002482	9.243123422	9.398734808	9.161601834	9.295659225	9.357845625
Cre01.g055469	5.696095486	4.812880263	4.812880263	6.926424513	6.816759198	6.878189373	6.540007611	6.801767451	8.050896032	8.109187748	8.309379257	6.336637058	6.513279888	6.612549559	5.524677304	5.813418487	5.825264315	6.585934719	6.160547787	6.051328832	7.091618537	6.952426439
Cre01.g055473	4.812880263	5.868185014	4.812880263	6.245425263	6.12737532	5.176306866	5.527269534	5.3920297	5.963901132	6.175082653	6.139775485	5.4973474	5.452331576	5.073619885	5.809801101	4.812880263	5.693973399	5.932797617	5.63404169	5.557614598	5.920933688	5.694659598
Cre01.g055477	11.0461808	11.03679509	10.47947126	10.30139135	10.27572013	9.599945047	9.868222195	10.25347496	10.04926192	10.02189578	9.915840462	10.3535176	10.39629779	10.40364027	10.87056743	10.97403907	11.09496698	10.52799122	10.66145512	10.72092102	10.34005209	10.54535966
Cre01.g055500	8.291420861	8.957857025	9.158743695	8.429775929	8.717373886	8.033946568	7.979449674	7.001000451	8.178384573	8.337788651	8.314241283	8.129736748	7.881694759	8.256797366	8.136915303	7.433445801	6.818871467	7.867611921	8.140453136	7.561586666	7.448414268	7.399794073
Cre01.g055550	11.28693741	10.97917614	11.00801616	9.415317184	9.320136919	9.420658772	9.364469293	9.488784037	6.63611754	7.093614264	6.917278701	8.671533358	8.672033945	8.566436937	9.266353523	9.361584075	9.720200684	8.907224403	8.737568824	8.82231395	8.989964356	9.010962505
Cre01.g055600	5.696095486	5.538245149	5.277797402	6.209001583	5.718937395	5.385267219	5.839690868	5.542578706	5.910336001	6.020881156	6.350421415	5.772195529	5.452331576	5.586849369	6.053809108	5.211962172	5.783750622	5.383282178	5.423011003	5.342376542	5.816063587	5.694659598
Cre01.g055966	8.584218802	9.142557671	8.498679986	9.404960641	9.532143322	9.228809666	9.641108012	9.704436303	9.503872363	9.53816272	9.867387638	9.740967195	9.667078965	9.623747789	9.897437843	10.11867597	9.577574148	9.628367613	9.919970725	9.932510956	9.770920849	9.506914625
Cre01.g056331	12.25587131	12.29120155	12.48683558	8.962092365	9.048767003	9.132767712	9.235462157	9.54580223	8.63083567	8.500190559	8.749905429	9.220080474	9.331680514	9.244001614	10.73427847	10.73749217	10.85491418	9.602132543	9.570175099	9.622850732	9.619298193	9.628860579
Cre01.g056696	10.27486795	10.79598391	9.830767993	8.583718681	8.437000902	8.26381476	8.405781561	8.503793441	8.324144136	8.306160181	8.229232754	8.019315632	8.052051638	7.971514828	9.038903631	8.801626302	8.591657762	7.816469	7.962860495	7.716989574	8.05225521	8.161499848
Cre01.g057061	8.760039597	8.836717452	8.160127813	8.117122631	8.13146306	8.648206069	8.924823712	8.412844774	9.640193036	9.693495831	9.559001483	8.636737411	8.51176801	8.55937398	8.799056021	8.688354426	8.531691618	8.373264469	8.523051663	8.590062205	9.026657644	8.538384948
Cre01.g057791	7.824052292	7.482050319	7.682800118	8.560489821	8.401654966	8.144340266	8.8678382	8.779970488	8.877638495	8.948573693	8.829873595	8.788813598	8.498314222	8.846998344	8.482691476	8.523266725	8.313178469	8.671393279	8.675622672	8.939856526	8.929875137	8.726243303
Cre01.g058521	9.30962785	9.24121698	9.266356903	9.757346956	9.609291701	9.647548566	9.738145981	9.798267756	9.054282341	9.063645965	8.998739187	9.204365932	9.269934403	9.38800113	9.438635163	9.255517059	9.158573131	9.572034793	9.688042679	9.554615591	9.342449396	9.3990038
Cre01.g058886	8.455357909	8.737598585	8.628462495	8.916571423	9.272247498	9.540312814	9.388263063	9.536008131	8.768531565	8.728569096	8.921558179	8.799331214	9.008251153	8.748125288	8.263605537	8.846582301	9.105930308	8.959930075	8.869831579	8.788223508	8.69145765	8.967267346
Cre01.g059252	10.69424822	10.65805927	10.83855941	10.79050199	10.67555123	10.5464455	10.61974207	10.9072976	10.57291497	10.55347995	10.46836062	10.96066999	11.22803749	11.05472635	11.0554984	11.12571199	11.08940802	10.58932042	10.61055665	10.68193219	10.5671765	10.49389559
Cre01.g059617	10.99502273	10.90830343	10.42023142	10.74373824	10.63359696	10.58906782	10.59224246	10.78798037	10.43739959	10.21394235	10.44654828	10.94108999	10.99869994	11.01996469	10.93373823	10.86605968	11.02929279	10.75831334	10.53150193	10.67095926	10.18945887	10.39771305
Cre01.g059982	11.57141774	11.60757871	11.19631011	11.07769812	10.91929568	10.91138688	10.97668116	11.30351234	10.7161706	10.7383259	10.71179128	11.07575142	11.22330288	11.04658526	11.16923317	11.2943688	11.38803719	10.70851091	10.58681332	10.68361294	10.31684198	10.34960116
Cre01.g060347	11.42829893	11.34051495	11.04467944	11.26468104	11.14243585	10.73056614	10.63400759	10.98354344	10.45412851	10.5213695	10.42996966	11.04306276	11.02147698	11.2253241	11.22781387	11.33905739	11.19078827	10.85858287	10.87646431	11.01394397	10.66424428	10.84635397
Cre01.g060712	5.328063552	5.696765397	5.611397408	7.496974109	7.130704644	6.515896509	6.876333408	6.881618767	6.235938346	5.523662881	5.76707116	5.946459704	6.120038248	6.311197728	5.725845042	5.375496564	6.133223204	6.230151118	6.097859855	6.466663905	5.816063587	6.134214942
Cre01.g061077	14.27610576	14.13443103	14.16653241	14.25454186	14.10248992	13.77978517	13.75030282	13.89968558	13.17778784	13.19556833	13.15522686	14.54529815	14.55429466	14.59890375	14.07881028	13.90500339	14.0309477	13.65237668	13.67772488	13.73453668	13.196215	13.2221695
Cre01.g061442	9.38986529	9.568022084	9.76142629	10.11775238	10.4988323	9.596603262	9.691127545	9.9493935	9.502083898	9.543226818	9.612923714	9.651184588	9.932275076	9.781637563	9.511860101	9.593829387	9.994721235	9.628367613	9.431140871	9.908263991	9.989167371	9.725963445
Cre01.g061807	9.882785276	9.877503583	9.726716686	11.7514686	11.72286681	11.15039334	11.01533295	11.2727878	10.56950723	10.66751418	10.61733976	10.94973796	11.02769751	10.98237595	9.964558652	10.08166759	10.54371047	10.62066656	10.51733603	10.70611342	10.65550806	10.62422706
Cre01.g062537	9.556691724	9.235426726	9.744176094	7.470109125	7.621749607	8.519461035	7.979449674	8.098796811	8.025969773	7.847413856	8.088474866	8.252804549	8.679990689	8.382442583	8.405058437	8.33652924	8.418996014	7.884252887	7.942795139	7.788627156	7.953144074	7.980473398
Cre01.g062902	7.075556563	7.521504883	7.869812073	8.227859064	8.57814492	8.284875788	8.399070601	8.509289497	8.123137454	8.071947362	8.160603254	7.818194123	8.076523557	8.501574809	7.95727986	8.421541933	8.351116985	8.185865818	8.040378084	8.095316129	8.167090171	8.254792992
Cre01.g063267	6.666275456	6.648828284	6.440753426	9.116221027	8.854050174	9.330954627	9.577513498	9.764365499	10.18018686	10.35104779	10.49304347	9.233045852	9.275182473	9.167359081	8.542795045	8.979775674	8.444264742	8.781029161	8.763317172	8.978819714	8.968118162	8.786712945
Cre01.g063632	8.714950283	8.716923291	8.498679986	6.648884205	6.899303614	7.368911208	7.419340248	7.483513517	8.812598569	8.845534658	8.856673486	8.763967637	8.920444668	9.105859225	8.414997238	8.370196174	8.591657762	8.589985832	8.225666194	8.430103483	8.441964035	8.292970098
Cre01.g063997	10.2635692	9.967461123	10.21565042	11.80602186	11.74097786	11.65959986	11.47514823	11.54431089	11.63138051	11.53764794	11.48977764	11.6202312	11.59194913	11.51987425	11.02842216	10.90811482	11.1751287	11.26836894	11.24486444	11.28640981	11.09087694	11.2216886
Cre01.g064362	7.604665636	7.686296319	7.924027272	8.557363871	8.570217986	8.578497161	8.041399194	8.266664072	10.58815089	10.53413025	10.62415659	9.036966504	8.956869266	8.91208248	8.213139225	8.416949949	8.361773111	8.933819507	9.157428587	8.753301118	9.300656865	9.28860399
Cre01.g064727	4.812880263	4.812880263	5.277797402	6.271967973	6.475630319	4.812880263	6.288157463	5.949358731	5.617909347	5.565851621	5.596580644	5.438669538	5.710093008	5.447304647	5.105922498	5.650354418	5.40527661	5.323719878	5.63404169	5.459595642	5.887310745	5.762944643
Cre01.g065457	9.239161675	9.185243679	9.005582128	9.214444645	8.773620369	8.795823558	8.471206479	8.414800012	9.042009615	8.867283621	8.956030817	9.932544112	9.874736086	9.757264487	9.070559936	8.769654573	8.657857314	9.339638689	9.206129757	9.109921458	8.69906773	9.182551461
Cre01.g065822	9.963583708	9.565718415	9.991829721	8.845457921	8.804313564	8.416557121	8.521465634	8.79052148	10.75643673	10.77462113	10.78921416	9.598106537	9.393297394	9.312581768	10.41933647	10.31417914	10.09804428	9.335661041	9.448833582	9.295371576	9.668418153	9.84412632
Cre01.g066187	9.174156406	9.330821398	9.553600279	10.97366978	10.96361435	10.84682187	10.76875262	10.49895592	11.31118411	11.35988567	11.26465919	10.93000795	10.97555737	10.93295004	10.45805813	10.46877445	10.33266539	11.28236106	11.09248459	11.18030432	11.3819465	11.32276585
Cre01.g066552	14.11480913	14.01515223	14.32197173	12.39128712	12.4462343	12.18215877	12.18881799	12.0059106	10.44857374	10.5213695	10.18718791	12.48130768	12.68127259	12.77126997	14.15109147	14.10086572	14.08031732	13.36050717	13.27043566	13.48580973	13.58353246	13.35213245
Cre01.g066917	17.22939546	16.93366013	17.44676538	12.18884411	12.11848413	10.28122984	10.16899652	10.7181241	7.964283585	8.228091766	8.155183668	9.332760322	9.818397557	9.81891324	10.9950805	11.23470673	11.52963251	9.437519188	9.495544361	9.571071424	11.67869136	11.46913327
Cre01.g068012	9.270593371	9.269823258	9.366468063	7.31969922	7.456509829	7.625370988	7.452775807	7.413455294	9.08331551	9.068343683	9.157890035	9.394051506	9.334196576	9.254935419	9.54149146	9.280891631	9.31948351	9.952850911	9.693986705	9.60165032	9.725231402	9.929466302
Cre01.g068377	9.650832573	9.812956427	9.266356903	9.308232705	9.373306478	9.478101405	9.33153457	9.328795392	10.14053601	10.15566722	10.12536424	9.457260086	9.272560834	9.453981321	8.482691476	8.688354426	8.507939387	9.088533158	8.951673596	8.785083731	8.867155774	8.998248624
Cre01.g068742	12.29418337	12.45615784	12.32902337	11.99552561	12.08567582	11.46970076	11.52536134	11.64701675	9.32115442	9.56330681	9.664898109	10.99525771	11.18207	11.15074896	11.91569244	11.93134028	11.94680902	11.35526662	11.35154976	11.41589368	11.5268048	11.35593726
Cre01.g069107	8.668392664	8.342889643	8.959252018	8.528917737	8.720954844	8.969002847	8.68186039	8.618376435	8.132496459	8.454105857	8.208467907	8.593024642	8.6559863	8.687936563	8.538260577	8.552838626	8.899341647	9.020721002	8.931647118	8.919970418	9.293153871	9.077735468
Cre01.g069472	8.723254784	8.766050908	9.199144183	8.306512162	8.189777426	8.313845938	8.432313359	8.479729221	9.763218701	9.755879332	9.681814004	9.156163419	9.275182473	9.083941666	9.474532329	9.255517059	9.367599006	9.303437213	9.555555475	9.26645327	9.327837466	9.466930194
Cre01.g069837	9.547396154	9.542476538	10.02076137	9.512566911	9.484627349	9.226647554	9.235462157	8.859418414	9.263172537	9.305569838	9.254124801	8.967236157	8.63975636	9.129825833	9.909717799	9.571399537	9.249865702	9.208729972	9.131347989	8.967795014	9.068312806	9.17579686
Cre01.g070202	9.2846563	9.217914588	9.030236079	9.36900207	9.505479603	9.139680828	9.150513249	9.266586256	7.730370134	7.779383055	7.659075893	8.767543585	8.844694067	8.872819362	9.457891762	9.200725278	9.550051857	9.555037701	9.568558013	9.453693778	9.375977087	9.597226607
Cre01.g070567	8.827042793	8.840542927	8.590197899	9.434961104	9.566281815	9.860302144	9.928525097	9.791550868	10.77578626	10.75222593	10.82684264	10.22724816	10.1716883	10.23417106	10.09316782	10.12847946	10.22665282	9.998801229	9.799742818	9.895260171	10.10781774	9.969012327
Cre01.g070932	10.01672019	10.15677631	10.06110969	11.28479344	11.20487957	10.88700019	11.02942952	11.03874487	11.3953758	11.37461972	11.5030432	11.12725264	11.23678932	11.08316981	10.99754645	10.84158736	10.96915923	11.05008176	11.16748865	11.07668125	11.30770124	11.1176868
Cre01.g071662	10.74183284	10.68269056	10.80926139	10.60831834	10.53979318	10.50252459	10.49945326	10.42666559	10.5270953	10.49202	10.37790605	10.47397831	10.29933573	10.32295192	10.14453151	10.18191054	10.23243117	10.31454111	9.932590674	9.988002308	9.871649021	10.02886418
Cre10.g417450	6.011055166	6.275372181	6.053083229	5.910351376	5.897919445	5.439091808	5.699015741	5.73712714	5.937499622	5.74632842	6.139775485	5.438669538	6.032945566	5.865871868	6.170076352	5.499809018	5.740094667	5.688794641	5.703467949	6.076397282	5.501662508	5.826045322
Cre10.g417500	9.267764192	9.200186291	9.754058644	8.798653706	8.620973237	8.816132751	8.840942427	8.949549615	8.966082611	8.904567325	9.069118571	8.799331214	8.956869266	8.886965753	9.196380652	8.998269309	9.500583317	8.838493031	8.791393244	8.888152325	9.100214026	8.856057309
Cre10.g417550	10.24070242	10.30902481	10.07299707	9.235063951	9.076937679	9.254504299	9.195544544	9.597225744	9.144275393	9.22166192	9.127990051	9.430510193	9.30627461	9.27870083	9.301435633	9.280891631	9.510137986	9.437519188	9.189376908	9.364170169	9.298160218	9.290688856
Cre10.g417600	5.328063552	5.828441966	4.812880263	6.171304619	5.429136722	5.325502176	5.635067993	5.446471169	6.718271545	6.768343711	6.564008686	6.245778434	6.250767574	6.190065791	4.812880263	5.553710546	6.040972981	6.249870458	6.219722321	6.076397282	6.367314902	6.52104043
Cre10.g417650	8.811557195	8.553853686	8.805777254	9.429862419	8.883083521	8.781138498	8.968383218	8.941463289	9.902530986	9.73685744	9.825726494	9.233045852	8.998756253	9.005777283	8.854719867	8.964179979	9.255560962	9.197810897	8.98363146	8.67061008	9.139816203	9.038542541
Cre10.g417700	16.58007937	16.37816244	16.66400925	16.43942212	16.37357107	16.31746053	16.18380612	16.4364694	16.29034626	16.27005207	16.08666866	16.60636992	16.58519346	16.57665429	16.79317641	16.83135552	16.99498135	16.43494723	16.47724568	16.56456699	16.49006769	16.30438294
Cre10.g417730	8.340993617	8.055809939	7.59586451	9.43156399	9.260021522	9.014868029	8.959322155	8.805460656	9.645062126	9.612313918	9.788040281	9.693031215	9.595522462	9.62206119	9.048474082	9.258074779	9.335701641	9.311561162	9.273241231	9.176032277	9.285611494	9.191508454
Cre10.g417741	6.442598593	5.94280015	5.467588575	5.885068242	5.864935103	6.293067559	6.165540118	6.051844685	5.534744358	5.866311266	5.547063634	5.946459704	5.867994861	5.950803648	5.922245811	5.375496564	6.36996341	5.756655366	5.959499977	5.944170738	6.044641154	5.729521478
Cre10.g417750	10.79477972	10.68798996	10.63452588	11.65424086	11.60962945	11.15833919	10.81893752	11.09977996	10.11035826	10.07410924	10.02440823	10.3475791	10.38301241	10.16756141	10.28309178	10.4091407	10.47226844	10.59514615	10.4609806	10.60774113	10.29700248	10.32847979
Cre10.g417850	9.695689986	9.747412884	10.00430022	9.941652277	10.19722721	10.07832325	9.905176911	9.62100165	10.90374033	11.17295259	11.05655426	10.4707039	10.51620016	10.64843159	10.59138933	10.3006186	10.23674978	10.7275784	10.76169811	10.80052606	11.06325755	10.80399931
Cre10.g417950	11.93530096	11.60590022	11.11628022	11.68803522	11.41206187	11.38855433	11.60353982	11.63665308	11.46899257	11.55109977	11.4812232	11.41130244	11.16946671	11.12718753	11.08439736	11.50513227	11.46241587	11.45151391	11.27686624	11.53097631	11.04924694	11.14267166
Cre10.g418000	8.891049881	9.05974996	8.776899599	9.413596266	9.289190945	9.066587044	8.959322155	9.473936006	9.641817897	9.678235451	9.683681334	8.913425054	8.76096724	8.64190681	9.514161233	8.929260248	9.289266394	9.104997006	8.978760995	9.074404241	9.221169183	9.157627685
Cre10.g418050	6.39698976	6.301014372	5.784901723	6.331538918	4.812880263	5.691790753	6.088569137	5.935746962	5.760672918	5.713452541	6.086751019	5.732710421	5.665377102	5.543533709	5.463736172	5.095522147	4.812880263	5.932797617	5.797443568	5.915401116	6.154678076	6.489334637
Cre10.g418100	10.47670343	10.18554489	10.72139662	12.30900217	12.3952688	11.81558844	11.69514693	11.84418675	10.18576324	10.14239079	10.16331093	10.59920644	10.62893884	10.72106497	9.900957099	9.967696292	10.25389596	10.46211607	10.38866339	10.43887858	10.45864097	10.53310447
Cre10.g418150	9.51676391	9.235426726	9.269808781	10.18479613	10.09784167	9.456136905	9.150513249	9.482306876	8.437643607	8.568302979	8.48766444	8.308088449	8.516224539	8.402344573	8.939513216	8.992131228	9.173695941	8.255366303	8.344590647	8.497025268	8.717917567	8.73854346
Cre10.g418200	9.657327009	9.48755069	9.691149446	10.30649449	10.35705082	10.07352653	9.815339857	9.962739594	9.237588496	9.148158085	9.037289368	9.147969961	9.027054424	9.144016042	8.70926413	8.798108956	8.614066987	8.645844204	8.675622672	8.607963178	8.576298269	8.735478324
Cre10.g418250	8.751946558	8.786033046	8.189802965	9.212465376	9.088052889	9.189384756	9.142535489	9.56606784	9.207152881	9.07302607	9.490227944	8.526952872	8.529511156	8.35000853	8.600468085	8.552838626	8.329562026	9.04286928	8.851287883	9.008707704	8.974393972	8.935601731
Cre10.g418300	9.405389002	9.470409113	9.363240975	9.181432663	9.284370313	9.688928789	9.441214067	9.574790712	8.62094599	8.652250963	8.646102772	8.961009293	9.030164476	8.802900841	8.97006036	8.645902129	9.096436611	9.16230124	9.070874037	9.134763325	9.117320353	9.182551461
Cre10.g418350	9.47078656	9.063024818	9.128630638	11.52095247	11.44800274	11.46284291	11.32456067	11.3643218	10.56181024	10.5239307	10.43219119	10.76519177	10.69199206	10.59360089	10.75580407	10.90323034	11.26169887	10.60012097	10.53646862	10.74687591	10.81044815	10.65767175
Cre10.g418400	9.930020017	9.799300405	9.883483131	12.04976377	11.8913313	11.85278506	11.96483302	11.74578921	12.20154584	12.33335092	12.31472897	11.93644577	11.79109544	11.64459436	11.3415256	11.34206817	10.98976785	11.32354098	11.42300284	11.23862581	11.18897144	11.24333846
Cre10.g418450	14.78756288	14.28963784	14.40106468	14.57252276	14.51712369	14.9187037	14.73658074	14.83450604	14.66807889	14.65792565	14.48875688	14.62389333	14.580642	14.55874337	14.80739843	14.82877883	14.95539002	14.31862852	14.08781559	14.24344663	14.32621307	14.16666637
Cre10.g418500	11.77204424	11.92546344	11.86570693	11.63943288	11.36099093	11.24457119	11.40161037	11.43707591	11.65286803	11.6044933	11.73794941	11.36855751	11.25280833	11.24570731	11.91482307	11.72587561	11.54073093	11.52440123	11.57431491	11.42646983	11.44919104	11.5170216
Cre10.g418600	11.33156311	11.41205766	11.56284159	9.185474768	9.074145371	9.688928789	9.40001388	9.348268886	8.934549043	8.928033034	8.99573042	9.668450975	9.692776379	9.784655389	9.453101733	9.589777154	9.308568843	9.676305335	9.537482908	9.571071424	9.404105566	9.24840566
Cre10.g418650	12.71248395	12.54525892	12.5175869	12.78145913	12.73841926	12.62576252	12.69642661	12.70255616	13.25298064	13.26174295	13.14409379	12.98408674	12.92190589	12.98833753	12.97004884	12.86158567	13.07677771	12.71321501	12.69678199	12.82310345	12.95892752	12.78419664
Cre10.g418700	7.735415495	7.431081915	7.515038212	7.304468097	7.690116811	7.431897762	7.047736908	7.475903764	8.235898742	8.19389004	8.077043995	7.790007681	7.734944941	7.806821192	7.317243846	8.033850767	7.864512909	8.06510026	8.063753262	7.972765602	8.288569792	8.354402577
Cre10.g418750	7.20414699	7.155701662	7.888117581	8.926275667	8.879886502	9.047103789	8.590744468	8.650203421	9.076112107	9.189696571	9.301145586	8.195278144	8.331173959	8.018935253	8.547315145	7.984790384	8.106586902	8.727261632	8.591815907	8.364108159	8.372115253	8.682339876
Cre10.g418800	5.594431805	5.977990836	6.263965747	6.798051643	6.697635185	7.082771867	6.824396456	6.905221491	7.937760933	8.27381121	8.082770998	7.248014925	7.21491252	7.014296486	6.884916469	6.630961071	7.392844314	7.469922677	7.486814881	7.61294848	8.268176624	7.948796291
Cre10.g418851	8.973333026	9.235426726	8.601235683	8.357827222	8.332916901	8.225098537	8.279853136	8.660108491	8.010799674	7.599809617	7.988225826	8.505661647	8.336232255	8.152321048	8.547315145	8.919587151	8.653538198	8.55264151	8.436615454	8.461988043	8.495476261	8.562831295
Cre10.g418900	8.180708947	8.200636998	8.920199234	9.078669858	9.120891125	8.757324353	8.722649972	8.700656177	8.910435052	8.880710898	8.749905429	8.366040769	8.231475282	8.594344306	8.414997238	8.676901034	8.06793246	8.538815708	8.575741518	8.663783444	8.423670315	8.666327449
Cre10.g418950	10.13305914	9.926777211	9.883483131	11.12466617	10.80046246	10.66434512	10.72610993	10.83697065	10.89899724	10.85614347	10.82176894	10.66657518	10.64723716	10.489323	10.42545571	10.41372844	10.47957408	10.8107506	10.74320201	10.78808089	10.50152451	10.67051575
Cre10.g419000	9.152840189	9.214975027	9.109484057	10.121443	10.01162616	10.2884911	10.18168024	10.34496442	10.13016124	10.3051258	10.24140885	10.07740408	9.986006127	9.92937388	10.1941271	9.807763691	9.883410472	10.00756828	9.927555956	10.03090587	9.799419042	9.669452175
Cre10.g419050	9.453470046	9.246983987	9.366468063	10.17924246	9.720450052	10.18000202	9.969621122	9.747495925	10.30328191	10.30015325	10.20158699	10.19850004	10.05922955	9.932097733	10.01414223	10.00619085	10.15696261	10.31857168	10.29113206	10.12795599	10.02127123	10.30704429
Cre10.g419100	9.158962899	9.123867857	8.545172771	7.754153161	7.001751433	6.500187218	7.02976492	6.716556553	6.991460541	6.962528571	7.268229355	5.946459704	5.710093008	6.252303179	5.105922498	5.553710546	4.812880263	5.688794641	5.63404169	5.510460624	5.501662508	5.38716826
Cre10.g419150	7.808349244	7.668924784	7.754647429	6.070690843	6.743637467	6.484267579	6.237289566	5.921935231	5.989593131	5.946752803	6.165309625	5.094493605	4.812880263	5.835702757	5.524677304	6.319657995	5.783750622	6.269241357	5.959499977	6.357496172	6.635386502	6.941293813
Cre10.g419200	11.17911068	11.78122126	11.80051274	9.11516166	9.501333267	8.530058312	8.738645472	8.066694878	9.42677344	9.586384661	9.775839357	9.742779386	9.75789329	10.07572424	9.550487357	9.382826986	8.636129958	9.459612832	9.63495787	9.234645414	9.156459724	9.089766906
Cre10.g419250	14.47042375	14.24612398	13.46407796	12.35246972	12.17221033	12.46964699	12.47685133	12.81417647	13.49148666	13.23594856	13.49234022	13.16912752	13.08735077	13.10764605	12.95659535	13.33123569	13.68675782	12.94538613	12.76939748	13.0946716	13.1826014	12.98241409
Cre10.g419300	6.075603025	5.743023407	5.381072854	8.57447246	8.351574421	7.570821359	7.727394679	7.509820532	6.215784625	6.234804969	6.001632804	6.691605269	6.453024509	6.711979537	6.084130492	6.94728221	6.680630665	7.162771825	7.224785439	6.9720216	6.618101127	7.203916657
Cre10.g419350	9.757440104	9.977888003	9.5704818	8.955000266	8.636234079	8.905473383	8.910788407	9.035613247	9.171560718	9.257049632	9.374706848	9.086411515	9.088009409	9.093724152	9.143801814	9.368699982	8.906608926	9.118960096	9.126954782	9.053706872	8.923400904	9.173538247
Cre10.g419400	7.631819672	7.217889565	7.794099293	7.759666185	7.606087953	7.91416787	7.276738296	7.437208484	8.178384573	8.399009407	8.385243321	7.671196003	7.384677142	7.396091439	7.950420724	7.732510071	7.53387806	7.862020738	7.91214949	7.838511545	7.484836849	7.778706425
Cre10.g419443	5.537689946	4.812880263	4.812880263	6.356134162	6.12737532	5.988612278	5.937892225	5.96277782	6.152952964	6.154410259	5.76707116	6.29213422	5.831156705	6.146473558	5.95685845	6.405568258	5.535931302	5.383282178	5.703467949	5.855020491	5.096296706	5.795077771
Cre10.g419450	11.27433144	11.32359343	11.53734195	13.46364932	13.49444768	12.85394834	12.9118947	12.93250878	12.77857475	12.87415476	12.76692193	12.86010522	12.89982466	12.90004545	12.86009063	12.60210191	12.65896936	12.58905483	12.7265941	12.5586382	12.4911734	12.51238558
Cre10.g419500	10.32600246	10.07173011	10.17210882	9.629820894	9.375574175	9.519284904	9.58635276	9.756722007	9.454785641	9.321385864	9.320492547	9.799596942	9.8291303	9.735594217	9.764651459	9.950427232	9.933946716	10.00005694	9.941359303	10.0583825	10.20684221	10.03384497
Cre10.g419550	11.57827107	11.65325885	11.60231614	11.31869807	11.39207363	11.65198277	11.38736835	11.47013838	9.776589788	9.716087267	9.896654501	11.24242644	11.18415988	11.23251864	11.26717666	11.31351555	11.43199406	11.90070297	11.79512362	11.94796797	11.64133272	11.64452444
Cre10.g419600	11.43712247	11.32086747	11.12581745	10.31526668	10.10741318	10.10794628	10.20289389	10.46326385	10.11035826	10.02189578	10.0650707	10.68364394	10.54250896	10.70125329	10.5605853	10.84668479	10.74706602	10.54614998	10.48258736	10.51354739	10.30571588	10.37041749
Cre10.g419650	11.50343407	11.35856992	11.57890015	11.12019563	11.45015245	11.24776656	11.09379485	11.03338205	10.04558605	10.11772834	9.964252705	10.22336157	10.38422524	10.27012709	10.97853224	11.08746977	11.33667828	10.8320489	10.69293387	10.83949304	11.19031596	10.84281245
Cre10.g419700	9.433420999	9.678742288	9.420248411	9.102387888	9.197280346	9.039728807	9.089570425	8.915551384	9.102349657	9.181050931	9.066254011	8.954755263	8.623339893	8.811829679	9.107648033	8.896759371	8.666456574	8.880126312	8.780228833	8.700932725	8.933101318	8.995692265
Cre10.g419750	9.37417212	9.297871066	8.612188784	9.783549137	9.725788859	9.354900727	9.403353691	9.724952366	9.363155453	9.196146813	9.254124801	9.069154243	9.368966661	8.992761409	9.219144988	8.66535511	9.164641383	9.629991532	9.605298782	9.647196142	9.528552379	9.707371784
Cre10.g419800	9.547396154	9.579485427	9.69884533	10.12669898	9.968755521	9.916304776	9.648159999	9.671477927	9.049385842	9.215325513	8.97754402	9.177786763	9.036364422	9.272258243	8.949768098	9.061181239	9.191635549	9.287050218	9.045486719	9.43981898	9.489713659	9.254828019
Cre10.g419850	8.807659478	9.148733924	9.510508913	8.306512162	8.250768791	8.102164234	8.438869758	7.757907457	8.66010039	8.757991126	8.618929651	8.880801088	8.560040214	8.445173243	9.371671621	9.160267597	8.741606942	8.616544496	8.82437327	8.557263576	8.853594387	8.847570727
Cre10.g419900	7.179401216	7.116950115	6.519954852	5.776106434	5.990382689	5.655422098	5.839690868	5.3920297	6.174310936	6.396732337	6.490741801	5.772195529	6.120038248	5.804462278	5.580445723	5.884493511	5.974389388	6.510520815	6.619956189	6.550476951	6.897669832	6.974410137
Cre10.g419950	10.16529424	10.18554489	10.73766233	8.069398243	7.877130614	7.993430406	7.876228718	7.821781246	8.777454193	8.551577372	8.739137394	8.112865662	8.390717004	8.089668535	7.669666903	8.307023111	8.168750557	8.381045875	8.433046491	8.189100496	9.128612346	9.139225627
Cre10.g420000	7.854939405	7.651333187	8.042945704	6.863842197	7.130704644	7.000497516	6.926254453	6.632387536	7.551673249	7.64532742	7.741643411	6.739261879	6.345128672	6.641784599	6.084130492	6.578454341	6.217969515	6.361345071	6.346480418	6.170968832	6.34559915	6.996029732
Cre10.g420100	10.46442126	10.26855729	9.758974595	10.74168511	10.85259446	10.77110915	10.80702629	11.06526383	10.1599313	10.12674542	10.4564047	10.05279029	9.958576885	9.949678311	9.780024854	10.0288033	10.34338412	10.07107648	9.827040572	9.983913806	9.767318582	9.812586244
Cre10.g420150	9.070773052	9.415165613	9.224274149	8.81311803	8.717373886	9.224482184	9.001861145	8.916926912	9.130435767	9.311521265	9.477362549	8.903715627	9.149342307	9.1274471	8.983430701	9.093066027	8.733449316	8.415544887	8.743330867	8.639630041	8.836460037	8.704460113
Cre10.g420200	6.011055166	6.044758408	5.928610821	6.616775493	6.758604165	6.214639893	6.288157463	6.661084223	6.517242189	6.291422618	6.113602983	6.120386234	6.570637114	6.367151804	5.580445723	6.012039581	4.812880263	6.168740137	6.200358225	6.051328832	5.920933688	6.041903423
Cre10.g420250	6.839467984	6.808027737	6.772777998	6.825877578	5.757871011	6.912706011	6.629917833	6.11092459	6.419629653	6.582442385	6.745369269	6.57270563	6.513279888	6.504304899	6.500562612	5.211962172	5.592541741	6.684231993	6.429032255	6.298745049	6.073279504	5.966615838
Cre10.g420350	14.64654718	14.29685093	14.69315454	10.23383891	10.07432836	10.25393452	9.674646766	10.06898441	10.02954795	9.890394514	9.852528098	11.4990733	11.89170647	11.7704519	12.05359201	12.2744918	12.46688202	11.44829977	11.2955367	11.40115983	12.12742392	11.86477839
Cre10.g420400	10.3109889	10.3497254	10.23517564	10.34893204	10.347853	9.799129571	9.9133919	10.13471476	9.603973904	9.780380819	9.812136269	9.844165246	9.860856742	9.82185402	9.828884116	9.44473496	9.736566384	9.347561111	9.447074075	9.572888286	9.869970701	9.400934626
Cre10.g420450	8.367804633	8.622222022	7.8789947	7.261676355	7.384414359	7.454789001	7.498256308	7.603356825	8.26592772	8.028842812	7.963563799	7.480323847	7.765553972	7.788624249	7.180143853	8.16608181	6.867056963	7.611061043	7.639332443	7.723656372	6.897669832	7.704419842
Cre10.g420500	10.40396478	10.20490286	10.35358855	10.1731594	9.999926647	9.914964451	9.901641807	10.09890447	10.17458882	10.26383532	10.14581703	9.988587406	9.823773928	9.990755104	10.31640473	10.57805353	10.67253441	10.07822741	10.03678696	10.06097219	10.11491872	9.997337922
Cre10.g420512	9.893823909	10.2370815	9.665195193	9.923039514	9.938428156	9.576387903	9.976357894	9.852338813	9.439913736	9.405393576	9.622691298	9.384790521	9.473071291	9.522502347	9.836255921	9.934546372	9.669956648	10.05787355	10.05074477	10.37788963	9.880011408	10.06215506
Cre10.g420537	9.192178916	9.697797864	9.234910979	9.945822078	10.13173759	9.9283119	9.768228154	9.832117542	10.17346659	10.25358243	10.34408979	10.07453007	10.15898783	10.09042722	9.81961597	9.736264063	9.644161214	9.708936347	9.611593803	9.589137615	9.580812504	9.400934626
Cre10.g420550	8.31917458	7.849046478	8.486815957	7.386201131	7.206692957	7.242315511	7.590929532	7.933184988	7.730370134	7.559565766	7.486320115	7.671196003	7.832065026	7.204785558	7.250436828	7.317303439	7.485156304	8.010725315	7.821497945	7.59116951	8.534331782	8.420960484
Cre10.g420551	9.604531895	9.203156246	8.915793611	7.476874811	7.80393517	7.514027925	7.459366059	7.437208484	7.441401781	7.385674709	7.080877433	7.17200122	7.291816932	7.321065305	7.295339534	7.540494673	7.0975659	7.611061043	7.369759832	7.598467328	7.260744799	7.665735024
Cre10.g420561	6.193644392	6.465918564	6.85335489	7.818914693	7.629514513	6.234779542	6.629917833	6.668155332	6.235938346	6.345299181	6.633085411	5.210514454	4.812880263	4.812880263	4.812880263	4.812880263	4.812880263	5.069298849	5.47109526	4.812880263	4.812880263	5.258886457
Cre10.g420600	6.823177939	6.949478415	6.569975666	6.825877578	6.951535649	6.214639893	5.8901115	6.26055195	6.63611754	6.195360832	6.698482728	5.55106367	5.710093008	5.392793541	5.318722219	4.812880263	5.47406082	5.652543077	5.908614512	5.459595642	5.652594025	6.065777735
Cre10.g420650	5.696095486	5.786807545	4.812880263	6.981252083	6.64986827	6.889797843	6.41350523	6.280333284	5.882350743	6.379843269	6.284590375	5.4973474	5.100720558	5.263278136	5.318722219	5.775585765	4.812880263	5.688794641	5.63404169	5.272074741	5.442626707	5.826045322
Cre10.g420700	11.79526872	11.72150321	12.21258156	10.66972018	10.69834224	11.00437809	10.9778	11.37083946	10.03943866	9.89436091	9.967320898	10.53795167	10.55440855	10.66734435	11.03002903	11.04449371	11.35333945	10.48560595	10.37486384	10.36012968	10.87541972	10.83284966
Cre10.g420750	16.14022381	15.49991005	15.89578489	15.48155031	15.46323614	15.7406842	15.36143741	15.61627896	15.42231015	15.58540959	15.25783674	15.75708367	15.65443482	15.626575	15.71833539	15.90152202	16.05499826	15.52338252	15.39963118	15.74229285	15.78871769	15.43084207
Cre10.g420800	9.47078656	9.737216496	9.501733543	8.995884799	8.605547548	8.476266161	8.872674534	8.596184057	9.800058254	9.882428798	10.11986078	9.212244696	9.288219389	9.415537084	10.29517334	10.12428613	9.876044042	9.160052457	9.490428564	9.270940301	9.249880553	9.311372811
Cre10.g420850	4.812880263	4.812880263	5.381072854	7.066291607	7.549831557	6.576752347	6.27146082	6.155865516	5.792734733	5.996795942	6.001632804	4.812880263	5.309801529	5.666334069	4.812880263	5.095522147	4.812880263	4.812880263	5.166881643	4.812880263	5.213052364	4.812880263
Cre10.g420900	6.948058941	7.168372572	7.035173421	9.495589083	9.301172239	9.712271769	9.646752363	9.782545993	10.85138957	10.73538243	10.86433685	9.77146843	9.756019538	9.673447972	8.717299801	8.995203553	9.143289333	9.327672568	9.45759897	9.598086351	9.749170797	9.664641202
Cre10.g420950	11.58792455	11.58276297	11.77164443	12.45708811	12.60635256	12.1891004	12.18712639	12.11832918	12.11246941	12.36772675	12.24854022	12.86031368	12.78151709	12.80413965	12.65932966	12.5392233	12.42557105	12.35069098	12.39215742	12.65471375	12.288928	12.12245769
Cre10.g421000	9.051148917	9.389335696	9.24195869	7.593291509	7.870632322	7.8359211	7.700049017	7.713640331	8.020931196	8.038536087	7.770494247	7.541258432	7.679705065	7.776359916	8.374818564	8.203989093	8.582594639	7.964620943	8.011806572	8.07992229	8.428265829	8.166084528
Cre10.g421021	6.349503183	6.350602767	6.413120464	6.142127835	5.757871011	5.439091808	6.165540118	5.879220056	7.279008751	7.393378528	6.969830295	7.268966725	7.508548332	7.396091439	7.441738994	7.276273003	7.0975659	8.242591871	8.374691287	7.950319957	8.127950423	8.397823377
Cre10.g421050	8.838548052	9.200186291	9.034304184	9.460186824	9.237749098	9.066587044	9.31389254	9.271963929	9.686584819	9.716087267	9.60899804	9.384790521	9.191600746	9.316761264	9.579341513	9.101640314	9.266884192	9.549899167	9.365581428	9.407593232	9.270406913	9.429590113
Cre10.g421079	10.32464403	9.818769591	9.887977153	11.19836926	11.13309931	10.81987783	10.90497325	11.14786523	10.94310989	10.83704922	10.89122596	10.64252828	10.57260779	10.58756973	10.47113205	10.73749217	10.64680909	10.23467122	10.19701452	10.32609367	10.36765748	10.30909956
Cre10.g421100	9.890153758	9.993388157	10.33396775	9.226263325	9.192140623	9.039728807	9.019401515	8.687805644	8.72306405	8.880710898	8.595219652	9.668450975	9.548651815	9.593082341	10.05735357	9.473617926	9.252716154	9.321651937	9.25926511	9.084642033	9.153699168	9.218049043
Cre10.g421150	8.465313066	8.035775722	8.329518867	7.729071164	7.762334322	7.439570776	7.584941239	7.364672166	8.080237567	8.158841931	8.299604983	8.001062566	7.588199861	7.971514828	7.509448332	7.717485088	8.318660676	8.212329514	8.217371919	8.150367446	7.692963072	7.93807667
Cre10.g421200	7.034417502	7.737145755	7.8789947	7.947324542	8.036324914	8.350245613	8.109018865	8.251402364	8.899586072	9.013368248	8.665200477	8.129736748	8.310758734	7.812834571	7.879921931	7.854084386	7.966391062	7.959403739	7.927555883	7.769451654	7.933757832	8.147656004
Cre10.g421250	11.14412502	11.16087955	10.74634537	12.11662995	12.13461265	11.60541574	11.77163921	11.82203991	10.50139375	10.53328303	10.436624	11.53712709	11.60967914	11.57707541	11.02842216	11.32755874	11.35135024	11.2500266	11.24587532	11.21267257	10.87541972	10.70291556
Cre10.g421300	9.568227359	9.51646916	10.09842146	8.056097578	8.142246004	8.338215693	8.312396885	8.038949502	8.089884097	8.172086864	8.030371511	8.342180504	8.51176801	8.26116969	8.487405874	8.506089026	8.372349964	7.964620943	7.479784856	7.627279723	7.984872153	8.166084528
Cre10.g421350	7.972103669	7.420656586	8.075157036	6.704656338	6.336356485	6.107818716	6.579358434	6.337653292	6.174310936	6.291422618	5.8750938	6.146677767	6.062815566	6.272284467	4.812880263	4.812880263	5.40527661	5.652543077	5.854761659	6.148117496	6.230233041	6.596823055
Cre10.g421400	7.914743341	8.315556763	7.526878973	9.686474444	9.350430548	9.478101405	9.458974767	9.504393903	9.81165058	9.767461402	9.709572734	8.785290479	8.757213426	8.39043682	8.737193609	8.853375016	8.78959929	8.677709803	8.725974624	8.769280674	8.826080137	8.858875031
Cre10.g421450	6.569706337	6.421159055	6.263965747	7.90828983	8.018849166	7.570821359	8.07561386	7.891378141	8.53575365	8.496698014	8.642252404	7.309919873	7.553365792	7.067138404	7.250436828	7.296943708	7.162043462	7.6043366	7.682600177	7.648502459	8.156017441	7.710763954
Cre10.g421500	7.310192619	7.461889788	7.164427563	7.549179167	7.108174048	7.352699123	7.276738296	7.216096591	7.479150928	7.431258765	7.486320115	7.309919873	7.15715487	7.512645538	6.707513727	7.433445801	6.785705719	7.845112046	7.607578945	7.669405384	7.546341809	7.528382305
Cre10.g421550	9.115545206	9.0063092	9.143766122	7.249766624	7.644915015	6.561824102	7.13410451	6.795412957	7.698967186	7.573111057	7.833308385	6.886266483	7.364582873	7.371539436	7.461427871	7.357128491	7.413903101	7.409142439	7.645596758	7.53135583	7.653766355	8.095703215
Cre10.g421576	7.102288082	6.57093225	6.091320083	6.740497056	6.758604165	6.484267579	6.770254225	7.234448739	5.577562063	5.565851621	5.596580644	5.732710421	6.200375391	6.252303179	6.274831912	6.384687967	5.902846507	6.430009656	6.491097291	6.395041471	6.180460704	6.406129043
Cre10.g421600	11.46327377	11.72356856	12.06771807	10.1532102	10.07432836	10.5184907	10.2937723	10.64595129	10.82805286	10.83016811	10.92078989	11.2392236	11.36759497	11.30465852	11.24521066	11.31351555	11.34069455	11.24844349	11.22398373	11.2483101	11.30584176	11.19970879
Cre10.g421650	9.849152436	9.726947371	9.751594359	9.484977678	9.486726231	8.984454823	9.043174539	9.287977226	8.489357728	8.232309525	8.466017103	8.778218112	8.805261252	8.668390799	8.780009769	8.514703745	8.977324046	8.538815708	8.657419239	8.538710975	8.812122156	8.88398814
Cre10.g421700	10.12215183	10.09586197	10.89319578	8.491724086	8.554230776	8.673891881	8.927149623	8.45904488	8.800979402	8.649111812	8.774720045	9.405544471	9.364050705	9.610199316	8.908300818	8.78039138	8.596167835	9.088533158	9.098066416	8.800714178	8.90380083	9.00334771
Cre10.g421750	9.663792269	9.733117632	9.927804501	9.138289015	9.045919272	9.413076831	9.319207926	9.386441835	7.761080731	7.858437558	7.860345253	8.601072604	9.017683603	8.805883313	8.821581928	8.846582301	8.959969634	8.972809148	8.760479024	8.917106884	9.202594896	9.089766906
Cre10.g421800	7.075556563	7.205680726	7.364352881	6.016402662	5.539884302	6.366332099	6.005318205	6.133636842	6.691486401	6.553430881	6.775682001	6.57270563	6.298944947	6.725555574	6.899885565	6.776293901	6.802396802	6.643062814	6.506116918	6.82502307	6.780986318	6.423250786
Cre10.g421850	9.279047635	9.319921683	9.398346658	10.47170634	10.42093956	10.14041668	10.14328914	10.39650627	10.08312529	10.11885856	9.9780084	9.776784557	9.700591853	9.613598412	9.709513723	9.749035594	10.04648894	10.00256507	9.952555379	9.915437923	10.08485654	9.97031201
Cre10.g421900	7.264087352	7.660156854	7.179735891	7.992313074	8.230728534	8.003669208	8.010764918	7.997592198	9.160254782	9.297596065	9.365423959	8.157415485	8.170380253	8.184941675	8.338706284	8.230457821	7.93802921	8.089139931	8.298209417	8.07992229	8.668381239	8.499102056
Cre10.g421950	10.22331103	9.544817695	9.40463842	9.098104573	9.074145371	9.342977546	9.12239494	9.325696366	8.65364873	8.551577372	8.672768656	9.039922688	8.985997793	9.25711223	9.760782322	9.531813868	9.529059009	9.549899167	9.129153066	9.239232741	8.890583558	8.911384781
Cre10.g422000	7.450066054	7.550370896	8.197125584	8.146674454	8.260683717	8.276488847	8.692851914	8.79801056	9.947878083	9.833686414	9.882095415	8.426266637	8.59414898	8.46043333	7.95727986	8.379670667	8.340380371	8.22104203	8.122777049	7.98936792	8.572156733	8.491841945
Cre10.g422050	9.287452444	9.777575778	9.33056523	10.02227367	9.904313526	10.4066442	10.39358529	10.78422873	9.752732425	9.854196608	9.713233779	9.744589298	9.735245681	9.584446885	9.72944908	9.956730872	9.965522297	9.595498351	9.65185361	9.500273238	9.774514124	9.515849041
Cre10.g422100	8.499618336	8.73348737	8.407193434	7.952128511	8.260683717	8.48355683	8.257735236	8.430345966	8.368268534	8.244888036	8.412680368	8.945322758	9.036364422	9.036541719	8.701183041	8.819084536	8.424085767	8.696493588	8.802471234	8.63265339	8.460025713	8.555889265
Cre10.g422150	9.563624198	10.02891947	10.41712685	8.788041619	8.643803787	9.422548027	9.150513249	9.427486238	9.514556702	9.41831717	9.303578248	9.50718031	9.608044754	9.409680757	9.089223798	9.318132562	9.524352034	9.560157946	9.64112475	9.662632049	9.719649928	9.570037215
Cre10.g422201	9.326037685	9.628866607	9.484020537	8.893256977	8.410574081	9.16248704	8.877494593	9.28903846	9.215914779	9.093909758	9.349033242	9.201730043	9.146480358	9.237401161	9.72944908	10.00314886	9.699478387	9.44860844	9.405999539	9.471338333	9.650927481	9.435253312
Cre10.g422250	7.862555895	8.396027494	8.649876294	10.00582183	10.04189284	10.09261833	10.00628945	9.947380878	9.938657909	10.17535528	10.22740413	10.23627632	10.32356251	10.34048019	10.14304665	10.31540561	10.14934647	10.38157354	10.49964259	10.43688664	10.38889885	10.22342375
Cre10.g422300	9.989539749	9.775584461	10.03298496	9.514173445	9.620801936	9.051999464	9.001861145	9.021623227	7.426005962	7.64532742	7.432701068	8.903715627	8.979575738	9.093724152	10.59682146	11.11519047	11.47404157	11.16082859	10.81716514	11.26355861	11.44862939	11.09524103
Cre10.g422350	7.929304405	7.802181909	7.959041706	7.196903964	6.773395241	7.285842976	7.614626759	7.296781543	7.653776422	7.431258765	7.537924262	7.359430091	7.281095357	7.176462055	6.758412683	7.201323558	6.958333377	7.927687288	7.633039697	7.874791604	7.520318353	7.678749982
Cre10.g422400	9.718640414	9.297871066	8.762239254	7.850204105	7.733895029	7.801000529	7.876228718	7.984415006	8.10898173	7.813812136	8.000396671	7.615842882	7.655341952	7.626965234	7.711070749	8.316926741	8.444264742	8.284733447	8.09130181	8.397488435	8.352894782	8.250486979
Cre10.g422419	7.166854653	6.808027737	6.708787768	6.419247069	5.830692709	5.759868313	5.786211392	5.976011071	6.01462238	5.920707806	6.452343608	5.809904895	5.617882698	6.385208118	5.632103593	5.603654936	5.40527661	5.984695121	5.959499977	5.342376542	5.501662508	5.762944643
Cre10.g422450	10.04008954	10.18404499	10.41712685	10.21669064	10.5468432	10.35026571	10.21812819	10.11990181	9.111772892	9.397956171	9.353735407	9.733695533	9.859112381	9.92801002	9.401818872	9.252954778	9.456783996	9.613669284	9.459345655	9.617579839	9.255039703	9.284425162
Cre10.g422500	10.19830832	10.54227958	11.17165936	7.217482578	7.690116811	7.765184991	7.142440123	7.550170092	7.261647117	7.14999138	7.16122623	7.852646746	7.832065026	8.128551387	8.515369418	8.416949949	8.156534464	7.190450118	7.274856921	7.214624893	7.832594595	7.632653464
Cre10.g422550	8.565847514	8.396027494	8.302654517	8.76251795	8.574186957	8.551019522	8.564034541	8.744744723	8.070524676	7.880228142	8.144281816	8.601072604	8.619206122	8.735662795	8.280036355	8.614215615	8.483784698	8.089139931	8.258366408	8.249866625	8.093517526	8.40170578
Cre10.g422600	11.7403152	11.70016112	12.33108585	11.01448628	11.07298658	11.74007985	11.58970362	11.77575513	11.32033474	11.26460525	11.26590488	11.90243199	11.87282895	11.86285806	11.72353971	11.93812087	12.05301942	11.99497305	11.81807249	11.92400067	12.23229881	12.17690659
Cre10.g422650	9.165059608	9.427908617	9.136218327	7.947324542	8.265615314	7.684276753	8.382153387	8.268830976	8.532237842	8.493196891	8.500496738	8.140873323	8.34127261	8.084732062	8.172606213	8.649813973	8.239913546	8.736364413	8.569260725	8.733887001	8.897207436	8.86168722
Cre10.g422700	10.42186135	10.49830942	10.55908209	7.225626523	6.530596925	7.753039304	7.748891074	7.674543351	7.883164377	7.73211554	7.994324399	7.925586792	7.916098858	7.693899501	9.009803079	9.052360992	9.074037311	6.860269925	7.216256072	6.863374527	7.692963072	7.283973938
Cre10.g422718	8.551912145	8.825179316	8.268343173	7.516783722	7.429917492	6.854653274	7.342766457	7.301125743	8.344370648	8.286028623	8.127769848	7.655604934	7.579573357	7.776359916	8.574139066	9.013500543	8.78959929	8.715033751	8.523051663	8.553572308	8.446500975	8.573181419
Cre10.g422750	8.245854344	8.25350582	8.247350958	7.913228912	7.877130614	7.54271709	7.861546112	7.381127902	7.877586048	7.959055505	8.048055141	7.369119322	7.133334354	6.959237188	7.751278279	8.160582666	7.952281649	7.520981998	7.706732708	7.820012795	8.161564636	7.948796291
Cre10.g422800	9.895655484	9.646411399	9.719168769	10.98990466	10.83706965	10.67625438	10.66142582	10.60527712	11.49929976	11.40271665	11.45361234	11.06348929	11.0591633	10.95653841	11.12330505	10.95449759	10.83606836	11.02132235	10.91192699	10.91726341	10.96534354	10.84352145
Cre10.g422850	8.494767854	8.369706763	8.106649745	6.786748408	6.600175749	8.144340266	8.00633372	8.27315488	10.27426506	10.27198543	10.03906265	9.31580232	8.973124788	9.129825833	9.309411298	9.601899777	9.550051857	9.276712623	9.382253689	9.299769338	9.399455539	9.41628859
Cre10.g422900	10.98989136	10.99977613	10.84319235	11.20484131	11.13443681	10.76740269	11.02077102	11.12846805	10.63373179	10.64416246	10.67474979	11.28031578	11.50489964	11.38632101	11.24935485	11.28938617	11.29519856	11.36113827	11.37622456	11.43995478	11.14527129	11.11827278
Cre10.g423200	9.290243157	9.420276375	9.842393093	8.332401329	8.109647277	8.450450935	8.145679125	8.338544212	8.88590829	8.845534658	8.749905429	8.564493959	8.70359856	8.406291781	8.604809426	8.479928004	8.434211004	8.404137906	8.499373253	8.489313328	8.82260338	8.741602041
Cre10.g423250	13.16540834	13.15297512	13.19297999	13.26729308	13.22875074	13.47255512	13.36826255	13.39539265	12.85751504	12.87231414	12.77700355	13.2215098	13.21120714	13.24545215	13.54372683	13.61550437	13.68083011	12.73334805	12.69825963	12.88429352	12.70401228	12.6593205
Cre10.g423300	13.62867382	13.74967928	13.73722286	10.88685117	11.03338586	11.11350137	11.26027287	11.03842996	10.8618736	10.96819527	10.83944934	11.72880301	11.78514179	11.83149466	11.958506	11.93931414	11.87846991	11.00578788	10.9954444	11.0951086	10.88790427	10.94940531
Cre10.g423350	8.606855305	8.789996206	8.950665112	10.03909739	10.11285421	9.505093561	9.393310893	10.0200364	8.894130619	9.035131974	8.99573042	8.951617987	9.163567094	9.028912251	8.973414653	9.019548031	8.737533945	8.658675848	8.805227385	8.560945318	8.395781199	8.774821759
Cre10.g423400	10.64286137	10.75718441	10.75865971	11.32739338	11.23511604	11.74423346	11.84978829	12.23104549	12.10012653	12.15158528	12.16488404	12.48239159	12.52105012	12.35887573	11.938114	12.12974129	12.10037143	11.42279344	11.48638611	11.58682043	11.13623057	11.34095385
Cre10.g423450	9.888315169	10.02557304	10.02484744	9.993214573	10.01162616	9.769766795	9.592215576	9.642732974	9.128116134	9.114493896	9.127990051	9.31580232	9.665083106	9.584446885	9.899198546	9.657159646	9.796332305	9.243123422	9.380410735	9.526763878	9.17018344	9.298998199
Cre10.g423500	12.51977754	12.33136745	12.38409813	12.80802246	12.65631597	12.8500995	12.76201397	13.20834871	12.10160147	12.01295491	12.00027242	12.52219761	12.47684399	12.40955636	12.06225453	12.18242494	12.43311367	12.31079918	12.2650641	12.39418059	12.43131812	12.44858928
Cre10.g423550	12.42221798	12.3865018	12.8375562	13.22383868	13.20014033	13.38881086	13.16733317	13.05593403	12.64637851	12.67661224	12.51918714	13.60076321	13.58519488	13.5998112	12.9893775	13.04661203	13.21025122	12.97567862	12.84521707	13.0019256	12.5309788	12.57668076
Cre10.g423600	6.773018143	6.888521178	7.179735891	6.597098406	6.475630319	6.957341487	6.654436054	6.851493374	7.558719819	7.566355023	7.697215219	6.642049724	6.607416744	6.612549559	7.555848815	6.986712991	6.898204005	7.477334084	7.266639748	7.039723472	6.734311877	6.884149793
Cre10.g423650	12.12353317	12.2852713	12.67266507	10.45216577	10.29738325	10.55335032	10.53561778	10.53646459	12.46530223	12.41078666	12.46110546	12.29523284	12.14263229	12.23788264	12.19743626	12.25097933	12.47116251	12.20867505	12.31792555	12.26910227	12.69053775	12.54260142
Cre10.g423700	6.991950564	6.774351774	6.091320083	9.08625911	8.53399148	8.810359469	8.840942427	9.197044146	9.471334731	9.399819132	9.215884487	8.526952872	8.433793633	8.180327356	8.424867116	8.341387899	8.858698946	8.556077124	8.70840514	8.531221837	8.758532814	9.164468098
Cre10.g423750	8.565847514	8.206609649	7.967660735	8.854383717	8.406121511	8.769280971	8.879898554	9.500736205	8.607652302	8.30215664	8.474715543	8.605079636	8.390717004	8.74501983	8.737193609	8.638046159	8.596167835	8.855291857	8.880321171	8.846606835	8.887260099	9.141538826
Cre10.g423800	9.051148917	9.445561202	9.307241991	8.903119865	8.505165068	8.83615784	8.889474257	8.520218452	8.877638495	8.948573693	9.144376284	8.652306992	8.443191732	8.402344573	8.565253673	8.699716773	8.573473597	8.680857627	8.777424068	8.473763107	8.762168557	8.870090807
Cre10.g423850	5.537689946	5.328462224	5.928610821	11.16301153	11.23573927	10.1044235	10.38010535	9.818966579	9.638566338	9.810082791	9.859151275	7.95752867	8.141713681	7.800781835	8.154873293	8.115802551	7.316463966	8.49293306	8.702500338	8.73062554	9.480938537	9.479773492
Cre10.g423950	8.68549868	8.829035702	8.810534053	8.605063084	8.863793495	8.751308359	8.790707791	8.767816173	8.478433068	8.50715008	8.52999705	8.453226332	8.263722185	8.118930507	8.67253395	8.56532701	8.675004395	8.562923632	8.595009175	8.338548429	8.656701773	8.610502376
Cre10.g424000	7.264087352	7.753691195	8.009981419	7.611774158	7.590247019	7.506761235	7.452775807	7.542921152	6.879748841	6.951880295	7.22644515	6.814884963	6.728112838	7.035688409	7.360019143	7.732510071	7.149395238	6.737085521	6.993237428	6.673547163	7.342941594	6.884149793
Cre10.g424050	9.570523428	9.814896757	9.881230851	10.9168808	10.87517274	10.45169034	10.55449087	10.56779364	10.52797344	10.62838185	10.60557825	10.64543517	10.75709092	10.74060811	10.86337454	10.87938595	10.91361723	10.78258402	10.75176816	10.93147812	10.62599899	10.54274231
Cre10.g424100	12.87574988	12.80257609	13.36328098	10.60869391	10.81555062	10.93470724	10.82951218	11.0007795	11.31525823	11.14771664	11.12267918	12.32302756	12.18394304	12.33130617	12.24317266	12.22707727	12.58387618	11.900367	12.04319896	12.02421578	12.08106917	12.03734535
Cre10.g424150	11.34166819	11.30440263	11.40339341	11.3124878	11.37520252	11.15039334	11.05615707	11.14113518	10.16332706	10.13123289	10.10182794	10.89379907	10.91811647	10.73594186	10.83423872	10.90404557	10.8294137	10.47029057	10.47570837	10.47718105	10.44067189	10.47571462
Cre10.g424200	7.298812792	7.217889565	7.117419873	6.956616338	6.633526686	6.576752347	7.158956613	7.475903764	6.31304711	6.379843269	6.452343608	6.480027553	6.85316589	6.597665972	7.215750169	6.226631157	6.73426801	6.710938337	7.033115979	7.006309514	7.091618537	7.157287774
Cre10.g424250	8.872519373	9.258449009	9.333866436	8.680226372	9.057276436	8.651442162	8.246545617	8.096353174	8.38788114	8.686333976	8.638391629	8.031354296	7.613761121	8.008534509	9.583729698	9.563155747	9.06757276	8.35757274	8.309947474	8.334243427	8.890583558	8.613847305
Cre10.g424300	8.668392664	8.881962207	9.030236079	7.86303777	8.042102354	7.64528543	7.846708018	7.360526969	8.132496459	7.994381476	7.994324399	8.168337117	8.153250098	7.998056404	8.966698201	9.09019651	8.8207227	8.025764031	8.026164721	8.321249602	8.525788265	8.175209575
Cre10.g424350	9.312375868	9.311692301	9.441821549	9.368113696	9.269810611	8.924295489	8.703759565	8.678091355	8.679282413	8.775358193	8.474715543	9.651184588	9.612194751	9.632151263	9.34863889	9.645495571	9.018137184	9.605438204	9.469781445	9.769454189	9.17018344	8.959416279
Cre10.g424400	10.56677786	10.38409287	10.69856759	12.08823628	12.21138974	11.71297853	11.5705522	11.84075993	10.20675884	10.23389868	10.07648083	10.58615366	10.51398594	10.50677839	10.18693982	10.21908516	10.39581376	10.46120493	10.4609806	10.47232698	10.82696754	10.71768675
Cre10.g424450	8.719108563	8.86328362	9.06644026	10.74373824	10.76117089	10.58233236	10.31783515	10.57996396	9.413511952	9.488268116	9.638182829	9.511440417	9.529028479	9.49879759	9.161542891	9.163000531	8.851183843	9.626741859	9.553921864	9.537969353	9.996876296	9.82700834
Cre10.g424500	7.439801005	7.45169729	7.35101202	5.199581561	5.204402424	5.988612278	5.053172532	5.519867495	6.592891855	6.897288324	6.819831778	7.29979722	7.15715487	6.752274392	7.040792976	7.012354323	6.482758534	6.670660564	6.993237428	6.863374527	7.302466853	6.761611608
Cre10.g424550	14.62636978	14.46659849	14.91244945	12.68701577	12.55983156	13.11807477	13.19152002	13.28586094	15.04325737	15.0088305	14.93095942	14.58802885	14.64115542	14.67997069	14.97320431	14.81844032	14.66605606	13.76044559	13.83711522	13.77912848	13.99567177	13.9703669
Cre10.g424600	9.586494127	9.712446402	9.542234868	9.154877922	9.303556556	8.547547308	8.673560916	8.958926365	9.265284116	9.267294017	9.406732888	8.929462649	8.940427293	9.046651627	9.827035253	9.408371361	9.341067268	9.102656559	9.084534636	8.917106884	8.980642431	9.094551378
Cre10.g424650	10.19087126	10.15830485	9.99599856	10.90622757	11.03051519	11.28453199	10.79628483	10.89934247	10.52357738	10.53328303	10.45312671	10.79254667	10.80496187	10.70125329	10.78655133	10.80277126	10.89370644	10.82285824	10.88427635	11.05607058	11.17816991	10.95925131
Cre10.g424700	8.240054225	7.994832318	8.182442286	8.914135059	9.155638043	8.575091253	8.695586639	8.707038382	9.353265962	9.390480091	9.569140746	8.705502154	8.844694067	8.611513346	8.721300764	8.360658132	8.464161763	8.827183315	8.911336827	8.876404638	9.111640868	8.980257663
Cre10.g424750	11.4206927	11.03845541	11.11532302	10.78120315	10.66355599	10.33431695	10.36393244	10.45526326	11.66009347	11.72139535	11.65195733	7.818194123	8.100578484	8.142861065	9.079922211	8.412343102	8.921033836	6.883541416	6.931041797	6.688099635	7.217690908	7.128508629
Cre10.g424775	8.192778542	8.25350582	8.30941839	7.79497959	7.420937305	7.424181475	7.082962545	7.1880893	8.580687717	8.520968022	8.579191351	8.107196917	7.881694759	7.966145911	8.858354965	8.718455611	8.881010516	8.972809148	8.966511951	8.629152244	9.327837466	9.305198826
Cre10.g424850	10.89517547	10.48740808	10.35033691	11.45336324	11.44045339	10.70211355	10.64249964	10.90038259	10.3407509	10.23389868	10.29366356	10.4330645	10.41184245	10.39379781	9.979613751	10.41944267	10.20183302	10.46302664	10.26941634	10.40870664	10.37240491	10.28841381
Cre10.g424900	9.538040131	9.648589534	9.934336618	9.413596266	9.469848779	9.757851931	9.320975361	9.643562276	8.248846232	8.090690295	8.319086723	8.827006116	9.085022385	8.763552251	8.729269264	8.72588292	9.316762605	9.146485278	8.80797824	9.199765354	9.167449171	9.08014984
Cre10.g425000	10.71305575	10.89186539	10.98514316	12.43248475	12.56900931	11.75175498	11.86044141	11.85011932	11.59246504	11.6387592	11.7226085	10.97074749	11.17508177	11.1961816	11.05233922	11.10954745	10.78784722	11.19300844	11.23165813	11.08497091	11.02307612	11.12936152
Cre10.g425050	9.04454743	8.889365973	8.649876294	12.03977434	12.00718586	11.5568658	11.81014427	11.99848368	12.41660022	12.47570597	12.65539234	14.44663859	14.50032063	14.58956067	12.42695801	12.61883056	12.58669694	13.73004834	13.69522025	13.90085921	13.50197682	13.30182706
Cre10.g425100	9.91565055	10.34033088	9.892457194	12.1469335	12.17155909	11.48060594	11.50726841	11.59636384	10.10683519	10.34815991	10.23633196	11.74334418	11.84404125	11.89878107	11.24797477	11.25593419	11.23820802	11.90305254	11.94517102	11.92115463	11.76016265	11.62156371
Cre10.g425150	6.789959322	7.410151142	7.101374229	6.803665734	6.456726486	6.957341487	6.781269157	6.716556553	7.313077094	7.083980896	7.563018976	6.754753045	6.807702581	6.853839527	6.479864855	6.713781064	6.785705719	6.478972364	6.698872332	6.466663905	6.93883311	6.596823055
Cre10.g425200	11.62369843	11.60253738	11.24700684	8.895729072	8.960774999	8.769280971	9.116297254	9.420726356	8.549730856	8.322062437	8.375978775	9.147969961	8.883070021	9.083941666	9.122822925	9.540238693	9.602348624	8.26381912	8.33696483	8.430103483	8.367334438	8.640328374
Cre10.g425251	10.70472712	11.23876466	10.5548512	10.18126446	9.912138112	9.876919782	10.35276128	10.38515569	10.38988514	10.41959318	10.66816855	10.66466612	10.74108966	10.85763142	11.10817199	11.22951329	11.04496849	9.920056006	10.07257175	10.25098279	9.88666653	10.13116921
Cre10.g425300	8.561217497	8.298900975	8.400880139	7.281295249	7.541604475	7.777225865	7.517296284	7.568127527	7.673324177	7.416232455	7.150040531	7.872918668	7.90928518	8.26987412	8.069045735	7.50573015	7.841684837	7.563288411	7.626718249	7.689998337	7.342941594	7.375792435
Cre10.g425350	7.929304405	8.218479945	8.247350958	9.865083954	9.724011456	9.650774244	9.692492463	10.02640551	9.713100645	9.634624966	9.782823969	9.783842328	9.735245681	9.921171278	9.847243345	9.641586443	9.825309953	9.891919207	10.01203057	9.932510956	9.749170797	9.67424712
Cre10.g425400	8.210692254	8.63991388	8.438346553	9.609678627	9.303556556	8.916259127	9.00626639	9.178833126	8.650411941	8.757991126	8.882981059	8.694268678	8.862265253	8.274206392	8.737193609	8.669214126	8.245685597	8.766295308	9.038484217	8.948295397	8.977521606	8.741602041
Cre10.g425450	8.731511336	8.276384897	8.655179962	6.673982016	6.512555154	6.194117936	6.288157463	6.392208587	5.989593131	5.837834495	6.001632804	6.245778434	6.322273636	6.168493669	5.580445723	6.27412225	6.565821688	6.49485138	6.444858806	6.376422531	6.796168967	6.748681318
Cre10.g425501	9.763471898	10.11645422	9.592686726	10.361468	10.33627257	9.966334389	10.28566124	10.27342171	10.44578832	10.6140301	10.72725025	10.21033003	10.3411568	10.27549755	10.19125649	10.17787006	10.07892657	10.37093921	10.36837856	10.27682846	10.29575339	10.18028222
Cre10.g425550	9.609006226	9.753496231	9.486987895	11.23920025	11.16943595	10.6140492	10.75184657	10.83914198	9.343307958	9.236339062	9.325288862	10.06587348	9.995563669	10.03703211	9.699441547	9.772457686	9.70364678	10.27671405	10.15024884	10.02561228	9.576700846	9.838442907
Cre10.g425600	5.111371703	4.812880263	4.812880263	6.976362004	6.758604165	6.866475233	7.452775807	6.881618767	6.891363651	7.140759503	7.032677162	6.87230445	6.838190526	6.597665972	6.869771385	6.986712991	6.851195816	6.571224416	6.941616274	6.772023855	6.734311877	7.292582824
Cre10.g425650	7.658451875	7.550370896	8.32285026	6.603692735	6.964271898	7.072763928	6.747931767	6.588043278	7.226238405	6.874789281	6.848436828	6.707693631	7.133334354	7.250702547	7.040792976	7.582752656	7.608419253	7.278794558	7.003321304	7.195199475	7.746046303	7.632653464
Cre10.g425675	6.274317987	6.610500818	6.618010845	6.971453542	7.429917492	7.102563663	7.183354587	7.011820031	7.53747117	7.808132535	7.756143427	7.055304634	7.020510907	7.107940475	6.929313372	6.630961071	6.346019171	6.78780309	7.052610562	7.145365937	6.128248876	7.03822745
Cre10.g425700	7.735415495	7.901810647	7.37756425	8.766578396	8.636234079	8.25530203	8.698316143	7.957684608	8.844073402	9.013368248	8.915200356	8.49273259	8.141713681	8.552275885	8.130878278	8.256441395	8.498326577	8.778094502	8.66958059	8.840572145	8.751233491	8.798506136
Cre10.g425750	10.86559701	10.91283649	10.59661155	11.10537039	11.27325617	10.66514214	10.76486878	11.3690876	10.04681238	9.995061808	10.0376039	10.49669333	10.68512077	10.40560073	10.16662261	10.55228082	10.27084053	10.29524044	10.14700431	10.41681444	10.42476308	10.23967871
Cre10.g425800	10.03345117	10.12585997	10.08478718	9.409284937	9.507548298	10.34530066	10.25921067	10.33422584	9.296590962	9.242583645	9.218465759	10.07740408	10.05008651	10.07695523	9.947644114	10.0744403	10.39194701	9.8451657	9.778924411	10.09548499	9.750995905	9.650111032
Cre10.g425850	12.82383501	12.70639098	12.9739502	11.75825359	11.84511384	13.42947448	13.29038284	13.49942417	11.40161617	11.45642669	11.32685617	11.92811666	11.90147681	11.78633255	11.86663226	11.73918296	11.79994108	11.55460637	11.80681494	11.65778256	11.46093561	11.50721241
Cre10.g425900	14.5847937	14.38226027	14.75529603	8.810499001	8.586028068	7.740786905	8.019585721	8.356977824	7.279008751	7.256075524	6.969830295	9.880828541	10.34863196	10.14895416	11.75059032	12.02723108	12.18805496	10.25163582	10.4774312	10.33895155	11.87204018	11.83621488
Cre10.g425950	9.16201449	9.120729092	9.06644026	9.987447322	10.10741318	10.09498712	9.943500941	9.88705685	9.432419706	9.275437254	9.31568017	9.426003095	9.690815862	9.474695608	9.438635163	9.449216426	9.531406733	9.492129633	9.350597542	9.490692803	9.580812504	9.5870907
Cre10.g426000	7.929304405	7.886936684	8.075157036	7.905813757	7.473955625	8.454167592	8.092415118	8.000212903	7.660322972	7.423766251	7.477527917	7.655604934	7.94302775	7.812834571	7.451618797	7.717485088	7.886975056	7.980157459	7.730453803	7.641464248	7.997365767	7.831936549
Cre10.g426050	9.852928444	9.761567579	10.02076137	8.926275667	8.936368958	9.03726203	9.455761822	9.141703177	10.74061647	10.72354808	10.56768756	9.97785952	9.995563669	10.00116812	10.22813568	10.33125551	10.19593041	9.836755173	9.717520348	9.867415902	10.1867658	10.09588515
Cre10.g426152	11.99797561	12.11084764	12.2483805	11.74311326	11.74097786	11.8893876	11.86256263	11.73027715	11.5175367	11.56484182	11.40638621	11.93763172	11.89935845	12.00212331	12.35122429	12.26722483	12.3033174	11.46702439	11.43413161	11.56783844	11.38898945	11.37665594
Cre10.g426200	5.537689946	5.538245149	5.142334349	7.273481863	7.909177968	7.477304155	7.276738296	7.524630229	7.89425491	7.813812136	7.784699005	7.29979722	7.462221265	7.387956466	6.914683112	6.760954371	6.393416699	7.208589537	7.14599374	6.863374527	7.645792443	7.375792435
Cre10.g426250	5.406727213	6.421159055	5.277797402	7.700662077	7.741059428	8.385736403	8.037063416	8.348814607	8.433876885	8.853729274	8.760593011	7.790007681	7.922879632	7.606238297	7.338799879	7.671411429	7.738216203	7.90613809	8.04508421	8.120605523	8.268176624	8.133675341
Cre10.g426292	7.275761935	6.993390569	6.467748333	6.655206612	6.681916431	7.188153707	6.813750989	6.646819416	6.844261179	6.84028459	6.698482728	6.658789819	6.953382621	6.959237188	7.09317453	7.037504149	7.149395238	7.320888156	6.898790581	7.185380194	7.138853226	7.248978975
Cre10.g426335	8.620266912	8.922217454	8.432170231	9.844809988	9.526033878	10.15297537	9.984177846	10.46467112	9.985459393	9.995061808	9.847540648	10.10019206	10.0698236	10.09164573	9.841760113	10.11021956	10.30002245	10.16809717	10.20639607	10.23731182	10.43160265	10.34860237
Cre10.g426350	8.780074144	8.133219147	8.6865951	10.15063252	9.974745115	9.566172706	9.369601217	9.5564112	8.546249374	8.633311745	8.687785829	9.412396409	9.361586407	9.169672646	9.476893912	9.313222515	9.044714656	9.202188494	9.111471795	9.102384276	9.071242402	8.916801803
Cre10.g426400	9.631171549	9.965715948	9.628054495	10.55474892	10.74724937	9.936261397	9.802758214	9.985147959	8.973858799	8.981336955	9.187180013	9.561601266	9.443089756	9.565264451	9.611931267	9.825097262	10.12159013	9.28498864	9.285113498	9.423796385	9.572577404	9.303134922
Cre10.g426450	11.93352052	11.93574403	11.78795388	10.07869039	10.09096574	10.33832071	10.36991201	10.458563	9.895740217	9.818457733	9.736806268	10.11004957	10.14187784	10.1652486	10.21970848	10.09744114	10.26239315	9.047745022	9.084534636	9.045867725	9.564294896	9.28860399
Cre10.g426500	11.99797561	11.93885842	12.34992358	13.23634497	13.26094326	13.0323612	13.09970937	13.23050002	11.80293532	11.93973992	11.75401684	13.54660909	13.56729432	13.56428872	13.10859535	12.90498294	12.86772	12.28194581	12.43444209	12.32776763	12.08468828	12.21328545
Cre10.g426550	6.991950564	7.155701662	7.101374229	7.808327429	7.877130614	7.344520034	7.405733733	7.5172453	6.532757244	6.652084729	6.527935455	6.953899403	6.728112838	6.853839527	6.617764462	6.426078353	6.270977894	7.577107065	7.465615863	7.411673414	7.17321125	7.766596936
Cre10.g426600	9.79325753	9.731063816	9.99599856	8.461923498	8.484211959	8.772254578	8.558030491	9.058215726	7.493964513	7.713968611	7.643521917	7.607751676	7.7115387	7.482520163	7.441738994	7.798188036	7.590157607	8.212329514	8.229795202	8.01120412	8.725388466	8.679151711
Cre10.g426616	7.649631171	7.559860139	7.224638386	6.885042212	7.141828469	7.956996468	7.566819061	7.520942717	7.464175751	7.431258765	6.943820086	6.992851949	7.270288043	6.778437933	6.986241067	6.578454341	7.211473076	7.208589537	7.407427489	7.386428415	7.563421824	7.506547944
Cre10.g426632	10.08572084	10.06032874	9.724205109	8.069398243	8.158267843	8.71467113	8.783018189	8.911416859	8.16477371	8.232309525	8.182076424	8.648430476	8.585697905	8.494182345	8.246982201	8.430681699	8.245685597	8.517822415	8.645153485	8.769280674	8.740214188	8.847570727
Cre10.g426700	8.409677843	8.406420928	8.145053597	7.088971285	6.616964806	7.605166101	7.560725099	7.794763566	7.927010131	7.573111057	7.50373748	7.591425935	7.553365792	7.66751179	7.79035883	7.739962224	7.754642147	8.341705877	8.213206508	8.277057668	8.432846557	8.424780362
Cre10.g426750	11.0086178	11.0309689	10.83391155	8.693089563	8.990709605	8.989568696	9.066560009	9.380481512	8.832707906	8.772478282	8.856673486	10.31020397	10.57367121	10.47632452	10.12209644	10.17787006	10.40862852	10.70235567	10.42035767	10.81822987	10.40056574	10.42070478
Cre10.g426800	13.80333673	13.77653516	13.39063209	9.619411955	9.678847757	9.308647935	9.492284298	9.323626631	10.79414987	10.53835885	10.76650866	11.68663198	11.59089937	11.76435585	11.21020469	11.04301421	11.08302858	11.64922091	11.31155674	11.63016382	11.79061887	11.60074958
Cre10.g426850	7.450066054	7.587942695	7.78434035	6.049327829	5.897919445	6.01362287	6.183932389	6.166806304	6.108887342	6.379843269	6.599036348	7.183127683	7.007357858	6.889936329	7.360019143	7.395820655	7.42431199	7.477334084	7.377377082	7.07231043	7.797182087	7.60560772
Cre10.g426900	6.806677104	7.311769832	6.983242838	5.731379651	5.539884302	4.812880263	5.053172532	5.976011071	5.385764393	5.523662881	5.727783151	5.373468181	5.567080314	5.666334069	6.323688044	6.446233334	6.190462656	6.057686465	6.119178287	6.395041471	6.044641154	6.489334637
Cre10.g426950	8.274504425	8.332019505	8.53369091	8.321363696	8.174110302	8.608790054	8.165642683	8.522031828	9.220275765	8.988792553	8.937330418	8.781758665	8.837604775	9.194878835	8.444403929	8.421541933	8.618506934	9.057447072	9.02201087	9.127355804	9.161964961	9.053365642
Cre10.g427000	7.735415495	7.531194236	8.211658232	8.134084935	8.397174355	8.41274084	8.16960182	8.07665036	7.002122226	7.272970065	7.032677162	7.349671363	7.364582873	6.947941037	7.573980469	7.496900034	7.590157607	7.312573459	7.24168356	6.994979756	7.239389967	7.292582824
Cre10.g427050	8.606855305	8.511202854	8.53369091	8.848013831	8.717373886	9.262968052	9.032417437	9.162706794	8.846900736	8.704587729	8.899181274	8.690504483	8.826904585	9.010950734	8.901271425	8.96731272	8.93175802	8.863617946	8.737568824	8.885224423	8.983756478	8.956789673
Cre10.g427150	8.414826396	8.825179316	9.005582128	9.760056413	9.870977987	9.886525584	9.743423023	10.19870518	9.215914779	9.063645965	9.291373542	9.022093501	8.896773872	8.864263978	8.851075518	8.822550777	9.255560962	9.003254954	8.861913662	8.978819714	9.035686138	9.24195446
Cre10.g427200	7.088989748	7.28890451	6.79340596	7.249766624	7.667699834	7.935745337	7.895569366	7.989700692	7.579646234	7.658062603	7.49505639	7.731868125	7.78807795	7.428155134	7.95727986	7.74737474	7.644235443	7.631040619	7.765294973	7.508239288	7.588652065	8.03173424
Cre10.g427250	12.39724568	11.95257046	11.88997439	13.13370782	13.03202635	13.05776494	12.90279496	13.05733327	11.35784957	11.26051664	11.17401039	11.99837425	11.95548995	11.95740171	11.83113131	11.79253879	12.15802511	12.09642225	12.01975266	12.22564678	12.22837787	12.07344619
Cre10.g427300	8.834723229	9.066292218	9.188238113	8.400383777	8.597771754	7.734620078	7.956647236	7.994966607	8.418709538	8.591394298	8.850020389	8.019315632	7.742660431	7.960756424	9.204959618	9.442488978	8.721124961	7.827996669	7.804873131	7.750009004	8.046260858	7.91638892
Cre10.g427350	10.70681379	10.44421255	10.0749688	7.982960602	8.163568391	8.198687521	8.344211625	8.326120951	7.692600644	7.755949528	7.919336321	8.556236457	8.59414898	8.601236718	9.009803079	9.380482105	9.388477355	9.272556669	9.120339656	8.90559518	9.399455539	9.250549638
Cre10.g427400	9.475696079	9.317183788	9.06644026	10.04466192	10.10468495	10.12311287	9.965112373	10.38614625	9.716188283	9.629873061	9.599136744	10.12679283	10.03471798	9.8624065	9.933967997	9.929747768	10.38288405	10.28394708	10.16208331	10.25776995	10.13740949	9.903846977
Cre10.g427453	9.572815839	10.04388294	9.947312647	7.435770658	7.644915015	7.690670206	7.88593238	8.015835552	9.231120651	9.475960763	9.571160053	9.318237177	9.443089756	9.515250095	9.879711399	9.478010421	9.672085542	9.307504929	9.243124118	9.286535466	9.472109546	9.2026267
Cre10.g427500	6.248083746	6.722091587	6.891815904	5.2362389	4.812880263	5.325502176	5.699015741	5.519867495	5.937499622	6.044392738	6.745369269	5.880751088	5.903383847	5.447304647	4.812880263	5.650354418	5.233228325	5.819369514	5.854761659	5.682654862	5.096296706	5.38716826
Cre10.g427550	9.25639143	9.308938668	8.933335418	8.730998943	8.797549515	8.476266161	8.524548766	8.428411981	8.580687717	8.571624702	8.48766444	7.818194123	8.414809243	8.645244282	8.651712883	8.787504755	8.749718306	8.649062936	8.754785782	8.813096786	8.90380083	8.87566593
Cre10.g427600	9.31785619	9.085741894	9.213557959	9.62907989	9.532143322	9.735242241	9.858529535	10.05969959	9.857108572	9.568283321	9.67807206	9.479177744	9.574406713	9.470951498	9.472166861	9.428938919	9.686900283	9.626741859	9.552286395	9.635074918	9.901529056	9.583696134
Cre10.g427650	8.602356628	8.520791663	8.801004594	10.18781641	10.19466398	9.704532761	9.896914795	9.627723231	9.769176743	9.811482002	9.655413765	10.01880548	10.08780554	10.29360888	9.841760113	9.42666811	9.720200684	9.850745552	9.918702627	9.946585498	9.666485208	9.648487476
Cre10.g427700	11.12084237	11.15476937	11.51065562	13.41698169	13.44680277	13.24060178	13.14733948	13.08374042	12.72943199	12.7810827	12.62246679	12.09578736	12.06726914	12.1172104	11.45352445	11.19129092	11.1394525	11.79839716	11.86158494	11.82470076	11.78618014	11.5543061
Cre10.g427750	8.073733915	8.25350582	8.438346553	9.015330114	8.895800719	8.692857731	9.036729963	9.089028815	8.976441516	8.940905402	8.886235791	8.593024642	8.41957913	8.530767192	8.668393937	9.046450556	8.869898175	8.696493588	8.660469294	8.600829701	8.877243207	8.844730653
Cre10.g427800	10.15309908	10.33358282	10.45394752	11.85953381	11.99803193	11.35536544	11.24873346	11.23233735	11.12238442	11.09185867	10.98573986	10.31994234	10.4528789	10.48005035	10.27768952	10.15475755	10.17807612	10.09946967	9.975909559	10.05058536	9.922729943	10.01633635
Cre10.g427850	9.031252615	9.269823258	9.054473431	10.77786755	10.80382905	10.13926954	10.20385077	10.28196255	10.17009467	10.27401578	10.4277447	9.291224115	9.251413704	9.076560788	9.35892125	9.263176598	9.490964754	9.655728069	9.653379796	9.864453362	9.842848102	9.763941624
Cre10.g427896	6.221205805	5.786807545	5.543336405	5.832278395	5.486951329	6.151852667	6.288157463	5.683827394	5.325948578	5.478579881	5.435258359	5.691206749	5.100720558	5.703145879	5.725845042	5.375496564	5.233228325	5.614464228	5.423011003	5.510460624	5.852399818	5.579417198
Cre10.g427900	10.05327519	10.26146382	9.589929779	8.179708913	8.087489413	7.903253514	8.298025007	8.084071168	8.418709538	8.54144707	8.746325084	7.599612889	7.824829259	7.949915089	7.528196486	7.655707701	7.123733016	6.871958327	7.17277636	7.061537267	7.017447455	7.128508629
Cre10.g427950	10.74893827	10.99636316	10.79617924	12.02761075	12.11374581	11.35635256	11.34160758	11.37183957	11.10836507	11.19775456	11.16869233	11.2218043	11.26075161	11.33685368	10.8624729	11.15955699	11.04250468	10.85996596	10.6629698	10.64961986	10.48846493	10.49930546
Cre10.g428000	9.953068899	10.21668749	10.11958944	9.929069952	9.840137585	9.536829439	9.829053859	9.850185781	8.869320678	9.023081808	8.721008526	9.614038485	9.912228645	9.660361504	9.897437843	9.928144674	9.691105209	9.548182236	9.801120067	9.825375243	9.656781355	9.590477275
Cre10.g428050	9.115545206	9.151812114	9.01384729	10.43193224	10.48211642	10.35915995	10.53713675	10.82241095	10.38213534	10.35776376	10.40643452	10.24652543	10.27076525	10.25932574	9.594641965	9.797262495	9.754758106	9.943743354	9.911070502	9.829938757	9.706541706	9.600589438
Cre10.g428100	5.827679545	4.812880263	5.467588575	5.982338416	5.090151651	6.038013088	5.444316905	5.585840301	7.633949339	7.446121832	7.619858834	6.379455013	5.903383847	5.865871868	6.142207019	5.694328565	6.244794706	6.009631152	6.140067326	6.100862053	6.600568208	6.316467804
Cre10.g428150	6.549438316	6.249121838	6.965464509	6.236433023	6.54837113	6.366332099	6.304607144	6.299767937	6.419629653	6.272871051	6.599036348	6.172327138	5.937463256	6.330158293	6.823232926	5.813418487	5.47406082	7.235347236	6.898790581	6.9720216	7.228584203	7.203916657
Cre10.g428200	11.5454238	11.59860413	11.60913147	11.70727218	11.76448964	11.40962959	11.25659029	11.33897575	10.27948967	10.40762259	10.33580698	10.08313495	9.993975142	10.07695523	10.40082131	10.38831322	10.31098578	10.19903807	10.18651844	10.06742614	10.34971405	10.29361315
Cre10.g428250	8.891049881	8.745785732	8.712257018	8.110708922	7.977209116	7.777225865	7.94742173	8.118195237	8.441400391	8.42130453	8.352549852	8.648430476	8.366209715	8.138107242	8.701183041	8.235692766	8.268541734	7.990420657	8.086747551	7.880748002	8.099314928	7.871981558
Cre10.g428300	7.847281274	7.980915693	8.018295051	9.840336751	9.936894896	9.788920576	9.635441437	9.329826917	9.173811261	9.561644141	9.286462485	9.233045852	8.966644681	9.361950989	9.238772045	8.776821389	8.517487812	8.977928555	8.875085977	8.794482469	8.695267754	8.886751501
Cre10.g428350	6.549438316	6.301014372	6.664232018	7.952128511	8.230728534	8.180802595	8.239036522	8.479729221	8.089884097	7.89099773	7.537924262	7.591425935	7.596772868	7.647386663	7.40149051	6.713781064	7.475201239	7.689308237	7.937733728	8.043336725	8.087696232	8.393930351
Cre10.g428400	7.649631171	7.388894651	7.224638386	8.372154697	7.977209116	8.280688513	8.368473239	8.880726864	8.600958754	8.383949518	8.452869035	7.982569823	8.135909996	7.900066613	7.879921931	7.867716578	7.738216203	7.995524333	8.10036651	8.203356505	8.237026505	8.321969469
Cre10.g428433	9.862325371	9.942834134	9.533651494	9.792178288	9.558321803	9.896067739	9.6340213	10.11990181	9.244027349	9.100803993	9.100256986	9.540913046	9.680973018	9.662003835	9.131851446	9.548614467	9.742655869	9.587162365	9.352479092	9.614055154	9.298160218	9.446513235
Cre10.g428500	9.628970317	9.841790367	9.940839245	9.461852909	9.687994577	9.222313544	9.426517631	9.674726806	8.832707906	8.894013482	9.022584741	9.370786212	9.459311287	9.524309712	9.502618584	9.234889688	9.490964754	9.493914745	9.325910571	9.40962864	9.293153871	9.425802217
Cre10.g428525	6.738438176	6.934505788	5.835431925	5.50018711	5.204402424	5.070200475	5.565080758	5.770808658	6.275164181	5.972100189	6.43266358	5.647379758	5.567080314	4.812880263	5.809801101	5.775585765	6.190462656	5.819369514	5.63404169	5.855020491	5.738424653	5.579417198
Cre10.g428550	6.773018143	6.9040318	6.519954852	5.66760624	4.812880263	5.176306866	6.04780879	5.564548456	8.261676592	8.322062437	8.380618591	6.723577244	7.046428562	6.68437622	6.823232926	6.94728221	7.123733016	7.035698776	6.993237428	6.994979756	6.323459694	7.266589877
Cre10.g428600	7.075556563	7.770042637	7.503094685	7.205173319	7.141828469	7.584661822	7.191389366	7.197490206	7.449035241	7.701737883	7.659075893	7.309919873	7.663510581	7.451718999	7.509448332	7.769378768	7.38219178	7.385634658	7.712700984	7.61294848	7.629705736	7.704419842
Cre10.g428650	11.47311277	11.53769404	11.1124476	11.48295278	11.5305709	11.0349111	11.14548775	11.31707577	11.32286632	11.30138793	11.34169987	11.18299152	11.31706817	11.15191699	11.02681349	11.19595808	11.17887262	11.11059031	11.0845956	11.11766116	10.93758977	11.0706249
Cre10.g428664	8.245854344	8.170389995	8.595727459	6.769602149	6.225242276	7.09270471	7.117275044	6.893474112	8.806800775	8.626942455	8.562980995	7.126544519	6.85316589	7.195410757	7.635631546	7.946839457	7.653046736	7.124951716	6.876833538	7.050675479	7.653766355	7.685212021
Cre10.g428678	8.378389061	8.63991388	8.639209522	9.228223685	9.152994859	9.198239852	9.391630252	9.306960549	10.26059176	10.24739551	10.05067979	9.551294344	9.506906141	9.48401346	9.366585036	9.633736187	9.521992759	9.541293946	9.504030461	9.413690832	9.740010389	9.514066592
Cre10.g428692	9.839668869	9.731063816	9.691149446	9.102387888	9.017126635	8.861499593	9.032417437	8.950892912	8.44514729	8.803842954	8.767673964	9.711657521	9.930615155	9.792172396	9.624763269	9.36395996	9.252716154	10.05425165	9.991673323	10.09800891	9.342449396	9.420101598
Cre10.g428706	9.480588895	9.5020826	9.683412194	8.761161903	8.566237945	8.833314204	8.733333492	8.866556511	8.590859219	8.527827099	8.607123867	9.394051506	9.243402581	9.436808491	9.502618584	9.265720729	9.164641383	8.821494777	8.913891412	8.919970418	8.798026731	8.780779703
Cre10.g428720	6.887130863	7.461889788	7.117419873	9.275435349	9.054445563	8.878148354	8.843408478	9.043187044	8.663315329	8.826229517	8.788708964	8.890666518	8.906966419	9.115493944	8.836404663	8.673062748	8.55041262	9.295267075	9.566939108	9.385011468	9.283088544	9.477945742
Cre10.g428734	10.42439997	10.69010428	10.65706812	10.34217123	10.24011867	9.972789734	10.13227334	10.1759717	9.323182548	9.495253891	9.540568767	10.28432323	10.32229752	10.47818864	10.03029794	9.907140431	9.866782697	9.969613665	9.957503615	10.14879811	9.82563334	9.67424712
Cre10.g428750	9.502402896	9.755518314	9.231374114	11.04976108	10.93088862	11.0386058	10.93062305	11.21265579	12.49006416	12.60224135	12.74877373	11.67292961	11.61588512	11.54898002	10.89369959	10.86522268	10.81504945	10.32459648	10.62150446	10.56095623	10.85860373	10.70291556
Cre10.g428800	11.65806754	11.63197474	12.09175997	11.31755003	11.36555389	11.58113394	11.39743612	11.46452408	11.28753194	11.40503354	11.34229046	11.37557575	11.43933933	11.59092052	11.56854831	11.72771843	11.6574894	11.48371606	11.45700801	11.47385425	11.51933566	11.56895418
Cre10.g428850	8.681241332	8.700165078	8.959252018	8.83002591	9.043065877	8.717760339	8.521465634	8.548959351	8.380068522	8.464873861	8.626746296	8.037335292	8.082575812	7.800781835	9.49564827	9.579596359	9.247009583	8.163428572	8.200636294	8.450114832	8.695267754	8.473528187
Cre10.g428900	7.332669585	7.300385445	7.454254417	7.005431908	6.713158039	7.715954087	7.011543918	7.301125743	7.916176414	7.779383055	7.777614692	7.498010939	7.471612576	7.56382879	7.618295369	8.407721294	8.061385895	7.89523816	7.864888742	7.63439013	8.139244154	8.330147408
Cre10.g428950	6.933093405	7.035876996	7.650834518	5.598031256	5.588939093	5.439091808	5.635067993	5.665226903	6.215784625	5.972100189	5.971546272	7.444250751	7.433654945	7.459484386	7.820854582	7.566004385	8.285445412	7.454978636	7.258372239	7.082996517	7.017447455	7.069010767
Cre10.g428966	11.01115267	11.22643658	10.30906007	9.76411106	9.874186254	9.326924533	9.388263063	9.283724433	10.40717132	10.32582515	10.62318473	12.04680426	12.02708798	12.15934075	12.20350023	12.23746193	12.33486573	11.61891181	11.69246639	11.61922997	11.37486899	11.55733406
Cre10.g429000	14.14271873	14.43646164	13.42483196	13.8981676	13.95665076	13.85591049	13.96808483	13.71038089	14.97834807	15.0203982	15.17125116	15.37901945	15.23961758	15.33699269	14.91048077	14.99640744	15.11976489	14.48586869	14.2740963	14.52677608	13.94779109	14.11064688
Cre10.g429017	9.94424754	10.34838707	10.48392891	9.931475075	9.630323966	9.540312814	9.652374663	9.68201008	8.945137499	9.030324049	9.215884487	9.368438839	9.6710624	9.63047449	10.02708126	9.752663889	9.58663248	9.891919207	9.966122332	9.949383978	9.835986874	9.71824608
Cre10.g429050	9.769478526	10.14603088	10.06508306	11.13747482	10.9970851	10.68728163	10.65094196	10.79433585	10.4109847	10.62838185	10.70812966	10.50204932	10.35359394	10.60046289	10.26545988	9.983217776	10.10908025	9.897321148	10.12738222	10.00558627	9.723373314	9.537067915
Cre10.g429100	11.73009477	11.63910439	11.42131733	12.52141478	12.35654358	12.506125	12.42304677	12.78791366	12.23041583	12.22580369	12.15449786	12.55913794	12.58095919	12.45378955	11.71906455	11.80829877	12.09245428	11.94665689	11.89515183	12.09284617	12.16449064	12.19590474
Cre10.g429150	9.837764637	9.708276295	10.06110969	9.132018419	8.911540101	9.230968527	9.283394894	9.318439212	9.558239834	9.491765245	9.256638322	9.957721817	9.414848458	9.66855448	10.19269251	10.19796009	10.31643633	10.15350276	10.13395266	10.15123042	10.43954135	10.42070478
Cre10.g429200	10.7192708	10.67203297	10.8524138	10.90255685	10.89819059	10.96931824	10.81768833	10.55463898	11.03799849	11.13493112	11.12748419	10.69116568	10.66729992	10.63429139	10.91733506	10.97403907	11.18707519	10.9831201	10.91828209	10.91225497	11.32065087	11.12411959
Cre10.g429250	7.519848072	7.399564276	7.035173421	8.527320638	8.29966482	8.416557121	8.590744468	8.631863811	9.034595263	9.061291326	9.010711523	8.40800563	8.551384092	8.471772056	8.258086042	8.699716773	8.670736876	8.936452072	8.684638168	8.870494467	8.78736331	8.987995732
Cre10.g429300	9.350306385	9.521232882	9.01384729	8.801294479	8.673687805	8.924295489	8.943326156	8.831964444	9.104711272	8.93577032	9.074830592	8.887385584	8.855262628	8.903759065	8.883545557	9.072857849	8.93175802	8.721160762	8.82979682	8.389216517	8.446500975	8.847570727
Cre10.g429350	8.308138094	8.793948422	8.707161354	7.106839497	7.038188574	7.242315511	7.378106937	7.667918911	8.070524676	8.206812626	8.403593344	7.825152836	7.734944941	7.556632205	7.537475704	7.946839457	7.55289408	7.416889275	7.299212827	6.9720216	7.546341809	7.283973938
Cre10.g429400	6.806677104	7.265645933	6.910624225	8.874579028	8.870252412	8.501621975	8.668001035	8.814349886	9.989291734	10.03752041	9.999148418	8.484047598	8.538300622	8.479281381	8.97006036	9.118636724	8.892037317	8.849714116	9.185157979	9.076970545	8.964969925	9.026071865
Cre10.g429450	7.480407852	7.521504883	7.179735891	8.049399931	8.012975429	7.734620078	7.924089513	7.603356825	8.16477371	8.122903646	8.18739421	6.642049724	6.411066781	6.627254158	6.197232373	6.27412225	5.825264315	6.972650227	7.127835136	6.744668065	7.195635578	7.34311781
Cre10.g429500	6.962854222	6.949478415	6.355790387	7.526582598	7.864103763	8.013834117	7.775303753	7.788688044	8.178384573	7.989388871	8.149743243	6.480027553	6.792180328	6.68437622	6.458798296	7.110198337	7.149395238	7.499331267	7.561863003	7.50044666	7.920683468	7.959434792
Cre10.g429550	9.523891006	9.120729092	9.195518021	10.2703871	10.24136106	10.09617005	10.18749682	10.52930953	9.405878677	9.394222991	9.45128126	9.56365382	9.506906141	9.536898078	9.467424221	9.440239484	9.809927812	9.582137492	9.534172454	9.60165032	9.504942465	9.490691481
Cre10.g429600	10.07444779	9.956958215	9.91904867	9.745774538	9.781537174	9.513979544	9.466975865	9.480450889	9.61228594	9.60748764	9.47951479	9.731871863	9.838013545	9.735594217	10.1782675	10.20988102	10.0266699	9.674732871	9.736362125	9.848049551	9.712174139	9.628860579
Cre10.g429601	8.633553734	8.553853686	8.639209522	8.935914639	8.720954844	8.81324902	8.772700682	9.239391731	9.248303939	9.042313781	9.097453977	8.985756105	8.87270541	8.917604684	8.725290564	8.853375016	8.917441199	8.792707979	9.002949554	8.867530211	8.798026731	8.646872634
Cre10.g429650	7.088989748	7.587942695	7.148941794	5.158962353	5.588939093	6.214639893	5.81336403	6.001945472	6.62187792	6.429787581	6.599036348	6.400278003	6.147502924	6.853839527	6.540909458	6.04145457	6.190462656	6.571224416	6.606297169	6.75842017	6.652432152	6.654223497
Cre10.g429750	10.60755693	10.59175006	10.90321358	11.05169572	11.03051519	10.19222184	10.44789478	10.59331949	9.711554339	9.705588705	9.78630361	10.27934043	10.29933573	10.28511425	11.63022819	11.4542842	11.34403292	11.20285104	11.31926044	11.30836011	11.1208006	11.10295922
Cre10.g429800	6.666275456	6.19464864	7.239278331	8.064978602	7.755278693	8.358209366	8.402430037	8.288185638	7.08443852	7.177309986	7.34811091	7.607751676	7.433654945	7.467206034	7.273074802	7.470063989	7.174573036	8.655478725	8.454327314	8.582838484	8.907086184	8.813112275
Cre10.g429850	8.086747668	8.572407833	8.584646835	9.540425438	9.576170296	9.790383444	9.526371882	9.683623593	9.580441469	9.773217683	9.589207398	9.670356738	9.857365904	9.826253958	9.319977125	9.548614467	9.454311144	9.169026536	9.077720593	9.27987254	9.105938819	9.018537081
Cre10.g429880	11.07796233	10.88449901	10.63318883	10.60191866	10.4405405	10.44984125	10.44466091	10.55595986	9.713100645	9.495253891	9.630457909	10.22465826	10.42250677	10.2946672	10.00108592	9.984760765	10.35137118	10.18365066	10.27239692	10.17891084	10.20418146	10.17915887
Cre10.g430000	11.17610191	10.67203297	10.99350265	10.38050984	10.15433961	10.34430559	10.13528601	10.2088194	9.317089557	9.206833249	9.160577588	10.12262522	10.30318819	10.13365682	10.25450128	10.31295162	10.4326671	10.17367128	10.19387372	10.16091882	10.18945887	10.10656139
Cre10.g430050	9.180189077	8.889365973	8.843396303	9.323896748	9.46346832	9.211420954	8.943326156	9.190242049	9.027142389	8.95366319	9.083356213	8.823575871	8.96339361	9.039075883	9.476893912	9.40376056	9.20935381	9.282924101	9.191481733	9.319394396	9.436241359	9.209256564
Cre10.g430100	9.657327009	9.311692301	9.363240975	8.617118125	8.43263036	8.297364014	8.730670085	8.719717956	8.352381331	8.081349928	8.249697826	8.444296361	8.538300622	8.486751339	8.258086042	8.819084536	8.895694137	8.050477431	8.136054785	8.095316129	8.015900797	8.046755816
Cre10.g430150	10.36749091	10.04222799	10.59248953	10.15063252	10.33627257	9.921653637	10.06540248	10.05472311	10.18687593	10.1990588	10.09903351	10.89705471	10.74108966	10.60388168	10.77605575	10.66719731	10.81504945	10.72074312	10.74463324	10.72826818	10.78753155	10.63245612
Cre10.g430250	9.890153758	9.743342991	9.912446688	8.986642016	8.509318981	8.530058312	8.272518742	8.635215847	7.773178086	7.586524796	7.682084883	8.257920308	8.410023317	8.452823724	8.86198086	8.860135664	9.034805722	8.896446594	8.998144374	9.040617728	8.923400904	9.141538826
Cre10.g430300	8.772093957	8.486944799	8.098842152	9.394528956	9.118183121	9.796220095	9.394989572	9.758253955	9.703797792	9.626696385	9.620743078	9.256092646	9.152198562	8.990143997	8.932635638	9.087321243	9.456783996	9.276712623	9.208210189	9.24836368	9.035686138	9.263346744
Cre10.g430350	11.41878486	11.15553456	11.3636425	10.3761039	10.54583816	10.71833115	10.61687196	10.80400213	10.31248604	10.47535476	10.30461869	10.50204932	10.5757957	10.52852943	11.11953665	11.02439128	11.10208288	10.44193662	10.16315437	10.25551112	10.42361999	10.32746625
Cre10.g430376	5.64698247	5.234591982	5.784901723	5.616049942	5.291667639	6.366332099	5.444316905	6.075889774	5.617909347	5.920707806	5.596580644	5.691206749	4.812880263	4.812880263	5.105922498	4.812880263	5.740094667	5.652543077	5.82657236	5.510460624	5.778138063	5.327209097
Cre10.g430400	17.09586181	16.91356165	17.54313433	16.31372172	16.29764131	16.6389366	15.96183496	16.29699339	15.78792248	15.72997443	15.43312969	16.34638436	16.54273561	16.28116704	16.28877337	16.17236226	16.24775865	15.92281857	15.32067763	15.90523174	15.58931594	15.18110176
Cre10.g430450	11.68106426	11.49056509	11.44436655	10.77251448	10.56877857	10.93866742	10.81956171	10.94373996	10.47613595	10.45043886	10.41656809	10.72086627	10.65026443	10.73282261	10.98848397	11.04375415	11.06290896	10.25689656	10.39960868	10.48684044	10.49392081	10.37434864
Cre10.g430501	10.15920956	9.858817602	10.13668033	11.17345635	11.10812921	11.37449353	11.29659054	11.36029624	11.7166299	11.81112937	11.81655454	11.35500967	11.1931812	11.35826203	10.89281672	10.65949286	10.79664688	10.90688801	10.99424175	10.88621889	11.45199606	11.20357952
Cre10.g430550	9.4156458	9.191239395	9.340446188	10.3765451	10.29019833	10.42558478	10.2683865	10.61375797	10.52797344	10.4718216	10.23760286	10.69210314	10.71047928	10.59274084	10.96431535	10.79751593	10.83606836	11.02871987	10.97425184	10.79042256	10.79108098	10.90662364
Cre10.g430650	8.962864562	8.832881729	8.486815957	9.827478967	9.664090852	9.384283039	9.290629262	9.29115858	9.474986588	9.690456672	9.579209055	9.193793224	8.937116144	9.028912251	9.976281745	9.478010421	9.476415214	9.204372299	9.029094055	9.197409619	9.218530375	9.254828019
Cre10.g430700	8.959358017	9.518852993	9.703953154	8.475245211	8.738726352	7.728425836	8.125429782	8.151514855	9.737618279	9.855553623	9.999148418	8.648430476	9.140739287	8.864263978	9.164478539	8.938868492	8.614066987	8.583268238	8.728881998	8.656924038	8.576298269	8.707592389
Cre10.g430750	10.45824071	10.82801804	10.73517182	11.54939627	11.64196011	10.96479431	10.94842442	11.0264122	11.1200573	11.27629584	11.26403594	10.82538565	10.74487067	10.96320768	11.61478606	11.20458578	11.14635278	10.77160251	10.95336219	11.08369868	10.71744496	10.61678053
Cre10.g430800	9.665940918	9.261301025	9.522126743	10.92896032	10.78776726	10.55162721	10.69242764	10.81434001	11.5912056	11.7555669	11.68538996	10.79778175	10.79951872	10.83599201	11.15310299	10.47317656	10.76112137	10.85650575	10.83205182	11.14536481	11.02834841	10.98710954
Cre10.g430850	7.816222808	7.931093918	7.364352881	9.170257843	8.780498196	9.078631079	9.254087566	9.563440632	9.40970038	9.358265733	9.550838308	9.013095104	8.927136549	9.122677776	9.376740271	9.32302589	9.540759502	9.062273603	8.98363146	9.087190109	9.275493006	9.17579686
Cre10.g430900	7.792467808	8.015452729	7.932863008	9.147643851	9.448469564	9.144271146	9.515613203	8.834879249	9.189467066	9.496995047	9.165937649	9.004039893	9.073011721	9.382031321	9.639590738	9.240074366	9.14021295	9.486760963	9.517504938	9.257436948	9.411052529	9.3990038
Cre10.g431000	9.487897051	9.314440668	9.729223889	9.999531994	9.791753855	9.614887776	9.666335065	10.08004779	9.032115272	8.948573693	9.157890035	8.877497456	8.966644681	9.125064419	7.143564164	7.327369753	7.794880327	9.728771955	9.825687906	9.748714516	10.19348906	10.44427081
Cre10.g431050	9.720708785	10.01041717	10.42487577	12.48976284	12.42453395	11.72640198	11.67287111	11.74443855	10.50228768	10.45402475	10.72362773	10.26806575	10.53160525	10.50037202	8.405058437	7.940413521	8.22245505	11.03607965	11.05202307	11.14658382	11.65746218	11.60242581
Cre10.g431100	8.620266912	8.762020774	8.942026456	9.459353057	9.065735695	9.049553715	9.164368538	9.303814027	8.872098654	8.983826464	8.921558179	9.230462122	9.137860119	9.502469999	9.457891762	9.368699982	9.074037311	9.329673853	9.594215791	9.370454346	9.310600303	9.508705953
Cre10.g431150	9.753404823	9.757537561	9.706500285	9.422180333	9.217657249	9.44316763	9.500102716	9.435173102	9.618901171	9.655037146	9.618792217	9.461670421	9.585003323	9.49879759	9.797125949	9.900615473	9.981054256	9.501033122	9.565318379	9.596301051	9.617298089	9.521183175
Cre10.g431200	7.343769991	7.521504883	6.929162943	6.971453542	7.038188574	7.424181475	7.056631803	7.339609332	7.802970698	7.59318316	7.587665591	6.967013215	6.911380413	7.087696548	7.767042064	7.337361942	7.349725067	7.72683881	8.068382182	8.059132545	8.087696232	8.211132849
Cre10.g431250	5.406727213	4.812880263	5.611397408	6.556762758	6.872374295	6.418346777	6.336799524	5.976011071	7.171311729	7.024657429	6.995332024	6.517964606	6.411066781	6.567341367	5.990256674	6.466047294	6.346019171	7.563288411	7.127835136	7.214624893	6.965567438	7.326481172
Cre10.g431350	10.28048429	9.905085669	10.13100586	11.1275515	11.07994511	11.06782751	11.07038659	11.02004661	11.91556097	11.85889596	11.75135133	10.6570045	10.65930829	10.70682805	10.47703577	10.35530463	10.40862852	11.18088665	11.1642842	11.10830708	11.43338137	11.42954948
Cre10.g431400	9.460916956	9.269823258	9.641429331	12.66579305	12.75980662	12.38463898	12.32909595	12.27740984	11.09302207	11.11015146	11.01492883	11.77199402	11.8137678	11.87103682	9.88505228	9.790218905	10.15087292	11.21802948	11.20799272	11.33158996	11.28774215	11.24655809
Cre10.g431450	9.960087294	10.11172822	10.19222883	12.32759624	12.31645554	11.61080259	11.51845893	11.3066537	11.09894256	11.09185867	11.06373468	11.682865	11.69128765	11.74707126	10.78179008	10.44095245	10.49407523	11.05068747	10.98458427	10.99849903	10.69866925	10.72924226
Cre10.g431500	10.33682401	10.15830485	10.34217556	11.74721172	11.75321698	10.97254095	11.12644549	11.06340782	10.55234666	10.69049371	10.52877409	10.78904603	10.81308826	10.67873617	10.7875017	10.78340734	10.49407523	10.20992934	10.32406208	10.45569979	10.1867658	10.11598542
Cre10.g431550	8.33012598	8.369706763	8.456716393	6.971453542	6.788015233	7.031955987	6.845424648	6.668155332	7.607064115	7.566355023	7.172319022	7.558184328	7.433654945	7.396091439	7.000093237	6.986712991	6.867056963	7.689308237	7.500767918	7.523693364	7.867133082	7.564021116
Cre10.g431650	10.61868272	10.23128403	10.45848468	9.632041619	9.348122803	9.802033181	9.820341892	9.825557074	9.386616279	9.301588482	9.346676378	9.965500441	9.774648212	9.718335736	9.778112133	9.984760765	9.811859591	9.935890776	9.662503079	9.664336975	9.560135693	9.666246647
Cre10.g431700	10.48158715	10.3497254	10.19404407	9.853080742	9.499255608	9.623122729	9.386576507	9.91272886	9.012119446	8.820665611	8.657592	9.592086282	9.603882754	9.276556509	10.1489769	9.898979604	10.07732191	9.38268138	9.545725866	9.423796385	9.378342263	9.607291614
Cre10.g431750	9.540384848	9.795374776	9.469091213	8.506393902	8.275427382	8.176295844	8.527625247	8.260143435	7.855048053	7.566355023	8.155183668	8.543759891	8.606732519	8.69116836	8.604809426	8.462216631	8.388069197	8.751408142	8.821653771	8.458041293	8.221191026	8.439958199
Cre10.g431800	6.948058941	7.217889565	7.209837245	7.052494601	7.429917492	6.901302718	6.993066286	6.682177579	8.278605216	8.158841931	8.048055141	6.739261879	7.133334354	6.889936329	6.299527143	6.864633172	6.162230186	7.004553566	6.920380418	6.798799961	7.867133082	7.454210303
Cre10.g431850	9.820512277	9.462999715	9.407774006	7.568257257	7.438839113	7.556840778	7.721968352	8.098796811	8.151030677	7.989388871	8.071293665	9.103463716	9.259380401	9.046651627	8.836404663	8.948412754	9.375463964	9.493914745	9.547368806	9.594513532	9.745513626	9.55624738
Cre10.g431900	9.326037685	9.212029437	9.101753332	8.851839162	8.993668977	10.06388492	10.06855812	10.27502698	10.3487258	10.31304636	10.2106757	11.46438375	11.58458472	11.69954085	11.26581355	11.17584878	11.27575175	12.15504904	12.15072289	12.27440846	12.21490033	12.04229365
Cre10.g431950	10.85340529	10.82224633	10.99454419	11.31179612	11.28173064	11.06481106	11.25566818	11.21739279	11.78762264	11.85313819	11.8076016	11.49639302	11.45384722	11.46360673	11.72006023	11.65259061	11.49581553	11.26732706	11.37576289	11.3121673	11.47147987	11.34346192
Cre10.g432000	9.67450358	9.8681909	10.07102264	9.800098016	9.628424594	9.768282819	9.798962182	9.774241754	9.980333692	10.0303301	10.01850447	9.679847885	9.735245681	9.660361504	9.770435736	9.916872774	9.752748119	9.63969675	9.757800553	9.660925101	9.964217859	9.778856742
Cre10.g432050	8.257383902	8.200636998	8.468832635	8.905575014	8.87347098	8.853102072	8.915482133	8.98013139	8.855349398	8.798191177	8.778230116	8.237345618	8.53391266	8.329354912	8.693056012	8.957893885	8.631744546	8.786880483	8.516326436	8.615061192	8.710407428	8.713836431
Cre10.g432100	13.16957392	12.74705987	13.01095741	13.79999178	13.8719015	13.47050544	13.43096545	13.15016068	12.7517724	12.75534801	12.67169501	12.60638497	12.53285005	12.5817102	12.44121651	12.35806263	12.37621093	12.35682563	12.25053362	12.36174988	12.55544114	12.43242503
Cre10.g432150	5.475674377	5.786807545	4.812880263	6.171304619	6.12737532	5.488400412	5.8901115	5.754139356	6.03903067	5.920707806	6.392276306	6.172327138	5.567080314	5.073619885	6.299527143	5.950410827	5.11063496	6.446558685	6.724100793	6.598093381	7.161856536	7.248978975
Cre10.g432200	7.622827352	7.642453042	7.967660735	8.084758914	8.454350149	8.338215693	8.16960182	8.669945369	7.802970698	7.689398663	7.867023707	7.832077108	8.141713681	7.660835786	7.727293292	8.35105567	8.119240189	8.035701428	8.002152535	7.98936792	8.263032209	8.193285102
Cre10.g432250	11.49681786	11.47471131	11.54162332	10.87253703	11.02475664	11.32139485	11.34854331	11.35474269	12.26004084	12.3338374	12.36963783	12.24278855	12.22444212	12.14181327	11.78144181	11.82000679	11.73174782	12.07276486	12.19090234	12.16167863	12.1719952	12.06283224
Cre10.g432301	10.18339562	10.49710222	10.51475237	9.634258923	9.691637091	9.298392923	9.814086629	9.509863069	10.48067885	10.84594586	10.76738859	10.46083578	10.3585389	10.65915187	10.87683191	10.45659887	10.48563396	10.71234463	10.73025659	10.57732338	10.45080704	10.62917013
Cre10.g432350	5.111371703	5.407185182	4.812880263	6.946630126	6.475630319	5.655422098	6.368101111	6.328300822	5.385764393	5.920707806	5.547063634	5.094493605	5.38574519	5.543533709	4.812880263	4.812880263	4.812880263	5.323719878	5.063510199	5.342376542	5.555703473	5.177523309
Cre10.g432400	7.907405792	7.894393377	7.101374229	5.970712707	5.929759437	5.88145123	5.914309458	6.198968777	8.178384573	8.298141779	8.229232754	7.558184328	7.071846318	7.371539436	7.518854328	6.713781064	7.802790684	7.162771825	7.354396271	7.243246275	7.31269936	7.619196613
Cre10.g432450	10.81232833	10.80283875	10.99454419	11.74328426	11.81582216	10.8835803	11.05562734	11.05658192	11.00936457	11.07274802	11.12679874	10.66371064	10.68905123	10.75988992	10.84888021	10.73932058	10.67995198	10.21318073	10.34780418	10.26115159	10.26799606	10.13116921
Cre10.g432500	5.827679545	6.249121838	6.231588693	8.069398243	7.928060924	7.528447204	7.700049017	7.690967567	6.607470878	6.919401878	6.819831778	5.438669538	5.665377102	5.332260219	4.812880263	5.499809018	4.812880263	5.819369514	5.370532737	5.404058512	5.555703473	5.940158031
[truncated: 13,891 more rows]
