# Supplementary material for: Integrating co-expression network analysis and machine learning to reveal the regulatory landscape of GPD genes in Chlamydomonas reinhardtii under salinity stress
Source: PeerJ. 2026 Apr 14;14:e21060. doi: 10.7717/peerj.21060 (PMC13089224; doi:10.7717/peerj.21060)
Supplement: Supplemental Information 3 [file peerj-14-21060-s003.csv]

Integrating co-expression network analysis and machine learning to reveal the regulatory landscape of GPD genes in Chlamydomonas reinhardtii under salinity stress
Jorge A. Tzec-Interi�n1, Santy Peraza-Echeverria1, Virginia Aurora Herrera-Valencia1,* and Elsa B. G�ngora-Castillo2*
1 Unidad de Biotecnolog�a, Centro de Investigaci�n Cient�fica de Yucat�n, M�rida, Yucat�n, M�xico
2 Secihti-Departamento de Recursos del Mar, Centro de Investigaci�n y de Estudios Avanzados del Instituto Polit�cnico Nacional, M�rida, Yucat�n. M�xico
Corresponding Author: elsa.gongora@cinvestav.mx; vicky@cicy.mx
Supplemental Data File3. Results of the differential expression analysis comparing treatment time points under 200 mM salinity conditions with the untreated control. Differentially expressed genes were identified using a threshold of Log2 fold change (Log2FC) > 2 and p-adj < 0.05, applying the Benjamini-Hochberg method.
id	2h_baseMean	2h_log2FoldChange	2h_lfcSE	2h_stat	2h_pvalue	2h_padj	4h_baseMean	4h_log2FoldChange	4h_lfcSE	4h_stat	4h_pvalue	4h_padj	8h_baseMean	8h_log2FoldChange	8h_lfcSE	8h_stat	8h_pvalue	8h_padj	12h_baseMean	12h_log2FoldChange	12h_lfcSE	12h_stat	12h_pvalue	12h_padj	24h_baseMean	24h_log2FoldChange	24h_lfcSE	24h_stat	24h_pvalue	24h_padj	48h_baseMean	48h_log2FoldChange	48h_lfcSE	48h_stat	48h_pvalue	48h_padj	72h_baseMean	72h_log2FoldChange	72h_lfcSE	72h_stat	72h_pvalue	72h_padj
Cre01.g000017	52.53877746	-0.289519499	0.438796656	-0.65980334	0.999951619	1	52.53877746	-1.912727579	0.415264197	-4.606049823	0.583229069	1	52.53877746	-0.464748772	0.398769079	-1.165458396	0.999940936	1	52.53877746	-0.921213947	0.406987733	-2.263493155	0.995983265	1	52.53877746	-0.017904994	0.397102658	-0.045089081	0.999999887	1	52.53877746	-0.192967178	0.395365623	-0.488072728	0.999997582	1	52.53877746	-0.958253076	0.456186905	-2.100571205	0.988802379	1
Cre01.g000033	362.3723878	1.697727831	0.306963107	5.530722723	0.837618753	1	362.3723878	1.772597812	0.277706241	6.382995949	0.7935665	1	362.3723878	2.337986954	0.277331061	8.430310496	0.111476582	0.759756541	362.3723878	1.827228434	0.279022529	6.548677051	0.732108657	1	362.3723878	3.000039655	0.276656195	10.84392727	0.000150326	0.004778301	362.3723878	2.498856342	0.276893435	9.024613901	0.035802722	0.428541803	362.3723878	2.41460962	0.306159646	7.886766435	0.087832004	0.891174922
Cre01.g000050	520.8592096	1.04848382	0.162540383	6.450605061	0.999999998	1	520.8592096	0.834196803	0.147807929	5.643789249	1	1	520.8592096	1.920471678	0.146278344	13.12888581	0.706668474	1	520.8592096	1.014278286	0.148951785	6.809440301	1	1	520.8592096	0.766468172	0.150548262	5.091179155	1	1	520.8592096	1.218168805	0.147658721	8.249894083	0.99999994	1	520.8592096	1.341470726	0.163148191	8.22240637	0.99997286	1
Cre01.g000100	436.074632	-0.928219243	0.186128066	-4.98699236	0.999999996	1	436.074632	-0.812229864	0.16588525	-4.896335669	1	1	436.074632	0.445764967	0.162848646	2.737296116	1	1	436.074632	0.121751124	0.164294307	0.741055039	1	1	436.074632	0.652360535	0.163071246	4.000463288	1	1	436.074632	0.211931681	0.163304498	1.297770013	1	1	436.074632	0.282009763	0.182263093	1.54726751	1	1
Cre01.g000150	351.0992462	1.588373248	0.223443656	7.108607502	0.967276673	1	351.0992462	1.509131318	0.203727316	7.407604193	0.992011482	1	351.0992462	4.064486301	0.200299983	20.29199519	3.28E-25	1.43E-23	351.0992462	0.116288639	0.21571139	0.539093644	1	1	351.0992462	-0.866842984	0.233704812	-3.709136231	0.999999379	1	351.0992462	-1.097803231	0.230982363	-4.752757816	0.999953065	1	351.0992462	-0.036415628	0.241252141	-0.150944271	1	1
Cre01.g000200	912.0642428	-0.545363846	0.120231433	-4.535950647	1	1	912.0642428	-0.516173354	0.107634749	-4.795601426	1	1	912.0642428	0.710014502	0.106059919	6.694465802	1	1	912.0642428	0.017417459	0.107661253	0.161780202	1	1	912.0642428	-0.541914939	0.10991203	-4.93044247	1	1	912.0642428	-0.170934369	0.107598517	-1.588631271	1	1	912.0642428	-0.0840549	0.120280395	-0.698824606	1	1
Cre01.g000250	641.7458788	-1.664916066	0.161126426	-10.33297958	0.981220425	1	641.7458788	-1.619305748	0.143469457	-11.28676291	0.996016751	1	641.7458788	-1.040315401	0.142836231	-7.283273949	1	1	641.7458788	-0.491613037	0.141647852	-3.470670603	1	1	641.7458788	-0.155262359	0.141188695	-1.099679823	1	1	641.7458788	-0.688221254	0.141604064	-4.86018011	1	1	641.7458788	-0.73281359	0.159095187	-4.60613299	1	1
Cre01.g000300	5520.070759	-0.834968826	0.156001351	-5.352317906	1	1	5520.070759	-1.220176637	0.139629043	-8.738702306	0.999999988	1	5520.070759	-1.368027173	0.139829347	-9.783548317	0.999996902	1	5520.070759	-0.776568265	0.139657489	-5.560520022	1	1	5520.070759	-0.659160709	0.139666379	-4.719537459	1	1	5520.070759	-1.066652065	0.139682954	-7.636236461	1	1	5520.070759	-1.326221103	0.156422309	-8.47846522	0.999991742	1
Cre01.g000350	1447.232867	-0.742811046	0.147271255	-5.043829141	1	1	1447.232867	-0.229117038	0.131269109	-1.745399508	1	1	1447.232867	-1.081956634	0.132715343	-8.152460799	1	1	1447.232867	-0.893141367	0.132639281	-6.733611344	1	1	1447.232867	-0.754171766	0.132648894	-5.685473459	1	1	1447.232867	-0.902696075	0.13231971	-6.822083219	1	1	1447.232867	-0.471176952	0.147541006	-3.193532191	1	1
Cre01.g000400	156.5978204	-1.670560061	0.234035266	-7.138069783	0.920382757	1	156.5978204	-1.98617519	0.211086491	-9.409295612	0.526109491	1	156.5978204	-1.349552119	0.209151258	-6.452517328	0.999064374	1	156.5978204	-1.841669285	0.215376438	-8.550932039	0.768871299	1	156.5978204	-1.267431195	0.210911669	-6.009298587	0.999742992	1	156.5978204	-1.528903974	0.21005696	-7.278520898	0.987542114	1	156.5978204	-1.317211917	0.235480633	-5.59371657	0.998131512	1
Cre01.g000450	894.8765712	0.271003258	0.155582681	1.741860064	1	1	894.8765712	0.106712687	0.139700147	0.763869539	1	1	894.8765712	-0.439276696	0.141340968	-3.107921952	1	1	894.8765712	-0.407968641	0.141617959	-2.880769114	1	1	894.8765712	-0.091174792	0.141203893	-0.645696023	1	1	894.8765712	-0.16038194	0.140606603	-1.14064302	1	1	894.8765712	-0.013665757	0.157031536	-0.087025557	1	1
Cre01.g000500	203.9410351	-1.290183042	0.212504868	-6.071310515	0.999581468	1	203.9410351	-2.067576024	0.196860847	-10.50272846	0.365698437	1	203.9410351	-0.615911325	0.187875707	-3.278291451	1	1	203.9410351	-1.100251594	0.192612315	-5.712259855	0.999998503	1	203.9410351	-0.370148439	0.188147705	-1.967329014	1	1	203.9410351	-0.441120877	0.186502879	-2.365222883	1	1	203.9410351	-0.15482372	0.20748831	-0.746180447	1	1
Cre01.g000600	991.2078282	3.679236892	0.220666527	16.67328949	1.37E-14	4.35E-13	991.2078282	3.90525502	0.201699541	19.36174471	1.76E-21	9.20E-20	991.2078282	4.237580332	0.201735141	21.0056627	6.88E-29	3.52E-27	991.2078282	3.256079918	0.202806147	16.05513429	2.94E-10	1.26E-08	991.2078282	2.767127402	0.203890502	13.57163468	8.41E-05	0.002808155	991.2078282	3.106509009	0.202719751	15.32415558	2.40E-08	7.61E-07	991.2078282	3.059503187	0.222210929	13.76846403	9.30E-07	2.69E-05
Cre01.g000650	6770.95954	1.434810665	0.099760205	14.38259542	0.999999993	1	6770.95954	1.540085299	0.089444552	17.21832421	0.999999864	1	6770.95954	0.935392824	0.089739621	10.42340956	1	1	6770.95954	1.001546563	0.089772408	11.15650772	1	1	6770.95954	0.83460883	0.089922631	9.281410272	1	1	6770.95954	1.189384416	0.089620414	13.271356	1	1	6770.95954	0.762307293	0.100269056	7.60261766	1	1
Cre01.g000700	199.2909971	0.100392906	0.258481022	0.388395656	1	1	199.2909971	0.063143785	0.232130934	0.272017968	1	1	199.2909971	-0.835690358	0.238964771	-3.497127865	0.999999448	1	199.2909971	-0.533467723	0.237782461	-2.243511653	1	1	199.2909971	-0.570390015	0.239159084	-2.384981604	0.999999999	1	199.2909971	0.294965787	0.232451843	1.268932885	1	1	199.2909971	-0.048202417	0.261775813	-0.18413625	1	1
Cre01.g000750	1415.700026	-0.598615742	0.110550217	-5.414876213	1	1	1415.700026	-0.458856725	0.098734916	-4.647360267	1	1	1415.700026	-0.369378395	0.09923268	-3.722346268	1	1	1415.700026	-0.289575856	0.099350951	-2.914676249	1	1	1415.700026	0.050224816	0.099007644	0.507282203	1	1	1415.700026	-0.34347278	0.099065933	-3.467112975	1	1	1415.700026	-0.383044597	0.111135589	-3.446642075	1	1
Cre01.g000800	109.4352844	-1.879216644	0.28245179	-6.653229731	0.665537802	1	109.4352844	-1.811980497	0.250752804	-7.22616246	0.773318481	1	109.4352844	-2.345487351	0.262673934	-8.929273307	0.094209457	0.656381579	109.4352844	-1.98620689	0.259284586	-7.660335375	0.521212447	1	109.4352844	-1.49395894	0.254710933	-5.865311413	0.976523665	1	109.4352844	-1.55583933	0.251522069	-6.185697091	0.961292969	1	109.4352844	-0.865127505	0.276853335	-3.124858533	0.999979269	1
Cre01.g000850	1906.909323	0.035229208	0.108289237	0.325325112	1	1	1906.909323	-0.013880775	0.09717169	-0.142847936	1	1	1906.909323	0.371809144	0.097181989	3.825905872	1	1	1906.909323	0.509094746	0.097190073	5.238135224	1	1	1906.909323	0.282475361	0.097695866	2.891374763	1	1	1906.909323	0.466416316	0.096996411	4.808593538	1	1	1906.909323	0.439547879	0.108372032	4.055916193	1	1
Cre01.g000900	2359.393205	-1.732874704	0.120418142	-14.39047862	0.986733298	1	2359.393205	-1.388019663	0.107026459	-12.96893947	0.999999995	1	2359.393205	-1.808033071	0.108315616	-16.69226597	0.961826973	1	2359.393205	-0.719418561	0.106877699	-6.731231745	1	1	2359.393205	-0.05157012	0.106400045	-0.484681375	1	1	2359.393205	-0.411651331	0.106401085	-3.868864042	1	1	2359.393205	-0.446992292	0.119138034	-3.751885746	1	1
Cre01.g000950	56.08218282	-2.587430005	0.499541726	-5.179607368	0.119809864	0.765793459	56.08218282	-1.395263464	0.420253385	-3.320052884	0.924922013	1	56.08218282	-0.300843452	0.413304721	-0.72789745	0.999980328	1	56.08218282	-1.083503787	0.423449076	-2.558758181	0.984781632	1	56.08218282	-1.141588671	0.426644222	-2.675739206	0.977890421	1	56.08218282	-0.273784406	0.412564234	-0.663616436	0.999985704	1	56.08218282	-0.184787679	0.461394097	-0.400498576	0.999959356	1
Cre01.g001100	2272.125461	1.109334159	0.136507174	8.126563064	1	1	2272.125461	0.322239905	0.122541708	2.629634522	1	1	2272.125461	-0.816419868	0.123672129	-6.601486331	1	1	2272.125461	-1.154605174	0.124353574	-9.284857141	1	1	2272.125461	-1.213151441	0.12471503	-9.727387623	1	1	2272.125461	-1.170180997	0.124045763	-9.433462057	1	1	2272.125461	-0.960992916	0.13873652	-6.926748004	1	1
Cre01.g001150	2487.837211	0.290462829	0.173815399	1.671099511	1	1	2487.837211	0.167843872	0.155715666	1.077886868	1	1	2487.837211	0.617502463	0.155679668	3.966493967	1	1	2487.837211	0.637810598	0.155756027	4.094933663	1	1	2487.837211	0.95686704	0.155649994	6.147555914	1	1	2487.837211	0.906671616	0.155491285	5.831012446	1	1	2487.837211	0.702737882	0.173839546	4.042451194	1	1
Cre01.g001200	641.7417431	0.580734022	0.148219196	3.918075649	1	1	641.7417431	-0.424000932	0.134309021	-3.15690583	1	1	641.7417431	-0.529741404	0.135389987	-3.912707386	1	1	641.7417431	-1.381681608	0.138991307	-9.940777124	0.999995679	1	641.7417431	-0.911393187	0.137546588	-6.62606902	1	1	641.7417431	-2.262454315	0.143124505	-15.80759572	0.033345684	0.402128953	641.7417431	-1.657777319	0.157694802	-10.51256794	0.985002572	1
Cre01.g001250	594.3021052	0.932587718	0.211279603	4.413997863	0.999999782	1	594.3021052	0.649009186	0.190766633	3.402110608	1	1	594.3021052	0.86743122	0.191176192	4.537339139	0.999999998	1	594.3021052	1.123883821	0.190908703	5.887022438	0.999997775	1	594.3021052	1.411193537	0.190597382	7.404055208	0.99899675	1	594.3021052	1.730486999	0.189469423	9.133331227	0.922553872	1	594.3021052	1.672440266	0.210637587	7.939894718	0.940037302	1
Cre01.g001300	519.1572255	1.363326037	0.251624711	5.41809281	0.994300971	1	519.1572255	0.102422743	0.226676965	0.451844514	1	1	519.1572255	0.405631837	0.226792495	1.788559346	1	1	519.1572255	-1.041598375	0.230699818	-4.514951009	0.999983687	1	519.1572255	-1.965332058	0.236977646	-8.293322556	0.558154573	1	519.1572255	-1.441139906	0.231494897	-6.225363616	0.992113707	1	519.1572255	-0.887108291	0.257334869	-3.447291436	0.999992362	1
Cre01.g001350	145.0375925	-0.77413966	0.246109091	-3.145514281	0.999999684	1	145.0375925	-0.886655367	0.221062894	-4.010873786	0.999999763	1	145.0375925	-1.472932072	0.23109428	-6.37372796	0.988718333	1	145.0375925	-0.937893127	0.226362052	-4.143331968	0.999998648	1	145.0375925	-0.446518196	0.223061137	-2.00177495	1	1	145.0375925	-0.269019454	0.219209456	-1.22722559	1	1	145.0375925	0.204263034	0.242353658	0.842830414	1	1
Cre01.g001400	2511.500914	0.665771185	0.142638114	4.667554604	1	1	2511.500914	0.020698142	0.128046642	0.161645335	1	1	2511.500914	-0.337560151	0.12859046	-2.625079281	1	1	2511.500914	0.032096822	0.128396205	0.249982639	1	1	2511.500914	-0.253616235	0.128794535	-1.9691537	1	1	2511.500914	0.045529589	0.128228412	0.355066309	1	1	2511.500914	-0.086166408	0.143538523	-0.600301619	1	1
Cre01.g001450	459.1628353	0.820871037	0.176815265	4.642534891	1	1	459.1628353	0.946481876	0.159748394	5.924828755	1	1	459.1628353	1.383347315	0.159639124	8.665465448	0.999943951	1	459.1628353	1.206414868	0.1606511	7.509533799	0.999999609	1	459.1628353	1.569174049	0.159941446	9.81092827	0.996466262	1	459.1628353	1.521065267	0.159092572	9.560881766	0.998695547	1	459.1628353	1.547162374	0.175818008	8.79979469	0.994996746	1
Cre01.g001501	355.1407748	1.503179995	0.197839844	7.597963894	0.99398432	1	355.1407748	1.805297055	0.180392093	10.0076285	0.859780106	1	355.1407748	2.834677051	0.17883669	15.85064595	1.53E-06	2.20E-05	355.1407748	1.622749649	0.183233012	8.856207914	0.980245973	1	355.1407748	2.159270598	0.181532822	11.89465671	0.190144128	1	355.1407748	1.992527677	0.180847344	11.01773257	0.516478967	1	355.1407748	2.104221107	0.197250744	10.66774737	0.29862175	1
Cre01.g001550	2665.68295	-0.498263362	0.121021336	-4.117153053	1	1	2665.68295	-0.088652304	0.107938667	-0.821321087	1	1	2665.68295	-0.044515482	0.108242699	-0.411256205	1	1	2665.68295	-0.009890235	0.108354356	-0.091276765	1	1	2665.68295	0.506224576	0.108006746	4.686971812	1	1	2665.68295	0.565726001	0.107708025	5.252403451	1	1	2665.68295	0.941532103	0.120022838	7.844607915	1	1
Cre01.g001600	462.1064401	-3.074270096	0.15395394	-19.96876524	1.50E-12	4.05E-11	462.1064401	-2.712546649	0.134574471	-20.15647267	5.96E-08	1.26E-06	462.1064401	-3.559874708	0.143680251	-24.77636756	9.28E-28	4.57E-26	462.1064401	-2.87058503	0.138819448	-20.6785509	1.79E-10	7.72E-09	462.1064401	-1.938756415	0.134210433	-14.44564606	0.675921881	1	462.1064401	-3.795034019	0.145538386	-26.07582876	2.98E-35	4.48E-33	462.1064401	-3.402463033	0.16250367	-20.9377612	3.06E-18	2.62E-16
Cre01.g001650	69.31707411	-0.248839549	0.380888307	-0.653313701	0.999997865	1	69.31707411	0.931165864	0.33352107	2.79192515	0.999323977	1	69.31707411	0.692721778	0.337504323	2.052482682	0.999946329	1	69.31707411	0.32047313	0.342254716	0.936358553	0.999999538	1	69.31707411	0.04995374	0.347459064	0.143768705	0.999999992	1	69.31707411	-0.007527762	0.343550782	-0.021911643	0.999999999	1	69.31707411	0.087321221	0.383300894	0.227813768	0.999999724	1
Cre01.g001657	1116.44702	-0.939318794	0.153424492	-6.122352332	1	1	1116.44702	-0.65400764	0.136691503	-4.784552257	1	1	1116.44702	-0.567917702	0.137209571	-4.139053127	1	1	1116.44702	-0.078956402	0.136635626	-0.577861016	1	1	1116.44702	-0.172785132	0.137018015	-1.261039524	1	1	1116.44702	-0.310608894	0.136661707	-2.272830486	1	1	1116.44702	0.077957183	0.152269561	0.511968264	1	1
Cre01.g001664	131.638227	2.852397716	0.397304116	7.179381237	0.015958282	0.130886956	131.638227	2.093902522	0.36151147	5.7920777	0.397528399	1	131.638227	2.331012479	0.361894328	6.441141233	0.180183469	1	131.638227	0.648444787	0.371352804	1.74616909	0.99986344	1	131.638227	-0.297940541	0.385780695	-0.77230547	0.99999488	1	131.638227	-0.11569761	0.377346815	-0.306608154	0.999999714	1	131.638227	0.604699705	0.412171312	1.4671077	0.999644425	1
Cre01.g001678	2214.523253	-0.154252306	0.107398684	-1.436258805	1	1	2214.523253	-0.11053087	0.096162713	-1.149415056	1	1	2214.523253	-0.106065227	0.096553383	-1.098513839	1	1	2214.523253	0.017510333	0.096576996	0.181309568	1	1	2214.523253	0.195646345	0.096538573	2.026613174	1	1	2214.523253	-0.135530832	0.096507572	-1.404354383	1	1	2214.523253	-0.262090064	0.108237239	-2.421440768	1	1
Cre01.g001700	489.9367228	-0.940714645	0.367378121	-2.560616953	0.998032746	1	489.9367228	-1.357694502	0.329054393	-4.126048861	0.974529332	1	489.9367228	-1.9618221	0.331072102	-5.925664191	0.545902658	1	489.9367228	-0.764828579	0.328973023	-2.324897563	0.999913201	1	489.9367228	-1.669642827	0.331061936	-5.043294463	0.840829092	1	489.9367228	-0.931695984	0.328909572	-2.832681269	0.999418939	1	489.9367228	-1.712790494	0.370122731	-4.62762849	0.781120934	1
Cre01.g001750	1181.651791	-0.862540036	0.16691415	-5.167566904	1	1	1181.651791	-0.238759482	0.148261694	-1.610392241	1	1	1181.651791	0.565093013	0.147801268	3.82332994	1	1	1181.651791	0.233746555	0.148345655	1.575688581	1	1	1181.651791	0.243288392	0.148535478	1.637914357	1	1	1181.651791	-0.123604549	0.148547532	-0.832087531	1	1	1181.651791	0.29153646	0.165442883	1.762157759	1	1
Cre01.g001800	735.7402335	0.314130329	0.143643803	2.186870031	1	1	735.7402335	0.421274516	0.129020011	3.265187421	1	1	735.7402335	0.624181355	0.129445573	4.821959845	1	1	735.7402335	0.655444216	0.129720295	5.052749956	1	1	735.7402335	0.752002431	0.129844955	5.791541397	1	1	735.7402335	0.785150038	0.128944929	6.089033868	1	1	735.7402335	0.619495596	0.144152781	4.297493209	1	1
Cre01.g001950	534.01701	-0.357232184	0.143265879	-2.493491039	1	1	534.01701	0.177173662	0.126746456	1.397858906	1	1	534.01701	0.175921441	0.128201294	1.372228274	1	1	534.01701	0.72509837	0.126740459	5.721127833	1	1	534.01701	0.696334741	0.127321061	5.469124564	1	1	534.01701	0.867674477	0.125744008	6.900324667	1	1	534.01701	0.634997976	0.140737627	4.511927549	1	1
Cre01.g001983	3798.624854	-2.4075225	0.12315906	-19.54807466	0.000468296	0.00522181	3798.624854	-1.190842813	0.109024024	-10.92275602	1	1	3798.624854	-1.736352872	0.109649509	-15.83548238	0.991901663	1	3798.624854	-1.282988024	0.109397001	-11.72781719	1	1	3798.624854	-1.635886675	0.109831352	-14.89453281	0.999542118	1	3798.624854	-0.788467523	0.108985807	-7.234589039	1	1	3798.624854	-0.944491239	0.122077287	-7.736830165	1	1
Cre01.g002050	2098.422602	-2.816312833	0.128154901	-21.97584958	9.47E-11	2.23E-09	2098.422602	-1.839350474	0.111898752	-16.43763168	0.924451669	1	2098.422602	-1.675525861	0.112281165	-14.9225906	0.998072785	1	2098.422602	-0.448222111	0.110909888	-4.041317866	1	1	2098.422602	-0.837031221	0.111460364	-7.509675987	1	1	2098.422602	-0.383609924	0.110692832	-3.465535372	1	1	2098.422602	-0.892072691	0.124518143	-7.164198473	1	1
Cre01.g002100	270.4722671	1.479816678	0.176768286	8.371505511	0.998373399	1	270.4722671	1.370483751	0.161392494	8.491620106	0.999952009	1	270.4722671	0.922883838	0.164565492	5.608003386	1	1	270.4722671	0.455228205	0.168261243	2.705484619	1	1	270.4722671	-0.369933652	0.178134828	-2.076705927	1	1	270.4722671	0.917336331	0.164260516	5.584642958	1	1	270.4722671	1.204258244	0.180189966	6.68327028	0.999994976	1
Cre01.g002150	15.57352354	3.487770427	1.290315347	2.703037233	0.124459878	0.789840121	15.57352354	3.645748936	1.208257026	3.017362083	0.086586996	0.667639339	15.57352354	3.589512271	1.212975574	2.959261791	0.095028256	0.660584351	15.57352354	1.786380755	1.262011014	1.4155033	0.568556118	1	15.57352354	0.807563493	1.336496227	0.604239262	0.83169417	1	15.57352354	3.902845234	1.208877328	3.228487409	0.057737333	0.655597337	15.57352354	5.639098181	1.276216291	4.418606956	0.00217585	0.034943605
Cre01.g002200	1533.259074	1.532925262	0.146454345	10.46691555	0.999286707	1	1533.259074	2.057766147	0.131662922	15.62904809	0.330423989	1	1533.259074	2.003835718	0.131989754	15.18175203	0.48840808	1	1533.259074	1.403661368	0.132817831	10.56832023	0.999996437	1	1533.259074	1.518808999	0.132860164	11.43163575	0.999853712	1	1533.259074	1.377775779	0.132567057	10.39304798	0.999998658	1	1533.259074	1.799398309	0.146694303	12.2663135	0.914262726	1
Cre01.g002203	25.57992958	1.804084862	0.877815816	2.055197491	0.58831149	1	25.57992958	0.216778136	0.819221169	0.26461491	0.988654958	1	25.57992958	2.060282736	0.798135916	2.581368278	0.46989693	1	25.57992958	1.068208921	0.812947387	1.313995147	0.874221719	1	25.57992958	1.044956104	0.816277459	1.280148182	0.879094963	1	25.57992958	2.124922795	0.797022534	2.666076183	0.437726239	1	25.57992958	3.108288591	0.87084121	3.569294327	0.101568583	1
Cre01.g002201	62.93950244	0.741786926	0.505747276	1.466714626	0.993573766	1	62.93950244	1.390422474	0.45336894	3.066867512	0.910614813	1	62.93950244	3.653997673	0.44427467	8.224636507	9.85E-05	0.001167659	62.93950244	1.477550774	0.457971908	3.226291281	0.87302109	1	62.93950244	1.017630402	0.466683888	2.180556108	0.982354347	1	62.93950244	1.063813495	0.460478544	2.310234667	0.978977427	1	62.93950244	1.742964428	0.4980224	3.499771149	0.697112071	1
Cre01.g002227	209.052937	0.019164078	0.227935125	0.084076897	1	1	209.052937	0.252202089	0.204056532	1.235942249	1	1	209.052937	1.224190233	0.201729817	6.068464504	0.999939917	1	209.052937	0.394235873	0.206329416	1.910710947	1	1	209.052937	0.506777644	0.206543888	2.453607557	1	1	209.052937	0.562888546	0.204162546	2.757060766	1	1	209.052937	0.341978044	0.229255829	1.491687452	1	1
Cre01.g002234	272.1593242	-0.836501937	0.183000182	-4.571044298	1	1	272.1593242	-0.484711839	0.161982938	-2.992363548	1	1	272.1593242	0.065904773	0.161335671	0.408494742	1	1	272.1593242	-0.3188215	0.163981099	-1.944257614	1	1	272.1593242	-0.494505391	0.166101869	-2.977121175	1	1	272.1593242	-0.279472734	0.162601857	-1.71875487	1	1	272.1593242	-0.393122233	0.183402013	-2.143500094	1	1
Cre01.g002250	792.4683692	0.032496985	0.181869642	0.178682847	1	1	792.4683692	0.699847964	0.161673478	4.328774088	1	1	792.4683692	1.554161853	0.160827422	9.663537677	0.997215653	1	792.4683692	1.261404328	0.161626177	7.804455654	0.999997559	1	792.4683692	1.584658914	0.161270746	9.826077917	0.994994185	1	792.4683692	1.881273804	0.16028128	11.73732703	0.77057339	1	792.4683692	2.156293598	0.177348421	12.15851588	0.189083173	1
Cre01.g002300	22950.66582	2.021393812	0.133231845	15.1720019	0.436213752	1	22950.66582	1.841542284	0.119213086	15.44748444	0.908108564	1	22950.66582	-0.307029474	0.119400839	-2.571418069	1	1	22950.66582	-0.338606121	0.11943016	-2.83518101	1	1	22950.66582	-0.291945467	0.119448068	-2.444120468	1	1	22950.66582	-0.681867127	0.11945406	-5.708195483	1	1	22950.66582	-0.447657468	0.133538208	-3.352280035	1	1
Cre01.g002350	728.527297	0.378585155	0.142859686	2.650048908	1	1	728.527297	0.067475965	0.128684778	0.524350786	1	1	728.527297	-0.791149305	0.131796247	-6.002821195	1	1	728.527297	-0.529385005	0.131381107	-4.029384562	1	1	728.527297	-0.409497791	0.131467982	-3.114810051	1	1	728.527297	-0.324870706	0.130142671	-2.496265845	1	1	728.527297	-0.129671543	0.145217363	-0.892947921	1	1
Cre01.g002400	109.8265916	-3.927682902	0.413140852	-9.506885803	1.54E-06	2.43E-05	109.8265916	-3.37788698	0.358860648	-9.412809672	6.16E-05	0.00091471	109.8265916	-3.255613303	0.362177378	-8.989002353	0.000263301	0.002977152	109.8265916	-3.08988392	0.361900434	-8.537939252	0.001299556	0.023287139	109.8265916	-3.555681456	0.371509154	-9.57091209	1.41E-05	0.000549856	109.8265916	-2.964094545	0.358014637	-8.279255196	0.003541767	0.053619968	109.8265916	-2.605853767	0.400244145	-6.51066056	0.065049639	0.692899277
Cre01.g002451	34.76086199	-3.199112339	0.710688782	-4.501425126	0.045777281	0.334296343	34.76086199	-3.474168711	0.636666556	-5.456810439	0.010294196	0.10228105	34.76086199	-3.766583346	0.652688272	-5.770876404	0.003398534	0.032421511	34.76086199	-3.056656586	0.639107947	-4.782692188	0.049131822	0.598369346	34.76086199	-4.720132709	0.70711548	-6.675193572	5.98E-05	0.002070739	34.76086199	-4.331111563	0.669469062	-6.469472312	0.000248814	0.004765093	34.76086199	-3.760670567	0.74071628	-5.077072924	0.008727428	0.121778624
Cre01.g002500	5929.074945	1.272650417	0.134786183	9.441994642	0.999999966	1	5929.074945	1.034894779	0.120821093	8.565514156	1	1	5929.074945	1.38305293	0.120832047	11.44607713	0.999999835	1	5929.074945	1.49640952	0.12084043	12.38335146	0.999984595	1	5929.074945	1.316648822	0.120940969	10.88670645	0.999999992	1	5929.074945	0.962512466	0.120939394	7.958634795	1	1	5929.074945	0.86594705	0.135137778	6.40788283	1	1
Cre01.g002550	1812.628878	0.730193842	0.10915768	6.689349257	1	1	1812.628878	0.168584528	0.098366672	1.713837885	1	1	1812.628878	-0.482959211	0.099701867	-4.844033788	1	1	1812.628878	-0.171974224	0.099420256	-1.729770481	1	1	1812.628878	-0.046436808	0.099451261	-0.466930305	1	1	1812.628878	-0.197114689	0.099137696	-1.988292025	1	1	1812.628878	-0.382359974	0.111424929	-3.431547851	1	1
Cre01.g002600	136.120179	0.014514932	0.296499354	0.048954346	1	1	136.120179	-0.646404207	0.268728158	-2.405420452	0.999999764	1	136.120179	-1.001655693	0.27388031	-3.657275302	0.9998664	1	136.120179	-1.206766519	0.277294488	-4.351931146	0.997885916	1	136.120179	-0.522339343	0.272329699	-1.91804032	0.999999971	1	136.120179	-0.669719614	0.270816563	-2.472964011	0.999999549	1	136.120179	-0.471043887	0.302527736	-1.557027112	0.999999784	1
Cre01.g002650	28.79483407	9.26403995	1.341493238	6.905767159	3.07E-08	5.90E-07	28.79483407	8.371015939	1.311255323	6.383970989	5.91E-07	1.13E-05	28.79483407	5.816189463	1.327516358	4.381256343	0.002022165	0.020091822	28.79483407	5.662210507	1.331769111	4.251645771	0.002980823	0.049857194	28.79483407	2.294932669	1.550690091	1.479942822	0.427383848	1	28.79483407	3.158814291	1.417519638	2.228409545	0.206959666	1	28.79483407	2.04425528	1.68923109	1.210169107	0.497879216	1
Cre01.g002700	1192.789111	-0.590733783	0.142967984	-4.131930571	1	1	1192.789111	-0.578432757	0.127909324	-4.522209481	1	1	1192.789111	-0.360058687	0.128167656	-2.809278873	1	1	1192.789111	-0.21754561	0.128170063	-1.697319985	1	1	1192.789111	-0.158773668	0.12830869	-1.237435036	1	1	1192.789111	-0.51201802	0.12829958	-3.990800453	1	1	1192.789111	-0.575344161	0.14393932	-3.997129912	1	1
Cre01.g002750	219.5303805	-1.638360658	0.32351263	-5.064286545	0.868184963	1	219.5303805	-1.674446432	0.288984986	-5.794233312	0.870031799	1	219.5303805	-1.749245182	0.291077698	-6.009547268	0.805510489	1	219.5303805	-1.817436363	0.292265338	-6.218446476	0.733899707	1	219.5303805	-1.567591614	0.291657322	-5.374772021	0.930908384	1	219.5303805	-1.451745948	0.289384642	-5.016665499	0.970924065	1	219.5303805	-1.302650188	0.324145552	-4.01871992	0.98427562	1
Cre01.g002787	133.0232064	0.062872877	0.295701937	0.212622474	1	1	133.0232064	-0.815713198	0.26941083	-3.027766917	0.999994483	1	133.0232064	0.124706614	0.266591468	0.467781713	1	1	133.0232064	-0.447657712	0.270572314	-1.654484545	0.999999995	1	133.0232064	-1.656508984	0.285854995	-5.794927541	0.885245919	1	133.0232064	-1.032384831	0.273519084	-3.774452652	0.999798149	1	133.0232064	-1.146788491	0.310045342	-3.698776714	0.997037403	1
Cre01.g002824	15.88796009	-0.138483743	0.807170967	-0.171566804	0.993483172	1	15.88796009	-1.764578059	0.750374928	-2.351595175	0.623140655	1	15.88796009	0.031216463	0.725726447	0.043014091	0.999228649	1	15.88796009	-1.107460409	0.747571604	-1.48141048	0.883761222	1	15.88796009	-2.457564715	0.811356934	-3.028956324	0.286394112	1	15.88796009	-2.119993858	0.774149671	-2.738480604	0.438410374	1	15.88796009	-2.289306761	0.894172058	-2.560253075	0.373141283	1
Cre01.g002861	896.9305328	-0.077150796	0.162040554	-0.476120295	1	1	896.9305328	-0.079958875	0.145201342	-0.550675868	1	1	896.9305328	0.418721949	0.145053816	2.886666214	1	1	896.9305328	0.231099659	0.145555661	1.587706424	1	1	896.9305328	-0.558936729	0.147762747	-3.782663366	1	1	896.9305328	-0.055627559	0.145681644	-0.381843294	1	1	896.9305328	-0.237219711	0.163535108	-1.450573597	1	1
Cre01.g002900	32.72553688	-2.556769256	0.704482751	-3.629285816	0.21466944	1	32.72553688	-1.897559378	0.611950238	-3.100839349	0.566472435	1	32.72553688	0.501428754	0.593722443	0.844550784	0.994211636	1	32.72553688	-3.345046962	0.679478607	-4.922961415	0.023878292	0.324038367	32.72553688	-1.174019349	0.611413805	-1.920171477	0.911642067	1	32.72553688	-3.027065409	0.65260471	-4.638436351	0.057767535	0.655597337	32.72553688	-1.630542074	0.691929168	-2.356515881	0.703313187	1
Cre01.g002950	272.020845	-0.609898323	0.205429334	-2.968895977	1	1	272.020845	0.221445637	0.1804732	1.227027821	1	1	272.020845	-0.025899992	0.18313069	-0.14142901	1	1	272.020845	0.099423241	0.183226898	0.542623613	1	1	272.020845	0.129593089	0.183842053	0.704915374	1	1	272.020845	0.019295459	0.182571642	0.105687052	1	1	272.020845	0.525340321	0.201410584	2.60830543	1	1
Cre01.g003000	83.47598286	-1.912797849	0.35601814	-5.372753896	0.596747541	1	83.47598286	-2.777916634	0.333796962	-8.322174697	0.009889648	0.099096985	83.47598286	-0.96354467	0.309671733	-3.11150346	0.999591468	1	83.47598286	-0.861139833	0.310126876	-2.776733976	0.999879783	1	83.47598286	-0.337663491	0.306433426	-1.101914682	0.999999971	1	83.47598286	-0.644007796	0.305989906	-2.104670067	0.999995321	1	83.47598286	-0.11506724	0.338560504	-0.339872011	0.999999987	1
Cre01.g003050	2104.361871	-0.095957105	0.151978547	-0.631385858	1	1	2104.361871	-0.132928207	0.136063012	-0.976960641	1	1	2104.361871	-0.413869188	0.136614107	-3.029476211	1	1	2104.361871	0.2154351	0.136191238	1.581857273	1	1	2104.361871	-0.015501485	0.136505668	-0.11355928	1	1	2104.361871	-0.049943706	0.136229413	-0.366614706	1	1	2104.361871	-0.494357985	0.152957964	-3.231985923	1	1
Cre01.g003100	33.01383437	0.178822013	0.596241557	0.299915379	0.999001518	1	33.01383437	0.88644498	0.527891687	1.679217539	0.982546646	1	33.01383437	1.211593051	0.529261771	2.289213235	0.931839906	1	33.01383437	2.103376304	0.51925944	4.050723284	0.421098475	1	33.01383437	2.012518471	0.521900939	3.856131157	0.49043177	1	33.01383437	2.293377168	0.515613286	4.447862823	0.28468254	1	33.01383437	1.823763597	0.569340167	3.203293395	0.621546507	1
Cre01.g003150	478.2276541	1.167949295	0.146949913	7.947941359	0.999999993	1	478.2276541	1.159585481	0.133885749	8.66100754	1	1	478.2276541	1.273177376	0.134760569	9.447699626	0.999999965	1	478.2276541	1.044912594	0.136174978	7.673308317	1	1	478.2276541	0.840948243	0.137861662	6.099942715	1	1	478.2276541	1.735505548	0.133263215	13.02314028	0.976413973	1	478.2276541	1.506438954	0.147495372	10.21346594	0.999590484	1
Cre01.g003200	666.2343274	-2.370917653	0.146091754	-16.22896292	0.005559504	0.050580258	666.2343274	-1.78872446	0.128040857	-13.96995074	0.950535022	1	666.2343274	-1.760480841	0.129178085	-13.62832431	0.968143148	1	666.2343274	-1.879854665	0.130176432	-14.44082187	0.821981361	1	666.2343274	-1.59369564	0.129621313	-12.29501235	0.999139408	1	666.2343274	-1.946302487	0.129598027	-15.01799476	0.660687061	1	666.2343274	-1.993251383	0.146673219	-13.58974323	0.518349356	1
Cre01.g003250	38.56819455	1.509508333	0.567437121	2.660221332	0.80631543	1	38.56819455	0.88858726	0.516721841	1.719662669	0.984257638	1	38.56819455	0.606661614	0.522941456	1.160094705	0.996144309	1	38.56819455	0.297489844	0.52899244	0.56237069	0.999362487	1	38.56819455	0.005966046	0.536831497	0.011113442	0.999991411	1	38.56819455	0.628085793	0.521932981	1.20338399	0.995712444	1	38.56819455	0.455160547	0.584480099	0.778744302	0.995905775	1
Cre01.g003376	963.189509	4.036746539	0.169739229	23.78204822	1.79E-33	1.62E-31	963.189509	4.310836565	0.159594774	27.01113862	8.18E-48	1.08E-45	963.189509	4.311939494	0.159953495	26.95745725	1.19E-47	1.03E-45	963.189509	3.96027819	0.160569792	24.66390554	1.40E-34	2.22E-32	963.189509	3.072010498	0.162768801	18.8734603	2.26E-11	1.87E-09	963.189509	3.742226282	0.160575961	23.30502182	9.99E-28	1.07E-25	963.189509	3.966170987	0.170608604	23.2471921	4.97E-31	8.75E-29
Cre01.g003450	922.2338511	1.638436028	0.140149547	11.69062666	0.995057753	1	922.2338511	1.837638002	0.126686801	14.50536275	0.900008769	1	922.2338511	1.166176354	0.128311753	9.088616832	1	1	922.2338511	1.358477282	0.128210063	10.59571494	0.999999719	1	922.2338511	1.115042613	0.1291322	8.634892097	1	1	922.2338511	1.162200293	0.128173829	9.067375962	1	1	922.2338511	1.484397558	0.141379702	10.49936831	0.999867306	1
Cre01.g003463	1245.412333	-0.018355895	0.149995561	-0.122376253	1	1	1245.412333	0.4861321	0.133815499	3.632853465	1	1	1245.412333	0.73116571	0.13398762	5.456964684	1	1	1245.412333	0.535489868	0.134457194	3.98260482	1	1	1245.412333	0.674368425	0.134466188	5.015152383	1	1	1245.412333	0.721549045	0.133914809	5.388119898	1	1	1245.412333	0.818155839	0.149283937	5.48053499	1	1
Cre01.g003475	64.37518433	-2.383664288	0.448307967	-5.317024157	0.19605277	1	64.37518433	-1.769453199	0.374249247	-4.728007375	0.73106091	1	64.37518433	-1.922112236	0.395817898	-4.856051849	0.577998882	1	64.37518433	0.406828099	0.342932659	1.186320663	0.999998306	1	64.37518433	0.992468042	0.338671166	2.930476941	0.998534849	1	64.37518433	1.29062935	0.334243088	3.861349407	0.983094545	1	64.37518433	1.405757814	0.369587832	3.803582506	0.946066098	1
Cre01.g003487	419.5626739	1.493656371	0.188944852	7.905250404	0.996317229	1	419.5626739	1.422971159	0.170950922	8.323857761	0.999631466	1	419.5626739	0.709086143	0.173719806	4.081780643	1	1	419.5626739	0.690856212	0.174329056	3.962943577	1	1	419.5626739	0.772285398	0.174587228	4.423493097	1	1	419.5626739	0.674933636	0.173595517	3.887966963	1	1	419.5626739	0.676824501	0.193352583	3.500467851	1	1
Cre01.g003500	3319.920728	-1.620440522	0.151752986	-10.6781459	0.993810751	1	3319.920728	-1.363943958	0.135468908	-10.06831733	0.999998668	1	3319.920728	-1.412459918	0.135765681	-10.40365949	0.999992463	1	3319.920728	-0.830720892	0.135469446	-6.132164229	1	1	3319.920728	-0.263227298	0.13525658	-1.946133033	1	1	3319.920728	-1.076127652	0.135487658	-7.942624955	1	1	3319.920728	-1.272476745	0.151847679	-8.379955209	0.999999171	1
Cre01.g003508	212.6134896	-1.029997746	0.306495238	-3.360566878	0.999224105	1	212.6134896	-1.237868417	0.274701501	-4.506230998	0.99723481	1	212.6134896	-0.367470411	0.2731585	-1.345264417	0.999999999	1	212.6134896	-1.118212786	0.276543701	-4.043530126	0.999285182	1	212.6134896	-1.486979001	0.279640315	-5.31747005	0.966715622	1	212.6134896	-1.5229686	0.277571925	-5.486753027	0.957155166	1	212.6134896	-2.11095282	0.318502639	-6.627740442	0.363785814	1
Cre01.g003516	3361.628967	-0.007678753	0.140499066	-0.054653407	1	1	3361.628967	-0.039385074	0.125778551	-0.313130284	1	1	3361.628967	0.688032698	0.125627709	5.476759119	1	1	3361.628967	0.276756964	0.125896356	2.198292087	1	1	3361.628967	0.241474264	0.126007717	1.91634504	1	1	3361.628967	0.075358456	0.125888862	0.598610986	1	1	3361.628967	0.0858892	0.140763537	0.610166539	1	1
Cre01.g003524	777.9431466	0.807951523	0.135281067	5.972391711	1	1	777.9431466	0.479841758	0.122386584	3.920705542	1	1	777.9431466	0.466885347	0.123229831	3.788736403	1	1	777.9431466	-0.028368851	0.125113431	-0.226745047	1	1	777.9431466	0.689075908	0.123391526	5.58446702	1	1	777.9431466	0.447343823	0.123113536	3.633587649	1	1	777.9431466	0.330257359	0.137827286	2.396168199	1	1
Cre01.g003532	333.4038292	-0.450173185	0.201026015	-2.239377752	1	1	333.4038292	-0.751754318	0.181597592	-4.139671172	1	1	333.4038292	0.039882188	0.179821421	0.22178775	1	1	333.4038292	-0.421931512	0.182809193	-2.308043188	1	1	333.4038292	0.740072575	0.178383822	4.148765104	1	1	333.4038292	0.207290463	0.178944453	1.158406753	1	1	333.4038292	0.57338227	0.198406073	2.88994314	1	1
Cre01.g003550	1740.661884	-0.310749741	0.145545229	-2.135073357	1	1	1740.661884	-0.566182735	0.130426805	-4.340999801	1	1	1740.661884	-1.254163486	0.131663434	-9.525526165	0.999999993	1	1740.661884	-0.963823693	0.131437911	-7.332920053	1	1	1740.661884	-0.920747717	0.131592134	-6.996981405	1	1	1740.661884	-0.594556714	0.130732326	-4.547893644	1	1	1740.661884	-0.397633733	0.146113514	-2.72140285	1	1
Cre01.g003600	168.4562181	-0.654413053	0.232645711	-2.812916902	0.999999996	1	168.4562181	-0.55776842	0.207823245	-2.683859642	1	1	168.4562181	-2.114648243	0.227501372	-9.295101045	0.307149915	1	168.4562181	-1.609688656	0.221827819	-7.256477859	0.960755716	1	168.4562181	0.066897066	0.208153974	0.321382604	1	1	168.4562181	-0.414763024	0.208818069	-1.986241069	1	1	168.4562181	-0.736182425	0.237451154	-3.100353116	0.999999949	1
Cre01.g003650	1414.042147	-1.447741985	0.125493039	-11.53643258	0.999994605	1	1414.042147	-1.208916055	0.111756432	-10.81741809	1	1	1414.042147	-1.749101172	0.113379497	-15.42696181	0.986548137	1	1414.042147	-1.476554944	0.113091156	-13.05632554	0.999998159	1	1414.042147	-0.977732089	0.112414237	-8.697582357	1	1	1414.042147	-1.368389591	0.112468847	-12.16683225	0.99999999	1	1414.042147	-1.411560563	0.126457692	-11.16231473	0.999998366	1
Cre01.g003700	361.9400069	0.7349326	0.18633858	3.944071064	1	1	361.9400069	0.683555645	0.168748254	4.050742037	1	1	361.9400069	1.29353306	0.168073283	7.696244365	0.999986849	1	361.9400069	0.692595258	0.170963161	4.051137424	1	1	361.9400069	1.136318517	0.169630732	6.698777423	0.999999822	1	361.9400069	1.227156058	0.168063563	7.301737709	0.999997873	1	361.9400069	1.237828262	0.186204576	6.647679071	0.999978727	1
Cre01.g003751	997.5837057	0.309354276	0.148797117	2.079034073	1	1	997.5837057	0.04559813	0.134122833	0.339972914	1	1	997.5837057	0.019327271	0.135089667	0.143069941	1	1	997.5837057	0.510991088	0.134274051	3.805583302	1	1	997.5837057	1.226222423	0.133289077	9.199721753	0.999999997	1	997.5837057	1.168383906	0.132904717	8.791139517	1	1	997.5837057	0.974925207	0.148361358	6.571287954	1	1
Cre01.g003800	80.11516451	-0.421531639	0.363015794	-1.161193661	0.999993137	1	80.11516451	-0.306457803	0.324836516	-0.943421653	0.999999907	1	80.11516451	0.693013032	0.319232076	2.17087531	0.999978815	1	80.11516451	0.19202215	0.325454674	0.590011959	0.999999986	1	80.11516451	0.463628293	0.324023213	1.430849005	0.99999894	1	80.11516451	1.19561442	0.31556026	3.788862446	0.994599488	1	80.11516451	0.875078958	0.352834175	2.480142284	0.999284299	1
Cre01.g003826	195.0136943	-1.783537023	0.285895077	-6.238432086	0.7755174	1	195.0136943	-1.443681049	0.250471967	-5.763842833	0.98682732	1	195.0136943	-0.262795871	0.244190367	-1.076192624	1	1	195.0136943	-0.501858981	0.2469122	-2.032540236	0.999999999	1	195.0136943	-0.003171668	0.244378195	-0.012978524	1	1	195.0136943	0.795871713	0.239256015	3.326443897	0.999999758	1	195.0136943	1.500528057	0.264273523	5.677935655	0.970619751	1
Cre01.g003850	223.3041515	-3.706226824	0.316856564	-11.69685987	3.63E-08	6.93E-07	223.3041515	-4.425733717	0.289486147	-15.28824006	2.66E-17	1.12E-15	223.3041515	-6.575561515	0.378210925	-17.38596395	5.42E-34	3.16E-32	223.3041515	-3.767297365	0.288044373	-13.07887852	4.24E-10	1.78E-08	223.3041515	-1.62756113	0.272964291	-5.962542304	0.913782829	1	223.3041515	-3.277257173	0.280381	-11.68858509	2.61E-06	6.64E-05	223.3041515	-1.746626068	0.305484487	-5.717560608	0.79656567	1
Cre01.g003950	1177.807499	-0.794617742	0.119132519	-6.670032213	1	1	1177.807499	-1.022140017	0.107412371	-9.516036278	1	1	1177.807499	0.95240639	0.103732334	9.181384004	1	1	1177.807499	0.118603362	0.105564469	1.123515923	1	1	1177.807499	-0.349131859	0.107500191	-3.247732442	1	1	1177.807499	1.171183649	0.103385739	11.32829014	1	1	1177.807499	1.424523961	0.114657469	12.42417069	0.99999974	1
Cre01.g004000	1305.279681	-0.896804714	0.124359575	-7.211384498	1	1	1305.279681	-0.789547327	0.11100995	-7.112401411	1	1	1305.279681	-0.778107644	0.111734098	-6.963922925	1	1	1305.279681	-0.086349248	0.110754362	-0.779646478	1	1	1305.279681	0.030454281	0.110796053	0.274867922	1	1	1305.279681	-0.445345805	0.110979592	-4.01286216	1	1	1305.279681	-0.575853568	0.124715681	-4.617330907	1	1
Cre01.g004124	238.9039524	-1.316511303	0.187354734	-7.026837676	0.999867906	1	238.9039524	-2.216376591	0.172129252	-12.87623439	0.104366172	0.781140267	238.9039524	-1.37297293	0.1693931	-8.105247063	0.999892882	1	238.9039524	-2.517391243	0.180346808	-13.95861272	0.002059716	0.03565753	238.9039524	-2.286530795	0.179324725	-12.75078379	0.055040178	0.88858859	238.9039524	-2.232141901	0.17502159	-12.75352317	0.09235999	0.972541173	238.9039524	-1.858586235	0.195128562	-9.524931744	0.765688393	1
Cre01.g004157	577.2723956	-0.597748153	0.142884532	-4.18343502	1	1	577.2723956	-1.270523464	0.129382333	-9.819914634	0.999999991	1	577.2723956	-1.329939914	0.130887068	-10.16097259	0.999999847	1	577.2723956	-1.464004986	0.13205076	-11.08668352	0.999975359	1	577.2723956	-1.205807303	0.131553439	-9.16591242	0.999999999	1	577.2723956	-1.739707953	0.132342704	-13.1454769	0.975397046	1	577.2723956	-1.613340634	0.148955757	-10.83100558	0.995281452	1
Cre01.g004200	724.9631621	0.253119317	0.1349528	1.875613672	1	1	724.9631621	0.056223827	0.121717347	0.461921233	1	1	724.9631621	-0.076401657	0.123110912	-0.620592078	1	1	724.9631621	0.229134007	0.122633232	1.868449549	1	1	724.9631621	0.504177394	0.122284347	4.12299207	1	1	724.9631621	0.200698002	0.122144792	1.643115502	1	1	724.9631621	0.097999968	0.13694613	0.715609618	1	1
Cre01.g004250	838.1355085	-0.335202452	0.116953237	-2.866123776	1	1	838.1355085	-0.522692111	0.105289257	-4.964344199	1	1	838.1355085	-0.170849835	0.105409208	-1.620824588	1	1	838.1355085	-0.80443785	0.107978396	-7.449988883	1	1	838.1355085	0.330438433	0.104910174	3.149727227	1	1	838.1355085	-0.519319887	0.106183777	-4.890764878	1	1	838.1355085	-0.325819768	0.118523822	-2.748981287	1	1
Cre01.g004300	4146.014255	1.324410612	0.099308931	13.33626898	1	1	4146.014255	1.189241619	0.089309434	13.31596864	1	1	4146.014255	1.543210287	0.089327184	17.2759312	0.999999842	1	4146.014255	1.999939504	0.089189969	22.42336796	0.500270597	1	4146.014255	0.862295715	0.08999864	9.581208287	1	1	4146.014255	0.777976305	0.089761512	8.667147923	1	1	4146.014255	0.54103988	0.100450452	5.386136848	1	1
Cre01.g004350	4337.805951	-0.032619069	0.123047317	-0.265093702	1	1	4337.805951	0.075784248	0.110080304	0.688445114	1	1	4337.805951	-1.531195712	0.11121732	-13.76760129	0.999987523	1	4337.805951	-0.561956309	0.110557848	-5.08291647	1	1	4337.805951	-0.586295936	0.110664165	-5.297974606	1	1	4337.805951	-0.543313906	0.110429955	-4.91998666	1	1	4337.805951	-0.925188107	0.123899253	-7.467261365	1	1
Cre01.g004400	60.79878181	0.77148758	0.42216814	1.827441501	0.998192899	1	60.79878181	0.028267672	0.385163405	0.073391374	0.999999916	1	60.79878181	0.643012407	0.383540944	1.676515682	0.999798454	1	60.79878181	-0.815370397	0.403566809	-2.02040995	0.998334405	1	60.79878181	-0.251875083	0.396183842	-0.635753042	0.999994895	1	60.79878181	-0.024270831	0.388691409	-0.062442418	0.99999991	1	60.79878181	0.284316364	0.431020165	0.659635875	0.999965675	1
Cre01.g004450	675.7987199	-0.957615522	0.167025927	-5.733334569	1	1	675.7987199	-1.35731601	0.150160632	-9.039093607	0.999990654	1	675.7987199	-1.464897452	0.151601389	-9.662823406	0.999791959	1	675.7987199	-0.812524186	0.150149418	-5.411437462	1	1	675.7987199	-1.45977434	0.152657217	-9.56243255	0.999799036	1	675.7987199	-0.99190891	0.150067643	-6.609745382	1	1	675.7987199	-0.87440063	0.168080485	-5.202273364	1	1
Cre01.g004500	14511.12808	0.490881055	0.11853002	4.141407	1	1	14511.12808	0.423920878	0.106066718	3.99673797	1	1	14511.12808	-0.063468043	0.106200848	-0.597622747	1	1	14511.12808	1.029637476	0.106058768	9.708178737	1	1	14511.12808	0.450098068	0.106158245	4.239878557	1	1	14511.12808	0.159402966	0.106146642	1.50172406	1	1	14511.12808	-0.151304577	0.118763537	-1.27399858	1	1
Cre01.g004550	334.9786142	-1.265641824	0.181948702	-6.956036574	0.999972823	1	334.9786142	-1.440865592	0.163271505	-8.824966667	0.999692111	1	334.9786142	-0.633358365	0.161457346	-3.922759677	1	1	334.9786142	-1.538120628	0.167386191	-9.189053305	0.997104298	1	334.9786142	-0.33033952	0.161403954	-2.046663122	1	1	334.9786142	-1.208788539	0.163815463	-7.378964806	0.999999317	1	334.9786142	-0.789646392	0.181982954	-4.339122828	1	1
Cre01.g004600	8512.456423	1.091591938	0.102323184	10.66808029	1	1	8512.456423	1.199116993	0.091671339	13.08060953	1	1	8512.456423	0.99927016	0.091821686	10.88272496	1	1	8512.456423	1.082692595	0.091840893	11.78878562	1	1	8512.456423	1.126751273	0.091874519	12.26402365	1	1	8512.456423	1.328578104	0.09171317	14.48623031	1	1	8512.456423	1.227843979	0.102426511	11.98756026	1	1
Cre01.g004651	55.02738611	-2.113456203	0.450442617	-4.691954368	0.400568011	1	55.02738611	-2.880340458	0.410143376	-7.022764781	0.015919693	0.152060856	55.02738611	-3.767657237	0.439761616	-8.567499075	2.92E-05	0.000365484	55.02738611	-3.141762724	0.425822012	-7.378112541	0.003666678	0.060082542	55.02738611	-2.466610347	0.414685682	-5.948144468	0.130249073	1	55.02738611	-2.828692375	0.414742706	-6.820354733	0.022853567	0.287235023	55.02738611	-3.373492624	0.488526067	-6.905450603	0.00246553	0.038742953
Cre01.g004700	28.50963392	-3.890339877	0.681669295	-5.707078062	0.002776218	0.026734406	28.50963392	-4.140384848	0.610807612	-6.778541666	0.000229001	0.00311315	28.50963392	-3.50477262	0.603956516	-5.803021454	0.006359805	0.058137572	28.50963392	-5.163719648	0.699257692	-7.384573246	3.03E-06	8.06E-05	28.50963392	-3.874598771	0.62751062	-6.174554896	0.001407001	0.036108303	28.50963392	-5.795831838	0.740257591	-7.829479774	1.47E-07	4.29E-06	28.50963392	-3.671877535	0.693284951	-5.296346803	0.00794287	0.112678437
Cre01.g004750	1792.014368	-5.392859539	0.175266844	-30.76942231	8.68E-84	3.02E-81	1792.014368	-4.808161501	0.152978702	-31.43026732	1.46E-75	4.08E-73	1792.014368	-2.848135451	0.149662588	-19.03037689	7.27E-09	1.30E-07	1792.014368	-4.849767709	0.155435988	-31.20106073	2.21E-75	1.13E-72	1792.014368	-3.410680862	0.151038801	-22.58148794	4.82E-21	8.30E-19	1792.014368	-4.904080091	0.154669893	-31.70675303	5.94E-79	3.14E-76	1792.014368	-4.545376811	0.173110449	-26.25709099	3.05E-49	1.20E-46
Cre01.g004800	6333.113938	2.561026094	0.099456834	25.75012677	8.46E-09	1.71E-07	6333.113938	1.892167827	0.089710421	21.09195136	0.88531877	1	6333.113938	1.810183612	0.089896908	20.1362165	0.982634875	1	6333.113938	2.42309987	0.089711447	27.00992948	1.20E-06	3.40E-05	6333.113938	1.887420807	0.09000209	20.9708553	0.894505554	1	6333.113938	2.217329203	0.089708581	24.7170247	0.007704659	0.108395854	6333.113938	2.103606667	0.099817024	21.07462812	0.149642966	1
Cre01.g004850	375.6221372	-0.011714542	0.143995454	-0.081353558	1	1	375.6221372	-0.692179751	0.132738142	-5.214625897	1	1	375.6221372	0.438206909	0.129485224	3.384223269	1	1	375.6221372	0.003956128	0.131974611	0.029976434	1	1	375.6221372	-0.436598749	0.135668758	-3.218123002	1	1	375.6221372	0.31751306	0.129670363	2.448617039	1	1	375.6221372	-0.074475665	0.147224784	-0.505863643	1	1
Cre01.g004900	11040.70173	-1.693081354	0.089499012	-18.91731891	0.999697426	1	11040.70173	-0.908842002	0.079680509	-11.40607669	1	1	11040.70173	-1.480676879	0.080068602	-18.49260319	1	1	11040.70173	-0.172123826	0.07962661	-2.16163698	1	1	11040.70173	-0.02339527	0.079625518	-0.293816234	1	1	11040.70173	-0.084102418	0.079559064	-1.057106682	1	1	11040.70173	-0.355141287	0.089057311	-3.987783645	1	1
Cre01.g004926	106.4509219	3.406988089	0.469158335	7.261915299	0.001354505	0.013946484	106.4509219	4.401035112	0.43145845	10.20036834	1.31E-08	2.96E-07	106.4509219	2.843065094	0.436897456	6.507396766	0.02682427	0.214496158	106.4509219	2.527310784	0.439626018	5.748774371	0.115175908	1	106.4509219	2.103372455	0.444420126	4.732846983	0.408035722	1	106.4509219	1.545725576	0.446576239	3.461280384	0.845479944	1	106.4509219	2.203677199	0.480427773	4.586906347	0.335801257	1
Cre01.g004950	2267.288993	0.357077128	0.111067074	3.214968342	1	1	2267.288993	0.166964368	0.0996571	1.675388583	1	1	2267.288993	-0.730429772	0.101008207	-7.23139031	1	1	2267.288993	-0.079714742	0.100333213	-0.79450004	1	1	2267.288993	-0.27405007	0.100758853	-2.719860969	1	1	2267.288993	-0.169511132	0.100200195	-1.691724575	1	1	2267.288993	-0.356042569	0.112450174	-3.166225137	1	1
Cre01.g005001	587.9937304	-0.307651528	0.185224851	-1.660962475	1	1	587.9937304	0.100087613	0.165054049	0.606392959	1	1	587.9937304	-0.497289999	0.167856099	-2.962597144	1	1	587.9937304	0.259852889	0.165909968	1.566228309	1	1	587.9937304	0.448079364	0.165800319	2.702524142	1	1	587.9937304	0.665072623	0.164613847	4.040198535	1	1	587.9937304	0.545412944	0.184013968	2.963975785	1	1
Cre01.g005050	6932.856272	-0.195209743	0.098016959	-1.9915915	1	1	6932.856272	-0.293898587	0.087723938	-3.350266679	1	1	6932.856272	-0.589295195	0.087942926	-6.700882304	1	1	6932.856272	-0.927016523	0.088171996	-10.51372956	1	1	6932.856272	-0.925715816	0.088256027	-10.48898126	1	1	6932.856272	-0.877899793	0.088037399	-9.971896042	1	1	6932.856272	-0.755815886	0.098477056	-7.675045477	1	1
Cre01.g005100	343.6383915	0.19978725	0.195995676	1.019345192	1	1	343.6383915	-0.076594197	0.176497641	-0.433967254	1	1	343.6383915	-0.419201746	0.178826023	-2.344187599	1	1	343.6383915	-1.031095897	0.182760226	-5.641795903	0.999999943	1	343.6383915	-0.430710444	0.180160763	-2.390700603	1	1	343.6383915	-0.831404835	0.180368819	-4.609470977	1	1	343.6383915	-0.480719769	0.200679351	-2.395462046	1	1
Cre01.g005150	7368.330145	-0.369769865	0.1092629	-3.384221578	1	1	7368.330145	-0.112233905	0.097684393	-1.148944086	1	1	7368.330145	-0.408001481	0.097890963	-4.167917725	1	1	7368.330145	-0.041386924	0.097812868	-0.423123509	1	1	7368.330145	-0.636713135	0.09812598	-6.488731467	1	1	7368.330145	-0.033478769	0.097745982	-0.342507876	1	1	7368.330145	-0.1314778	0.10934688	-1.202391878	1	1
Cre01.g005200	681.1211819	-2.055306635	0.171978963	-11.95091885	0.373881835	1	681.1211819	-1.979755881	0.152970716	-12.94205804	0.552642249	1	681.1211819	-1.506804763	0.152725694	-9.866085576	0.999379506	1	681.1211819	-0.791138258	0.151192358	-5.232660366	1	1	681.1211819	-1.268909406	0.152894359	-8.299255879	0.999999131	1	681.1211819	-0.809722857	0.150790049	-5.369869309	1	1	681.1211819	-0.904079728	0.169374303	-5.337762062	1	1
Cre01.g005450	366.5827172	-1.674143627	0.199035681	-8.411273879	0.949203115	1	366.5827172	-1.986966981	0.178887836	-11.1073342	0.529039573	1	366.5827172	-0.442659105	0.174962453	-2.530023422	1	1	366.5827172	-2.471180038	0.186127629	-13.27680394	0.00567897	0.089700193	366.5827172	-0.784927686	0.176757927	-4.440692972	1	1	366.5827172	-2.354842389	0.183267074	-12.84923878	0.026421378	0.328839911	366.5827172	-1.765242933	0.20269117	-8.709027281	0.87660894	1
Cre01.g005500	713.075435	-2.262985433	0.162881708	-13.89342889	0.053200917	0.380883762	713.075435	-1.722263401	0.143042004	-12.04026334	0.973909873	1	713.075435	-1.13570267	0.142520066	-7.968721214	0.999999999	1	713.075435	-0.779949198	0.142007177	-5.49232238	1	1	713.075435	-0.861044142	0.142557628	-6.039972429	1	1	713.075435	-1.161272303	0.142406862	-8.154609199	0.999999998	1	713.075435	-1.315722539	0.160630201	-8.19100352	0.999989777	1
Cre01.g005534	9.777286916	-1.451337955	0.928337456	-1.56337326	0.722845559	1	9.777286916	-1.102673726	0.818548129	-1.347109212	0.863588592	1	9.777286916	-1.057553092	0.82821094	-1.276912728	0.872536709	1	9.777286916	-1.173753678	0.836815971	-1.402642538	0.838343686	1	9.777286916	-0.872052584	0.831488744	-1.048784593	0.912812286	1	9.777286916	-2.050695561	0.866594134	-2.366385233	0.476676746	1	9.777286916	-1.293004746	0.943275087	-1.370761047	0.773466007	1
Cre01.g005550	242.248764	-1.030517628	0.19692752	-5.232979269	0.999999574	1	242.248764	-0.784449957	0.174670588	-4.491024892	1	1	242.248764	-0.586659054	0.175786133	-3.337345458	1	1	242.248764	-0.916353498	0.179015284	-5.118856207	0.999999999	1	242.248764	-0.62148488	0.177890214	-3.493642889	1	1	242.248764	-0.430991551	0.174571854	-2.468849026	1	1	242.248764	-0.06504205	0.193696488	-0.335793643	1	1
Cre01.g005600	116.9467228	-1.322161394	0.296162186	-4.464315351	0.988952804	1	116.9467228	-0.892479262	0.259796263	-3.43530447	0.999989917	1	116.9467228	-0.299811842	0.258196703	-1.161176103	1	1	116.9467228	-0.450622613	0.260823474	-1.727691938	0.999999999	1	116.9467228	0.010155293	0.258034256	0.039356375	1	1	116.9467228	0.070003168	0.255123241	0.274389616	1	1	116.9467228	0.216285154	0.284252294	0.760891498	1	1
Cre01.g005701	283.5978383	-0.278881939	0.224521788	-1.24211526	1	1	283.5978383	0.063736226	0.200081089	0.318551973	1	1	283.5978383	-0.596379954	0.205471665	-2.902492431	1	1	283.5978383	-0.466646882	0.205574953	-2.269959814	1	1	283.5978383	0.04916032	0.203220888	0.241905841	1	1	283.5978383	1.05493327	0.198207275	5.322374126	0.99999907	1	283.5978383	1.109262054	0.220463838	5.031492078	0.999973307	1
Cre01.g005813	695.6457474	-1.749764604	0.179512991	-9.747286795	0.918336392	1	695.6457474	-2.552791942	0.162152526	-15.74315246	0.000325904	0.004355826	695.6457474	-2.155460305	0.162151929	-13.29284407	0.16884679	1	695.6457474	-2.80231517	0.165289959	-16.95393466	6.05E-07	1.79E-05	695.6457474	-1.335449709	0.160809114	-8.304564807	0.999982061	1	695.6457474	-2.955895642	0.164990353	-17.91556649	3.44E-09	1.16E-07	695.6457474	-2.57987716	0.184348973	-13.9945296	0.000828901	0.014681613
Cre01.g005850	626.5608913	1.07385742	0.1971685	5.446394433	0.999998681	1	626.5608913	0.084769732	0.178008603	0.476211436	1	1	626.5608913	-0.183457976	0.179255707	-1.023442875	1	1	626.5608913	-0.720305129	0.181283818	-3.973355901	1	1	626.5608913	0.311635324	0.178804278	1.742885166	1	1	626.5608913	-0.799409775	0.180805425	-4.421381569	1	1	626.5608913	-0.581222753	0.202017641	-2.877089094	1	1
Cre01.g005900	406.8163619	-0.021031301	0.174602315	-0.120452591	1	1	406.8163619	0.190928218	0.156246005	1.221971835	1	1	406.8163619	-0.057708258	0.158553401	-0.363967329	1	1	406.8163619	0.192381163	0.158103942	1.216801811	1	1	406.8163619	0.248774381	0.158479365	1.569758823	1	1	406.8163619	0.54139099	0.156182989	3.466388967	1	1	406.8163619	0.499054973	0.174394537	2.861643385	1	1
Cre01.g005950	1261.222156	-1.394809548	0.112688139	-12.37760748	0.999999961	1	1261.222156	-1.362866204	0.10052181	-13.55791553	1	1	1261.222156	-1.977643283	0.103525508	-19.10295655	0.585488082	1	1261.222156	-0.790634981	0.100460698	-7.870092478	1	1	1261.222156	-0.597362343	0.100363993	-5.951958733	1	1	1261.222156	-0.891152133	0.100238655	-8.890304213	1	1	1261.222156	-0.344610807	0.11132043	-3.095665437	1	1
Cre01.g006000	951.9787436	0.137222391	0.158115046	0.867864219	1	1	951.9787436	0.647059792	0.141061499	4.587075839	1	1	951.9787436	1.338291184	0.140626921	9.516607281	0.999998733	1	951.9787436	1.146040613	0.141125792	8.120702794	0.999999999	1	951.9787436	1.206344094	0.141270046	8.539277289	0.99999999	1	951.9787436	1.181504875	0.140744819	8.394659797	0.999999997	1	951.9787436	0.949106692	0.157157356	6.039212666	1	1
Cre01.g006050	2446.251934	-0.862483788	0.105418913	-8.181490043	1	1	2446.251934	-0.832864545	0.094233872	-8.838271486	1	1	2446.251934	-0.330054801	0.094118568	-3.506797939	1	1	2446.251934	-0.068203089	0.094003089	-0.725540939	1	1	2446.251934	-0.204527707	0.094294654	-2.169027589	1	1	2446.251934	-0.374680216	0.094092842	-3.982026765	1	1	2446.251934	-0.424736453	0.105447109	-4.027957316	1	1
Cre01.g006100	125.5208892	1.44209136	0.293786054	4.90864471	0.971219759	1	125.5208892	2.246201658	0.266246142	8.43656041	0.177557227	1	125.5208892	1.95084465	0.26962724	7.235339624	0.572329703	1	125.5208892	1.446317289	0.274574159	5.267492367	0.978126886	1	125.5208892	1.195804943	0.278826028	4.288713472	0.998038065	1	125.5208892	2.149421367	0.26813226	8.016272891	0.288672374	1	125.5208892	2.563198898	0.289178423	8.863728044	0.025732457	0.314866019
Cre01.g006150	2174.708768	-0.130973904	0.109287034	-1.19843955	1	1	2174.708768	0.39863757	0.097408604	4.092426659	1	1	2174.708768	0.091216571	0.098185512	0.929022713	1	1	2174.708768	0.43777229	0.097921611	4.470640193	1	1	2174.708768	0.771576719	0.097705843	7.896935267	1	1	2174.708768	0.754375628	0.09738017	7.746706862	1	1	2174.708768	0.768830975	0.108644913	7.076548334	1	1
Cre01.g006301	987.9106344	-1.971945079	0.233777969	-8.435119374	0.547761077	1	987.9106344	-1.592437898	0.208196788	-7.648715004	0.974860408	1	987.9106344	-2.204103136	0.210156763	-10.48790008	0.165725665	1	987.9106344	-0.889297902	0.2079812	-4.275857146	0.999999954	1	987.9106344	-0.553811669	0.207764203	-2.66557791	1	1	987.9106344	-0.819148384	0.2076681	-3.944507523	0.999999994	1	987.9106344	-1.256938077	0.233199989	-5.389957702	0.999279654	1
Cre01.g006352	29.0921026	-2.81378944	0.573692412	-4.904700468	0.078020702	0.527517729	29.0921026	-2.638063906	0.502371493	-5.251221343	0.102023842	0.766604846	29.0921026	-2.336354066	0.505768348	-4.619415345	0.253013793	1	29.0921026	-1.188455643	0.482849966	-2.46133525	0.953593106	1	29.0921026	-1.10393661	0.483858938	-2.281525715	0.967980654	1	29.0921026	-1.584127644	0.485990136	-3.259588058	0.803924161	1	29.0921026	-2.495158134	0.583027855	-4.279655104	0.197860732	1
Cre01.g006550	557.2152778	-1.283978982	0.194218066	-6.611017226	0.999886403	1	557.2152778	-1.271323672	0.173278238	-7.336891736	0.99998696	1	557.2152778	0.420825701	0.168386781	2.49916115	1	1	557.2152778	-0.234686197	0.170919089	-1.373083596	1	1	557.2152778	0.53460158	0.168831033	3.166488832	1	1	557.2152778	1.16244996	0.166896983	6.965074747	0.999999739	1	557.2152778	1.409121304	0.185439523	7.598818623	0.999279646	1
Cre01.g006766	17.99772133	1.428687246	1.011451619	1.412511699	0.71425982	1	17.99772133	3.102783616	0.913570677	3.396325751	0.113694205	0.841136268	17.99772133	2.485222585	0.93269601	2.664557969	0.301450104	1	17.99772133	3.255181698	0.919497592	3.54017425	0.086114997	0.970837286	17.99772133	3.836276735	0.913090006	4.201422323	0.022159679	0.418113837	17.99772133	4.576594284	0.903295663	5.066551821	0.002169268	0.034548189	17.99772133	4.018266734	0.95214743	4.22021486	0.017015684	0.220556091
Cre01.g006800	556.5944956	0.257092288	0.131351652	1.957282481	1	1	556.5944956	0.048658829	0.118765353	0.409705587	1	1	556.5944956	0.142086295	0.119677713	1.187241063	1	1	556.5944956	-0.127253739	0.12124157	-1.049588348	1	1	556.5944956	-0.071466017	0.121642075	-0.587510669	1	1	556.5944956	0.042304569	0.11977919	0.353187965	1	1	556.5944956	0.06576827	0.133976194	0.490895195	1	1
Cre01.g006850	416.2745097	1.269696218	0.169074092	7.509703031	0.999992178	1	416.2745097	0.888794976	0.153579093	5.787213322	1	1	416.2745097	0.547438027	0.155693721	3.516121417	1	1	416.2745097	0.219812551	0.157709635	1.393780097	1	1	416.2745097	1.036545188	0.155013494	6.686806179	1	1	416.2745097	-0.046980064	0.157980942	-0.297378046	1	1	416.2745097	-0.090453802	0.177377241	-0.509951569	1	1
Cre01.g006876	12.36045457	-1.322604261	1.039693199	-1.272110139	0.743346494	1	12.36045457	-1.447195722	0.931351267	-1.553866703	0.723700953	1	12.36045457	-0.784806507	0.924482696	-0.84891422	0.906950345	1	12.36045457	-0.493226882	0.921066572	-0.535495367	0.952465603	1	12.36045457	-0.565700456	0.926235503	-0.610752292	0.942054672	1	12.36045457	-0.875154489	0.92499695	-0.946116082	0.888958555	1	12.36045457	0.400007503	1.009697513	0.396165681	0.952202347	1
Cre01.g006900	454.868058	-2.302513965	0.164667887	-13.98277472	0.033096406	0.252399225	454.868058	-2.355850055	0.146580168	-16.07209275	0.007597827	0.078177511	454.868058	-0.769838535	0.140792076	-5.46791096	1	1	454.868058	-0.664827076	0.140921292	-4.717719146	1	1	454.868058	-1.760872056	0.147360622	-11.94940705	0.947677479	1	454.868058	-0.752650309	0.140517395	-5.356278549	1	1	454.868058	-0.83356005	0.158257721	-5.267105114	1	1
Cre01.g006950	3448.795583	-1.966244948	0.096037973	-20.4736198	0.637384399	1	3448.795583	-2.247691649	0.086042486	-26.12304406	0.001996506	0.023403569	3448.795583	-2.035422902	0.086289787	-23.58822493	0.340715586	1	3448.795583	-1.269337817	0.085560702	-14.83552358	1	1	3448.795583	-0.687303614	0.085204505	-8.066517339	1	1	3448.795583	-1.48364976	0.085560905	-17.3402767	0.999999999	1	3448.795583	-1.551708441	0.096098182	-16.14711541	0.999998456	1
Cre01.g007000	1121.6231	0.316685615	0.131017018	2.417133433	1	1	1121.6231	0.025414517	0.118045973	0.215293388	1	1	1121.6231	0.828600973	0.11747894	7.053187366	1	1	1121.6231	0.133784524	0.118841964	1.125734705	1	1	1121.6231	0.11979331	0.119199459	1.004981997	1	1	1121.6231	0.204300147	0.118290765	1.727101412	1	1	1121.6231	0.288244261	0.132034248	2.183102227	1	1
Cre01.g007050	2874.413106	0.818329354	0.110939034	7.376387962	1	1	2874.413106	0.893660873	0.099451278	8.985916465	1	1	2874.413106	-0.143520574	0.100443327	-1.428871164	1	1	2874.413106	-0.093148577	0.100548657	-0.926402998	1	1	2874.413106	-0.040635275	0.100659086	-0.403692076	1	1	2874.413106	0.208652649	0.100043784	2.085613323	1	1	2874.413106	0.357023067	0.111677631	3.196907609	1	1
Cre01.g007051	103589.0143	-0.166056057	0.113889043	-1.458051206	1	1	103589.0143	-0.201274299	0.101868588	-1.975822996	1	1	103589.0143	-0.322324771	0.101879845	-3.163773675	1	1	103589.0143	0.021405579	0.10187495	0.210116213	1	1	103589.0143	0.190684059	0.101874382	1.87175673	1	1	103589.0143	-0.146246794	0.101873897	-1.435566899	1	1	103589.0143	-0.251571062	0.11390454	-2.208613128	1	1
Cre01.g007100	636.905432	2.337860655	0.157061504	14.88500109	0.015732734	0.129244617	636.905432	2.299266452	0.143857144	15.98298412	0.018748874	0.175688989	636.905432	2.320928777	0.144479664	16.06405157	0.013166238	0.112692703	636.905432	1.631964746	0.146593676	11.13257263	0.993973362	1	636.905432	1.681032937	0.146923578	11.44154642	0.985033378	1	636.905432	1.909925866	0.145205476	13.15326332	0.732477053	1	636.905432	2.015773751	0.159092709	12.67043449	0.460510313	1
Cre01.g007150	704.1929109	0.932362476	0.153924054	6.057288964	1	1	704.1929109	0.648476394	0.13890215	4.66858429	1	1	704.1929109	0.470011138	0.139955027	3.358301224	1	1	704.1929109	0.172768558	0.141096335	1.224472331	1	1	704.1929109	0.398314706	0.140862099	2.827692545	1	1	704.1929109	0.106908402	0.140675498	0.759964623	1	1	704.1929109	0.045984917	0.157612972	0.291758456	1	1
Cre01.g007200	1637.013012	0.892772975	0.113238059	7.884036342	1	1	1637.013012	0.759943641	0.102002616	7.450236746	1	1	1637.013012	0.6732497	0.102568787	6.563884814	1	1	1637.013012	0.861253159	0.102508929	8.401737915	1	1	1637.013012	0.794794211	0.102813859	7.730419015	1	1	1637.013012	0.606170423	0.102564878	5.910116963	1	1	1637.013012	0.469037464	0.114725678	4.088339011	1	1
Cre01.g007251	117.8604298	-1.883045995	0.314763768	-5.982410258	0.644890211	1	117.8604298	-1.773708503	0.279878595	-6.337421052	0.79060852	1	117.8604298	-2.638159396	0.291830158	-9.040050616	0.014380415	0.122129898	117.8604298	-1.888637785	0.284872993	-6.629753723	0.652071379	1	117.8604298	-1.895097613	0.28637125	-6.617625237	0.642935375	1	117.8604298	-3.318211539	0.302237189	-10.97883274	6.46E-06	0.000154847	117.8604298	-2.468866089	0.328076862	-7.525267315	0.076482734	0.792822715
Cre01.g007300	275.0839419	-2.487903977	0.225143294	-11.05031346	0.015114302	0.124699094	275.0839419	-1.526167506	0.192492085	-7.928468883	0.993083455	1	275.0839419	-1.025318517	0.191971309	-5.340998735	0.999999809	1	275.0839419	-1.058452549	0.192932672	-5.486123939	0.99999947	1	275.0839419	-1.096366976	0.194053557	-5.649816434	0.999998393	1	275.0839419	-0.413522699	0.18917504	-2.185926315	1	1	275.0839419	-0.496941994	0.212499976	-2.338550829	1	1
Cre01.g007350	86.30468304	1.601927057	0.326171281	4.911306274	0.888851209	1	86.30468304	0.875013403	0.300588433	2.911001583	0.999908942	1	86.30468304	1.074252389	0.301997884	3.55715204	0.998913144	1	86.30468304	-0.664367751	0.329641437	-2.01542548	0.999974585	1	86.30468304	-0.232530895	0.323069627	-0.71975474	0.999999978	1	86.30468304	0.732074125	0.304234069	2.406285818	0.999984609	1	86.30468304	2.005553255	0.326506324	6.142463731	0.493215073	1
Cre01.g007400	184.2543774	2.244064488	0.312666323	7.177186416	0.217521572	1	184.2543774	3.306982839	0.291835938	11.33165046	3.76E-06	6.67E-05	184.2543774	4.978754819	0.28857224	17.25306226	2.79E-25	1.22E-23	184.2543774	3.585188756	0.292991644	12.23648809	3.14E-08	1.09E-06	184.2543774	3.295006533	0.295344139	11.1564988	5.81E-06	0.000243055	184.2543774	3.367653002	0.293013134	11.49318105	1.52E-06	4.01E-05	184.2543774	3.383996534	0.307304235	11.01187732	3.34E-06	8.85E-05
Cre01.g007500	322.0826721	1.384028382	0.221127076	6.258972935	0.997328564	1	322.0826721	1.174879011	0.200740137	5.852735925	0.999980251	1	322.0826721	2.151417709	0.199455756	10.78644082	0.223880109	1	322.0826721	0.900174736	0.203648223	4.420243516	0.999999967	1	322.0826721	0.73237068	0.205264058	3.567944069	1	1	322.0826721	0.990580619	0.20237228	4.894843406	0.999999695	1	322.0826721	0.661822478	0.226862326	2.917286841	0.999999998	1
Cre01.g007550	573.2304182	-0.274149233	0.18483916	-1.48317723	1	1	573.2304182	-0.200341741	0.165464674	-1.210782554	1	1	573.2304182	0.407627005	0.164995538	2.470533505	1	1	573.2304182	0.083016051	0.166127883	0.499711724	1	1	573.2304182	0.213594483	0.16616848	1.285409143	1	1	573.2304182	0.290720991	0.165093449	1.76094807	1	1	573.2304182	0.300909814	0.184471617	1.631198441	1	1
Cre01.g007600	1256.107892	-2.76548212	0.165084869	-16.75188128	1.77E-06	2.77E-05	1256.107892	-2.079364932	0.144616104	-14.37851575	0.291572272	1	1256.107892	0.409590971	0.141775034	2.889020443	1	1	1256.107892	-0.912470888	0.143316721	-6.366813889	1	1	1256.107892	-1.010600312	0.143756538	-7.029943318	1	1	1256.107892	-1.067138647	0.143219734	-7.45105871	1	1	1256.107892	-1.072682542	0.160629036	-6.678011447	0.999999996	1
Cre01.g007651	696.5729413	-0.705742281	0.150287268	-4.695955214	1	1	696.5729413	-0.126802617	0.133046041	-0.953073202	1	1	696.5729413	1.296896856	0.131509528	9.86161899	0.999999955	1	696.5729413	0.066886138	0.133857542	0.499681507	1	1	696.5729413	-0.6366286	0.136857936	-4.651747765	1	1	696.5729413	-1.724701363	0.141177968	-12.21650504	0.974412615	1	696.5729413	-0.558546676	0.151787518	-3.679793191	1	1
Cre01.g007700	792.1340408	-1.788556592	0.2492178	-7.176680755	0.801900227	1	792.1340408	-1.759858742	0.22246975	-7.910552963	0.859802695	1	792.1340408	-1.197392671	0.222099259	-5.391250182	0.99984909	1	792.1340408	-0.358295232	0.220957227	-1.621559231	1	1	792.1340408	-0.859794182	0.221999709	-3.872951842	0.99999986	1	792.1340408	-0.022365374	0.220369726	-0.10149023	1	1	792.1340408	0.040735492	0.246365618	0.165345684	1	1
Cre01.g007737	2421.965794	-1.40156791	0.085169279	-16.45626138	1	1	2421.965794	-1.261454483	0.07591995	-16.61558634	1	1	2421.965794	-2.172587219	0.077973701	-27.86307688	0.013434939	0.114800167	2421.965794	-1.57527431	0.077051037	-20.44455702	0.999999982	1	2421.965794	-1.751833652	0.077677201	-22.55273901	0.999300462	1	2421.965794	-1.550290842	0.076666254	-20.22129372	0.999999998	1	2421.965794	-1.646133604	0.086479704	-19.03491262	0.999978607	1
Cre01.g007774	770.9676505	-0.415492538	0.164683247	-2.522979992	1	1	770.9676505	-0.415996447	0.147452413	-2.821225098	1	1	770.9676505	-0.214452085	0.147832226	-1.450645038	1	1	770.9676505	-0.168424471	0.148045216	-1.137655615	1	1	770.9676505	-0.006727931	0.148007514	-0.045456687	1	1	770.9676505	-0.330118083	0.147929926	-2.231584178	1	1	770.9676505	-0.08688719	0.165019165	-0.52652787	1	1
Cre01.g007811	395.7310755	0.687590794	0.176523339	3.895183477	1	1	395.7310755	0.558879766	0.159699552	3.499570033	1	1	395.7310755	0.250959141	0.162351001	1.545781294	1	1	395.7310755	0.466597792	0.162022499	2.879833319	1	1	395.7310755	0.846594414	0.161046728	5.256824672	1	1	395.7310755	1.041944352	0.159268912	6.542044765	0.999999999	1	395.7310755	0.880652879	0.177624074	4.957959008	1	1
Cre01.g007850	2900.047437	-0.057140477	0.152588818	-0.374473555	1	1	2900.047437	0.462238441	0.13631683	3.390912492	1	1	2900.047437	0.411608888	0.13654646	3.014423714	1	1	2900.047437	0.813479309	0.136403604	5.963766997	1	1	2900.047437	0.427715132	0.136727514	3.128230152	1	1	2900.047437	0.55826981	0.136424577	4.092149823	1	1	2900.047437	0.557421509	0.152449555	3.65643251	1	1
Cre01.g007901	5230.405944	0.576145392	0.114446552	5.034187437	1	1	5230.405944	0.394662784	0.10254421	3.848708617	1	1	5230.405944	0.50510385	0.102641784	4.921035362	1	1	5230.405944	1.246109518	0.102453741	12.16265513	1	1	5230.405944	-0.568813029	0.103508951	-5.495302787	1	1	5230.405944	-0.080231109	0.102879314	-0.779856574	1	1	5230.405944	-0.797210502	0.115824975	-6.882889465	1	1
Cre01.g007950	21695.81716	-2.085488352	0.09348095	-22.3092335	0.180227025	1	21695.81716	-2.627191459	0.083697794	-31.38901665	3.35E-14	1.16E-12	21695.81716	-1.298146578	0.08351042	-15.54472584	1	1	21695.81716	-1.204054031	0.083517608	-14.4167686	1	1	21695.81716	-0.725323921	0.083473811	-8.689239341	1	1	21695.81716	-1.794163426	0.083580523	-21.46628615	0.993105887	1	21695.81716	-1.790043088	0.093519865	-19.14077925	0.987617586	1
Cre01.g008000	304.0579834	-2.798330979	0.226907988	-12.33244805	0.000217158	0.002565214	304.0579834	-2.901214633	0.202264784	-14.34364686	4.18E-06	7.38E-05	304.0579834	-2.167068724	0.199987633	-10.83601364	0.201747594	1	304.0579834	-1.89158654	0.199204664	-9.495694037	0.706858924	1	304.0579834	-1.812170996	0.199589438	-9.079493437	0.826667267	1	304.0579834	-1.451797803	0.196180852	-7.400303289	0.997399966	1	304.0579834	-1.37277959	0.220236901	-6.233195194	0.997799805	1
Cre01.g008051	743.9744735	-1.570344867	0.189666526	-8.279504575	0.988253436	1	743.9744735	-1.756747246	0.169794907	-10.34628939	0.924017757	1	743.9744735	-2.502363618	0.174101513	-14.37301479	0.001954187	0.019454254	743.9744735	-1.286571391	0.16997288	-7.569274519	0.999986495	1	743.9744735	-0.573057071	0.168731576	-3.396264549	1	1	743.9744735	-0.586398718	0.168181702	-3.486697487	1	1	743.9744735	-0.753679573	0.18871465	-3.993752336	1	1
Cre01.g008100	384.9462489	0.99946845	0.171837737	5.816350178	0.999999997	1	384.9462489	0.983420454	0.157070003	6.261032897	1	1	384.9462489	2.551563594	0.15357556	16.61438574	0.000164403	0.001905303	384.9462489	1.840625175	0.155868588	11.80882687	0.84672662	1	384.9462489	1.447268666	0.158156864	9.15084319	0.999762818	1	384.9462489	1.441123918	0.156567988	9.204460892	0.999821197	1	384.9462489	1.702465665	0.170694933	9.973732878	0.959339878	1
Cre01.g008150	2527.789144	0.630786963	0.136708346	4.614107198	1	1	2527.789144	-0.64362192	0.122813827	-5.24063075	1	1	2527.789144	-1.324733727	0.123628206	-10.71546508	0.999999976	1	2527.789144	-1.740743238	0.124360408	-13.99756776	0.981452686	1	2527.789144	-1.629242771	0.124413226	-13.0954145	0.998558978	1	2527.789144	-1.737008962	0.124041999	-14.00339377	0.983004454	1	2527.789144	-1.961994939	0.139697281	-14.04461791	0.607209357	1
Cre01.g008200	63.21348107	-1.993533408	0.529595689	-3.764255352	0.504871137	1	63.21348107	-2.231921073	0.475138363	-4.697412893	0.312735005	1	63.21348107	0.262906948	0.45670351	0.575662202	0.999929042	1	63.21348107	-0.947304373	0.465609642	-2.034546296	0.988117194	1	63.21348107	-1.325387536	0.471899814	-2.808620592	0.923579353	1	63.21348107	-1.184690933	0.465849271	-2.543077789	0.959954332	1	63.21348107	-0.768269329	0.518666048	-1.481240834	0.991220933	1
Cre01.g008250	24.30337488	-1.818064092	0.550584228	-3.302063515	0.629466826	1	24.30337488	-2.618536054	0.506305514	-5.171849765	0.110917046	0.824131941	24.30337488	-2.122664804	0.504220414	-4.209795446	0.403895738	1	24.30337488	-3.179086303	0.547831743	-5.803034134	0.015687726	0.222754076	24.30337488	-2.682121751	0.531633697	-5.045055958	0.09973427	1	24.30337488	-2.743348376	0.520327448	-5.272349913	0.076557245	0.833049398	24.30337488	-2.202913564	0.5743751	-3.835322185	0.36194036	1
Cre01.g008300	76.31816124	3.372554414	0.483502271	6.975260758	0.00226435	0.022295699	76.31816124	2.991465112	0.448137653	6.675326418	0.013469106	0.130494833	76.31816124	3.768831443	0.446897045	8.433332661	3.78E-05	0.000469895	76.31816124	1.504098174	0.464141689	3.240601331	0.857336181	1	76.31816124	1.390795518	0.468226635	2.970346867	0.903385988	1	76.31816124	1.810236412	0.457797189	3.954232256	0.660751337	1	76.31816124	1.889731638	0.499422098	3.783836651	0.587372771	1
Cre01.g008350	774.2055662	3.914095723	0.165796492	23.60783194	3.92E-31	3.19E-29	774.2055662	3.602067721	0.154462548	23.32000713	1.66E-25	1.06E-23	774.2055662	3.704566356	0.154772829	23.93550838	1.65E-28	8.30E-27	774.2055662	2.963818052	0.156204235	18.97399294	3.41E-10	1.45E-08	774.2055662	2.243163916	0.158739473	14.13110347	0.062780618	0.994686499	774.2055662	2.289874346	0.15736787	14.55109194	0.032736307	0.395234794	774.2055662	2.425208508	0.17023231	14.24646418	0.006248101	0.09047936
Cre01.g008402	913.5882952	-1.352412342	0.367271433	-3.682323803	0.961069984	1	913.5882952	-1.359723446	0.328426095	-4.140120002	0.974383923	1	913.5882952	-0.669061652	0.328246024	-2.038293241	0.9999749	1	913.5882952	-1.854546159	0.329415927	-5.629801133	0.670592825	1	913.5882952	-2.030039356	0.329896993	-6.153555192	0.46372374	1	913.5882952	-2.261944834	0.329693527	-6.860749902	0.213449268	1	913.5882952	-2.272079477	0.369294599	-6.152484983	0.230635813	1
Cre01.g008450	1424.375847	-0.844333251	0.298060254	-2.832760292	0.999947187	1	1424.375847	0.071554782	0.266081378	0.268920668	1	1	1424.375847	-0.13068111	0.266361658	-0.490615319	1	1	1424.375847	-0.306253332	0.266568199	-1.148874224	1	1	1424.375847	0.019534279	0.266445317	0.073314403	1	1	1424.375847	-0.582730381	0.26661389	-2.185671501	0.999999947	1	1424.375847	-0.7396764	0.298433962	-2.478526224	0.999987953	1
Cre01.g008500	64.28912128	-4.356498491	0.457501593	-9.522367914	1.30E-07	2.33E-06	64.28912128	-4.624110855	0.414865416	-11.14605045	1.26E-10	3.32E-09	64.28912128	-2.382135954	0.350741825	-6.791707702	0.137965009	0.913861606	64.28912128	-2.571947465	0.358052692	-7.183153539	0.055090123	0.662508463	64.28912128	-1.224763525	0.337679312	-3.627001955	0.989155689	1	64.28912128	-1.400359274	0.335745183	-4.170899079	0.96295033	1	64.28912128	-0.693602932	0.370613996	-1.871496866	0.999788221	1
Cre01.g008550	738.686671	1.11230467	0.18967774	5.864181377	0.999998566	1	738.686671	1.306096084	0.17134984	7.62239452	0.999974351	1	738.686671	3.439660818	0.168997354	20.35334129	8.06E-18	2.51E-16	738.686671	0.714568146	0.175275305	4.076832986	1	1	738.686671	1.39054838	0.173063524	8.034901565	0.999785483	1	738.686671	2.190980278	0.170274782	12.86732101	0.131016173	1	738.686671	2.922843665	0.18650301	15.67183109	3.75E-07	1.15E-05
Cre01.g008600	434.0724165	-1.812804121	0.20281437	-8.938242973	0.821994104	1	434.0724165	-1.945728531	0.181417827	-10.72512311	0.617587886	1	434.0724165	-0.028384294	0.175921095	-0.161346734	1	1	434.0724165	-0.515709584	0.177566553	-2.904317136	1	1	434.0724165	-1.013074741	0.180139824	-5.62382441	0.999999979	1	434.0724165	-0.372951585	0.176551451	-2.112424353	1	1	434.0724165	-0.517485273	0.198386837	-2.608465768	1	1
Cre01.g008650	5449.87064	-1.893179245	0.109596343	-17.27410962	0.835139113	1	5449.87064	-2.012577097	0.097991337	-20.53831649	0.448936367	1	5449.87064	-1.013270315	0.09759751	-10.38213285	1	1	5449.87064	-0.257447429	0.097336492	-2.644921986	1	1	5449.87064	-0.889006384	0.097688344	-9.100434599	1	1	5449.87064	-0.651883327	0.097402261	-6.692691924	1	1	5449.87064	-0.939095463	0.109173025	-8.60190021	1	1
Cre01.g008700	46.29715035	0.231208351	0.468351005	0.493664683	0.999921469	1	46.29715035	-0.343522114	0.426352696	-0.805722861	0.999948903	1	46.29715035	0.099550122	0.425908757	0.233735796	0.999996354	1	46.29715035	-0.060168592	0.429458569	-0.140103368	0.999997668	1	46.29715035	-0.197789529	0.433477079	-0.456286015	0.999984116	1	46.29715035	-0.212515268	0.428686747	-0.495735569	0.999984871	1	46.29715035	-0.231612306	0.481230547	-0.481291779	0.99988271	1
Cre01.g008800	353.2349691	0.457893165	0.201649666	2.270736041	1	1	353.2349691	0.271863557	0.182051711	1.49333151	1	1	353.2349691	0.640276218	0.182143626	3.515227136	1	1	353.2349691	0.893641287	0.181805919	4.915358596	0.999999999	1	353.2349691	0.701962531	0.182931912	3.837288554	1	1	353.2349691	0.028256437	0.184242994	0.153365055	1	1	353.2349691	0.319021986	0.204444747	1.560431316	1	1
Cre01.g008850	3801.740892	0.451339805	0.132417454	3.408461582	1	1	3801.740892	0.167303082	0.118686023	1.409627499	1	1	3801.740892	-0.261749098	0.119159775	-2.196622964	1	1	3801.740892	0.46699718	0.118795462	3.931102865	1	1	3801.740892	0.469698373	0.118870776	3.951335988	1	1	3801.740892	0.478970817	0.1186894	4.03549785	1	1	3801.740892	0.369319124	0.132722511	2.782641172	1	1
Cre01.g008891	143.8738958	-2.362505732	0.24220368	-9.75421071	0.067235946	0.466752117	143.8738958	-2.002746792	0.209375858	-9.565318607	0.494766444	1	143.8738958	-1.555436659	0.209004358	-7.442125481	0.983292159	1	143.8738958	-1.250364354	0.207048915	-6.038980485	0.999853024	1	143.8738958	-0.589852775	0.201982313	-2.920318948	1	1	143.8738958	-0.356202167	0.197904841	-1.799865862	1	1	143.8738958	-0.426585655	0.222795255	-1.91469812	1	1
Cre01.g008950	6775.624039	0.110005677	0.166557778	0.660465561	1	1	6775.624039	0.420792627	0.148965954	2.824757034	1	1	6775.624039	-0.700186015	0.149358381	-4.687959337	1	1	6775.624039	0.196059802	0.149112724	1.314842869	1	1	6775.624039	0.506356066	0.149073664	3.396683585	1	1	6775.624039	0.258630739	0.149049953	1.735195037	1	1	6775.624039	0.013441198	0.166719681	0.08062154	1	1
Cre01.g009000	491.2130165	-2.197433118	0.256664149	-8.561511715	0.220879138	1	491.2130165	-2.047379367	0.228205764	-8.971637405	0.417764065	1	491.2130165	-0.970501712	0.226143858	-4.29152363	0.999997348	1	491.2130165	-1.23257746	0.22725831	-5.423684889	0.999633426	1	491.2130165	-0.574540843	0.225897295	-2.543371947	1	1	491.2130165	-0.509434076	0.225082552	-2.263321044	1	1	491.2130165	-0.396279507	0.251720564	-1.57428341	1	1
Cre01.g009025	107.7954561	0.036801231	0.259170912	0.141995991	1	1	107.7954561	-0.089135572	0.233719987	-0.381377618	1	1	107.7954561	-0.30593239	0.237972662	-1.285577876	1	1	107.7954561	-0.847614863	0.245223139	-3.456504415	0.999998695	1	107.7954561	-1.091759879	0.25102564	-4.349196675	0.999851623	1	107.7954561	-0.726497923	0.241290965	-3.010879102	0.999999935	1	107.7954561	-0.877444081	0.274815933	-3.192842827	0.999977938	1
Cre01.g009101	238.0075174	0.77284219	0.272517581	2.835935161	0.999996651	1	238.0075174	0.444559824	0.25163616	1.76667703	1	1	238.0075174	1.913072602	0.244137721	7.836038579	0.639101757	1	238.0075174	-0.099106926	0.267417029	-0.370608135	1	1	238.0075174	1.375841928	0.249546584	5.5133671	0.993810788	1	238.0075174	3.979253942	0.238613205	16.67658728	5.44E-17	3.28E-15	238.0075174	3.355310519	0.260358598	12.88726603	9.67E-08	3.19E-06
Cre01.g009150	134.4703737	-1.273827849	0.318139042	-4.003997242	0.988771915	1	134.4703737	-0.761845604	0.281506111	-2.706319949	0.999994545	1	134.4703737	-1.998904277	0.294071565	-6.797339548	0.501486472	1	134.4703737	-0.644947983	0.283582741	-2.27428503	0.999999116	1	134.4703737	-2.098031545	0.299640535	-7.001828191	0.371771988	1	134.4703737	-0.930090573	0.283995594	-3.275017611	0.999917504	1	134.4703737	-0.843175363	0.318462908	-2.647640721	0.99985967	1
Cre01.g009200	108.9775919	-0.595955896	0.297957149	-2.000139612	0.999998775	1	108.9775919	-0.403873689	0.265614344	-1.520526653	0.999999999	1	108.9775919	-0.840515873	0.273073459	-3.0779845	0.999989121	1	108.9775919	-0.662011182	0.272681689	-2.427780111	0.999999537	1	108.9775919	0.033056204	0.267457633	0.123594169	1	1	108.9775919	-0.334111694	0.267523724	-1.248904916	1	1	108.9775919	0.253171696	0.294669947	0.859170398	0.999999998	1
Cre01.g009250	16.40845758	7.571354561	1.555416067	4.867735856	0.000170548	0.00205261	16.40845758	6.975173715	1.488700966	4.685409544	0.000415951	0.005446831	16.40845758	6.952750382	1.490580992	4.664456625	0.000445758	0.004892161	16.40845758	3.200087999	1.59154481	2.010680428	0.225955539	1	16.40845758	4.817459862	1.523111931	3.162905997	0.032174642	0.568567121	16.40845758	4.029618105	1.536741943	2.622182679	0.093339649	0.980162278	16.40845758	6.531044691	1.565206605	4.17264064	0.001896699	0.031046294
Cre01.g009300	1923.379461	-0.311395979	0.281673816	-1.105519794	0.999999999	1	1923.379461	-0.634813107	0.25209078	-2.518192486	0.999999969	1	1923.379461	-0.427843511	0.252172245	-1.696632041	1	1	1923.379461	-0.189518583	0.252128707	-0.75167396	1	1	1923.379461	-0.699640734	0.252498155	-2.770874638	0.99999987	1	1923.379461	-0.722674792	0.252287915	-2.864484379	0.999999794	1	1923.379461	-1.067104074	0.282525974	-3.777012287	0.99951998	1
Cre01.g009350	547.6825892	0.243850259	0.176042428	1.385178914	1	1	547.6825892	0.381403211	0.157675188	2.418917117	1	1	547.6825892	-1.182022311	0.162430682	-7.277087648	0.999999762	1	547.6825892	-0.314249189	0.159921575	-1.965020595	1	1	547.6825892	-1.679514674	0.166947823	-10.06011728	0.972550429	1	547.6825892	-1.057368064	0.1616342	-6.541734748	0.999999997	1	547.6825892	-1.665079735	0.186109218	-8.946788107	0.96403729	1
Cre01.g009400	120.0574876	-2.359623671	0.386810401	-6.100207396	0.176259173	1	120.0574876	-1.412022043	0.32572469	-4.335016917	0.964473441	1	120.0574876	-0.825536314	0.323494035	-2.551936746	0.999858595	1	120.0574876	0.639471315	0.31308477	2.042486175	0.999993054	1	120.0574876	0.658042952	0.313731094	2.097474443	0.999990546	1	120.0574876	0.930280024	0.310990054	2.991349763	0.999708846	1	120.0574876	0.554515102	0.348692417	1.590270037	0.999983042	1
Cre01.g009450	71.48869693	2.09568221	0.417138561	5.023947445	0.409287753	1	71.48869693	1.341039103	0.38062868	3.523221381	0.958295821	1	71.48869693	0.97229414	0.384992132	2.525490934	0.996200886	1	71.48869693	0.252555543	0.393549142	0.641738264	0.999995512	1	71.48869693	-0.504869331	0.409571683	-1.23267636	0.999869122	1	71.48869693	0.386492203	0.389509184	0.992254404	0.999982817	1	71.48869693	0.13241272	0.43894809	0.301659179	0.999990126	1
Cre01.g009500	563.5700788	-0.267426658	0.176308268	-1.516812919	1	1	563.5700788	-0.495132496	0.15838698	-3.126093416	1	1	563.5700788	-0.600165871	0.15968614	-3.758409278	1	1	563.5700788	-0.259759585	0.159123303	-1.632442139	1	1	563.5700788	-0.411855402	0.160005488	-2.574007978	1	1	563.5700788	-0.371393815	0.158858305	-2.337893598	1	1	563.5700788	-0.842026072	0.180084548	-4.675726392	1	1
Cre01.g009550	718.4037336	-1.179518746	0.190397221	-6.195041815	0.999991812	1	718.4037336	-1.496002602	0.170903403	-8.753498031	0.998406079	1	718.4037336	-1.15063529	0.171043523	-6.727149166	0.999999658	1	718.4037336	0.018747902	0.168963214	0.110958484	1	1	718.4037336	-0.755011122	0.170753504	-4.42164352	1	1	718.4037336	-0.267943612	0.169067423	-1.584832885	1	1	718.4037336	-1.086479589	0.191625707	-5.669800796	0.999999066	1
Cre01.g009575	317.9984627	1.123249829	0.25938799	4.330384871	0.999637666	1	317.9984627	1.289750063	0.233348402	5.527143331	0.998831683	1	317.9984627	1.152249817	0.234508496	4.913467252	0.999849831	1	317.9984627	1.063423501	0.235167069	4.521991563	0.999965917	1	317.9984627	0.396173439	0.238478342	1.661255426	1	1	317.9984627	1.084175505	0.234503447	4.623281735	0.999952961	1	317.9984627	0.291847073	0.265077805	1.100986456	1	1
Cre01.g009601	44.30655471	-2.624092493	0.664974568	-3.946154667	0.173988405	1	44.30655471	-1.706117496	0.580443234	-2.939335661	0.693679444	1	44.30655471	-1.611110912	0.583371643	-2.761723046	0.747493586	1	44.30655471	-1.521191416	0.583965731	-2.60493268	0.793870804	1	44.30655471	-1.846857757	0.590149288	-3.129475529	0.60237428	1	44.30655471	-1.656719092	0.58311389	-2.841158685	0.721969744	1	44.30655471	-2.186514388	0.665881177	-3.283640479	0.389699776	1
Cre01.g009650	678.0662915	-1.49173939	0.216145835	-6.901541224	0.99065032	1	678.0662915	-1.22618206	0.192387402	-6.373504966	0.99997117	1	678.0662915	-0.557669223	0.191842414	-2.90691309	1	1	678.0662915	-0.040300868	0.191248377	-0.210725279	1	1	678.0662915	-1.080208283	0.193795623	-5.573956048	0.999998964	1	678.0662915	-0.209129146	0.191185947	-1.093852077	1	1	678.0662915	-1.144026979	0.216550105	-5.282966637	0.999961374	1
Cre01.g009676	1183.548576	-1.261228177	0.15879807	-7.942339445	0.999998359	1	1183.548576	-0.759524567	0.140657008	-5.399834514	1	1	1183.548576	-0.290590059	0.140516225	-2.068017826	1	1	1183.548576	0.603999128	0.139423987	4.332103387	1	1	1183.548576	0.260372312	0.14006972	1.85887651	1	1	1183.548576	0.744688574	0.139073001	5.354659562	1	1	1183.548576	0.241010458	0.156055107	1.544393277	1	1
Cre01.g009700	220.7447815	-0.455320396	0.236755745	-1.923165144	1	1	220.7447815	-0.441540996	0.212311216	-2.079687562	1	1	220.7447815	0.886023429	0.207954884	4.260652167	0.999999958	1	220.7447815	-0.143434337	0.214028631	-0.67016425	1	1	220.7447815	0.353591595	0.211690132	1.670326304	1	1	220.7447815	0.706140172	0.208344246	3.389295287	1	1	220.7447815	0.729513753	0.231986031	3.144645173	0.999999978	1
Cre01.g009731	109.2368604	0.577973936	0.365595225	1.580912159	0.999949799	1	109.2368604	0.83130143	0.328741287	2.528740575	0.999811061	1	109.2368604	1.534619699	0.327144829	4.690948976	0.922566865	1	109.2368604	1.000280144	0.331198139	3.02018649	0.998729831	1	109.2368604	1.022727635	0.332150908	3.079105343	0.998370838	1	109.2368604	1.406439117	0.327425402	4.295449001	0.965069632	1	109.2368604	1.453120972	0.362325927	4.010535442	0.934396161	1
Cre01.g009765	71.27856116	1.940909553	0.385611777	5.033325402	0.560894775	1	71.27856116	1.721650259	0.353901576	4.864771381	0.78421778	1	71.27856116	1.705157925	0.356478479	4.783340436	0.795908794	1	71.27856116	1.101425933	0.363393547	3.030945218	0.993295727	1	71.27856116	1.029236836	0.366145846	2.811002356	0.995990893	1	71.27856116	1.123007805	0.360841914	3.112187808	0.992459032	1	71.27856116	1.477868449	0.393861155	3.752257436	0.907526173	1
Cre01.g009800	168.593907	1.826617324	0.377176003	4.842877883	0.677129331	1	168.593907	0.912564685	0.340906293	2.676878376	0.999288233	1	168.593907	0.903609852	0.342007595	2.642075399	0.99932644	1	168.593907	-0.904176111	0.354764898	-2.548662837	0.998995415	1	168.593907	0.357622957	0.345541735	1.034963134	0.999998998	1	168.593907	-0.140823426	0.346354487	-0.40658756	0.99999996	1	168.593907	0.077154525	0.386071379	0.199845234	0.99999972	1
Cre01.g009850	560.6821564	0.937305577	0.165717354	5.65604961	1	1	560.6821564	0.281411159	0.150152944	1.874163447	1	1	560.6821564	-0.057154371	0.15205681	-0.375875114	1	1	560.6821564	-0.090441557	0.152676439	-0.592374027	1	1	560.6821564	0.498775509	0.151253337	3.297616551	1	1	560.6821564	-0.056549042	0.151831314	-0.372446501	1	1	560.6821564	-0.086545716	0.170156437	-0.508624404	1	1
Cre01.g009900	8664.808352	-0.280086012	0.093810113	-2.985669695	1	1	8664.808352	-0.73545386	0.084026876	-8.752602673	1	1	8664.808352	-1.010142438	0.084243758	-11.99070965	1	1	8664.808352	-0.893969878	0.084255183	-10.61026574	1	1	8664.808352	-0.91724605	0.084328896	-10.87700774	1	1	8664.808352	-0.977438766	0.084203282	-11.60808401	1	1	8664.808352	-0.872913757	0.094196849	-9.266910326	1	1
Cre01.g009950	200.4167021	0.156424005	0.301122606	0.519469483	1	1	200.4167021	0.626470586	0.268824848	2.330404313	0.999999838	1	200.4167021	1.102082074	0.268587688	4.103248666	0.999585773	1	200.4167021	0.536676657	0.271163507	1.979162546	0.999999966	1	200.4167021	0.476627369	0.272169324	1.751216343	0.999999989	1	200.4167021	0.022737278	0.272685424	0.083382815	1	1	200.4167021	0.358503506	0.302706597	1.184326704	0.999999971	1
Cre01.g010000	496.6294485	-0.593183555	0.197741767	-2.999788889	1	1	496.6294485	-0.332750916	0.176374853	-1.886612008	1	1	496.6294485	-0.495206877	0.177790225	-2.785343675	1	1	496.6294485	-0.358328825	0.1778123	-2.015208313	1	1	496.6294485	-0.250700522	0.17792813	-1.408998808	1	1	496.6294485	-0.234773377	0.176886622	-1.327253439	1	1	496.6294485	-0.324603324	0.198431174	-1.635848431	1	1
Cre01.g010050	1205.971798	2.807093926	0.162450683	17.27966837	3.38E-07	5.82E-06	1205.971798	2.609867553	0.148314566	17.59683909	1.96E-05	0.000314987	1205.971798	2.576254812	0.14879798	17.31377547	5.38E-05	0.000656922	1205.971798	2.944219046	0.148526196	19.822894	1.03E-10	4.51E-09	1205.971798	2.6686768	0.149072993	17.9018127	3.64E-06	0.000155174	1205.971798	2.917523985	0.148328594	19.6693294	3.09E-10	1.13E-08	1205.971798	2.66755455	0.163307675	16.33453263	2.18E-05	0.000523909
Cre01.g010100	229.0825236	1.830122451	0.22398053	8.170899716	0.775908536	1	229.0825236	1.483198855	0.206733938	7.174433327	0.993787477	1	229.0825236	2.314062684	0.205191489	11.27757634	0.062936195	0.458509484	229.0825236	1.66866178	0.208419069	8.006281704	0.944056582	1	229.0825236	1.65349096	0.209312816	7.899616417	0.95108441	1	229.0825236	1.600636334	0.207689651	7.706866124	0.972752859	1	229.0825236	1.608542885	0.227963936	7.05612875	0.957027658	1
Cre01.g010150	49.10929778	0.030732967	0.529063965	0.058089322	0.999963174	1	49.10929778	0.174928067	0.473828601	0.36918005	0.999943578	1	49.10929778	0.318314549	0.475525109	0.669395881	0.999797795	1	49.10929778	-0.035079956	0.47986279	-0.073104139	0.999989997	1	49.10929778	-0.830851828	0.49329379	-1.684294114	0.991108005	1	49.10929778	-0.59028749	0.483801866	-1.220101722	0.998214876	1	49.10929778	-0.8218007	0.548494474	-1.498284375	0.984145658	1
Cre01.g010201	242.831888	0.29831042	0.226417357	1.317524525	1	1	242.831888	0.436584134	0.203363845	2.146812941	1	1	242.831888	0.529435244	0.204590621	2.587778669	1	1	242.831888	0.86788527	0.203780144	4.258929505	0.999999986	1	242.831888	0.134551866	0.208450774	0.645485086	1	1	242.831888	0.678681051	0.20368511	3.33201112	1	1	242.831888	0.243163836	0.229805123	1.058130616	1	1
Cre01.g010250	257.6877471	-2.347156201	0.210607404	-11.14469937	0.049639711	0.358740571	257.6877471	-2.357553078	0.186922158	-12.61248585	0.027883962	0.251152373	257.6877471	-0.514349935	0.177149448	-2.903480313	1	1	257.6877471	-0.998467494	0.180363964	-5.53584803	0.999999986	1	257.6877471	-0.811591614	0.180109048	-4.506112408	1	1	257.6877471	-0.916297445	0.178684487	-5.12801901	0.999999999	1	257.6877471	-0.471089445	0.19830016	-2.375638243	1	1
Cre01.g010300	113.9887043	1.160188255	0.354518547	3.272574212	0.991078969	1	113.9887043	2.059982839	0.319051691	6.456580232	0.425436948	1	113.9887043	2.114662501	0.320898013	6.589827348	0.360427036	1	113.9887043	2.516773365	0.319473708	7.877873211	0.05287688	0.637895024	113.9887043	1.15636039	0.332619306	3.476528177	0.994399294	1	113.9887043	2.450509743	0.318764204	7.687531131	0.078783632	0.852432218	113.9887043	2.970907316	0.344140664	8.632828463	0.002391835	0.037723957
Cre01.g010350	281.2418001	-2.050795227	0.215841615	-9.501389361	0.406974113	1	281.2418001	-1.316899934	0.188567422	-6.983708634	0.999854159	1	281.2418001	-1.586050132	0.191742643	-8.271765271	0.984570365	1	281.2418001	-1.509028383	0.192147378	-7.853494548	0.994693393	1	281.2418001	-1.218522058	0.191294725	-6.369867544	0.999977981	1	281.2418001	-1.463734863	0.190681981	-7.676314523	0.997540979	1	281.2418001	-1.358204386	0.214268962	-6.33878268	0.998629037	1
Cre01.g010400	34325.90543	0.039566861	0.145712383	0.271540831	1	1	34325.90543	-0.119845997	0.130344247	-0.919457513	1	1	34325.90543	0.082537642	0.130353129	0.633184969	1	1	34325.90543	0.14720109	0.130357281	1.129212652	1	1	34325.90543	-0.001120235	0.13037473	-0.008592428	1	1	34325.90543	-0.033993921	0.13035551	-0.260778551	1	1	34325.90543	0.178125906	0.145730601	1.222295829	1	1
Cre01.g010450	162.6748674	-0.729331857	0.214270181	-3.403795395	0.999999998	1	162.6748674	-0.26969621	0.189137121	-1.425929547	1	1	162.6748674	-1.690181183	0.207745678	-8.135818752	0.932063481	1	162.6748674	-0.787125977	0.19736001	-3.988274912	1	1	162.6748674	-0.526967947	0.196186162	-2.686060734	1	1	162.6748674	0.085384257	0.189025454	0.45170772	1	1	162.6748674	0.135659953	0.211149924	0.642481657	1	1
Cre01.g010500	239.1556105	-0.878940089	0.228868874	-3.84036533	0.999999517	1	239.1556105	-0.344666595	0.202467862	-1.702327425	1	1	239.1556105	-2.260661854	0.221368105	-10.21222932	0.119497179	0.806526996	239.1556105	-0.604236746	0.206137484	-2.931231789	1	1	239.1556105	0.132561872	0.203243891	0.652230538	1	1	239.1556105	-0.427423722	0.204102769	-2.094159344	1	1	239.1556105	-0.285346675	0.228118892	-1.250868231	1	1
Cre01.g010550	500.6596195	-4.42673877	0.250344057	-17.68261977	1.60E-22	8.75E-21	500.6596195	-4.205065362	0.219710565	-19.13911314	5.28E-24	3.12E-22	500.6596195	-2.654632168	0.213193138	-12.45177116	0.001068124	0.010975668	500.6596195	-1.910456607	0.211324175	-9.040407257	0.664116907	1	500.6596195	-2.361145914	0.213176103	-11.07603468	0.045121235	0.753288469	500.6596195	-2.337530482	0.211902687	-11.03115072	0.055596241	0.633301125	500.6596195	-2.797990034	0.240505793	-11.63377395	0.000453378	0.008481318
Cre01.g010650	447.4170384	1.156599354	0.395279231	2.926031179	0.983565638	1	447.4170384	0.726908424	0.354643977	2.049684952	0.999834517	1	447.4170384	0.643661409	0.355263261	1.811787141	0.999932688	1	447.4170384	0.763714665	0.355300284	2.149490724	0.999748872	1	447.4170384	0.823417055	0.355436307	2.316637438	0.999533936	1	447.4170384	0.739812256	0.355021831	2.083850036	0.999807096	1	447.4170384	0.589208463	0.396918298	1.484457799	0.999810552	1
Cre01.g010700	935.9175036	-0.422643787	0.151888997	-2.782583307	1	1	935.9175036	-0.308023599	0.13580823	-2.26807755	1	1	935.9175036	-1.380483568	0.139302765	-9.90995098	0.999995651	1	935.9175036	-0.191805173	0.136487775	-1.405291967	1	1	935.9175036	-0.01334014	0.136425891	-0.097783051	1	1	935.9175036	-0.299221945	0.136296912	-2.195368485	1	1	935.9175036	-0.482484812	0.153147112	-3.150466276	1	1
Cre01.g010750	4909.036561	-2.526212779	0.098815098	-25.56504868	5.04E-08	9.45E-07	4909.036561	-1.580471996	0.087389933	-18.0852868	0.999999209	1	4909.036561	-2.812549736	0.089092896	-31.56873173	3.75E-20	1.31E-18	4909.036561	-0.66671404	0.087198937	-7.64589645	1	1	4909.036561	-1.076286456	0.087496879	-12.30085546	1	1	4909.036561	-1.101324526	0.087304055	-12.61481533	1	1	4909.036561	-1.807361992	0.098460965	-18.3561271	0.974796339	1
Cre01.g010800	230.7977039	2.201373499	0.224112211	9.822639678	0.184449207	1	230.7977039	1.995330636	0.207226175	9.628757725	0.508988483	1	230.7977039	2.339107882	0.207416093	11.27736929	0.051033333	0.381591847	230.7977039	1.690843925	0.211045087	8.011766338	0.928523394	1	230.7977039	1.796882211	0.211282503	8.504642758	0.831813503	1	230.7977039	1.890410079	0.208915593	9.048678719	0.700057377	1	230.7977039	1.959994373	0.227782047	8.604692085	0.569708142	1
Cre01.g010816	52.7850875	1.820298621	0.560588121	3.247123069	0.625727567	1	52.7850875	2.258815927	0.509562851	4.43285048	0.305755575	1	52.7850875	1.959245254	0.514187299	3.810372713	0.531587291	1	52.7850875	1.131590827	0.525636701	2.152800262	0.950743845	1	52.7850875	1.307683105	0.525154434	2.490092477	0.906300229	1	52.7850875	2.47759569	0.510135672	4.856738756	0.174581745	1	52.7850875	2.953187548	0.555398768	5.317238202	0.043060715	0.492281383
Cre01.g010832	1060.944467	-9.014311466	0.810526995	-11.12154379	2.49E-18	1.01E-16	1060.944467	-9.618631427	0.732367074	-13.13362078	1.20E-25	7.69E-24	1060.944467	-8.82099929	0.723811407	-12.18687521	2.18E-21	8.06E-20	1060.944467	-12.79363289	1.082114977	-11.82280363	9.85E-24	9.61E-22	1060.944467	-12.65243201	1.083998768	-11.67199851	4.31E-23	8.69E-21	1060.944467	-10.45284104	0.775574405	-13.4775477	5.84E-28	6.44E-26	1060.944467	-15.31819457	1.639056923	-9.345736784	2.23E-16	1.59E-14
Cre01.g010848	20.58007544	-1.001476816	0.762736079	-1.313005695	0.904796969	1	20.58007544	-1.711544885	0.698334858	-2.450894246	0.660219208	1	20.58007544	0.209641876	0.670158038	0.312824534	0.996713144	1	20.58007544	-0.126977606	0.676276691	-0.187759845	0.998023891	1	20.58007544	-1.327680178	0.708645516	-1.87354629	0.828624707	1	20.58007544	-0.169642339	0.673868994	-0.251743796	0.99733979	1	20.58007544	-0.932124779	0.774446323	-1.20360153	0.916111969	1
Cre01.g010864	43.0490829	-2.303324852	0.475279473	-4.846253591	0.261670727	1	43.0490829	-2.734374823	0.438838981	-6.230929665	0.047119431	0.398034808	43.0490829	0.201792166	0.37784474	0.53406107	0.999999031	1	43.0490829	-0.257769793	0.385155186	-0.669262163	0.99999696	1	43.0490829	-0.28554367	0.387854237	-0.736213875	0.999995075	1	43.0490829	-0.032321521	0.379561355	-0.085154932	0.999999934	1	43.0490829	0.002303925	0.424639397	0.005425604	0.999999934	1
Cre01.g010880	155.6182565	0.751376603	0.327684307	2.292989275	0.999930642	1	155.6182565	0.671379357	0.295973197	2.268378908	0.999996422	1	155.6182565	1.418983564	0.294522472	4.817912721	0.975737438	1	155.6182565	0.859912881	0.297821161	2.887346484	0.99993543	1	155.6182565	1.345871294	0.296025621	4.546468946	0.98643711	1	155.6182565	0.988724769	0.296018071	3.34008247	0.999682564	1	155.6182565	0.897365154	0.329803314	2.720910057	0.999586074	1
Cre01.g010900	41972.31722	-3.083117278	0.100730577	-30.60756092	2.88E-27	2.01E-25	41972.31722	-4.574148156	0.090431635	-50.58128345	1.58E-178	1.62E-175	41972.31722	-4.048537704	0.090379948	-44.79464508	4.87E-114	1.43E-111	41972.31722	-2.153178725	0.090009723	-23.92162365	0.044396248	0.548102266	41972.31722	-0.968449102	0.089929133	-10.76902523	1	1	41972.31722	-1.411435578	0.089933723	-15.69417483	1	1	41972.31722	-1.134470592	0.1005479	-11.28288693	1	1
Cre01.g010950	615.8049622	0.721469735	0.194934425	3.701089414	1	1	615.8049622	0.25538827	0.175899358	1.451899954	1	1	615.8049622	0.390383068	0.176450954	2.212416874	1	1	615.8049622	0.910306829	0.175680109	5.181615801	1	1	615.8049622	0.386263998	0.177204494	2.17976412	1	1	615.8049622	0.659555386	0.175746903	3.752870611	1	1	615.8049622	0.465143064	0.19669137	2.364837181	1	1
Cre01.g011000	108125.1037	-0.450904705	0.152947063	-2.948109601	1	1	108125.1037	-0.114927549	0.136795829	-0.840139276	1	1	108125.1037	-0.219541272	0.136803822	-1.604789031	1	1	108125.1037	0.23317489	0.136798499	1.704513514	1	1	108125.1037	0.422808375	0.136797807	3.090754032	1	1	108125.1037	0.067371606	0.136797759	0.492490565	1	1	108125.1037	0.125664971	0.152943955	0.821640653	1	1
Cre01.g011050	2406.725378	-1.189597977	0.129683202	-9.173107673	1	1	2406.725378	-0.600443747	0.115279771	-5.2085786	1	1	2406.725378	-0.901302454	0.116029597	-7.767866785	1	1	2406.725378	-0.114396224	0.115322557	-0.991967468	1	1	2406.725378	0.097473122	0.115264886	0.845644544	1	1	2406.725378	0.19445677	0.11493761	1.691846291	1	1	2406.725378	0.055841019	0.128636497	0.434099347	1	1
Cre01.g011100	673.9750251	-0.896621508	0.209885638	-4.271952652	0.999999927	1	673.9750251	-0.966285341	0.187792811	-5.14548633	0.999999981	1	673.9750251	-1.37038038	0.189623165	-7.226861654	0.999550514	1	673.9750251	-0.453847347	0.187835097	-2.416200995	1	1	673.9750251	-1.21431444	0.190036789	-6.389891363	0.999982205	1	673.9750251	-0.280704132	0.187236568	-1.499195025	1	1	673.9750251	-0.998880248	0.211389897	-4.725297964	0.99999891	1
Cre01.g011200	206.6132487	0.857586701	0.270264044	3.173143897	0.99998816	1	206.6132487	1.032682051	0.243423036	4.242334941	0.999964635	1	206.6132487	1.460355679	0.243321922	6.001743142	0.986716459	1	206.6132487	0.818972096	0.246528344	3.322020031	0.999999169	1	206.6132487	0.495836433	0.249421571	1.987945272	0.999999999	1	206.6132487	0.843649082	0.245369957	3.438273747	0.999998778	1	206.6132487	0.99115846	0.272051166	3.643279591	0.999895664	1
Cre01.g011250	18.02164936	2.344429313	0.877892713	2.670519162	0.34740519	1	18.02164936	2.302835264	0.807209826	2.852833538	0.35376967	1	18.02164936	2.307103696	0.811460283	2.843150483	0.352545222	1	18.02164936	1.89173284	0.819857686	2.307391724	0.55253105	1	18.02164936	1.128332527	0.842359047	1.339491196	0.849719361	1	18.02164936	2.403779401	0.809516605	2.969400983	0.308963426	1	18.02164936	1.81896494	0.895802445	2.030542503	0.580087917	1
Cre01.g011300	611.3949386	-2.17635858	0.185331805	-11.74303882	0.170654274	1	611.3949386	-2.02221996	0.164558486	-12.28876133	0.446294973	1	611.3949386	-1.429040061	0.163939622	-8.716868091	0.99975185	1	611.3949386	-0.94459827	0.163036468	-5.793785156	1	1	611.3949386	-1.239359377	0.164244932	-7.5457998	0.999998182	1	611.3949386	-1.244612834	0.163245622	-7.624172802	0.999998148	1	611.3949386	-1.110461961	0.182871182	-6.072372647	0.999999426	1
Cre01.g011350	103.0996282	-0.272930184	0.304699349	-0.895736026	0.999999993	1	103.0996282	-0.549991641	0.275066416	-1.999486702	0.999999932	1	103.0996282	-0.253136388	0.275815802	-0.917773334	1	1	103.0996282	-0.573802462	0.279862077	-2.050304451	0.999999827	1	103.0996282	-0.786795049	0.283950376	-2.770889262	0.999990339	1	103.0996282	-0.343226055	0.275971439	-1.243701363	0.999999999	1	103.0996282	-0.704293505	0.314304767	-2.24079804	0.999981257	1
Cre01.g011400	322.377492	1.121822015	0.245861547	4.562820124	0.999822759	1	322.377492	0.794909804	0.221603403	3.587083023	0.999999973	1	322.377492	-0.260912002	0.226055294	-1.154195496	1	1	322.377492	-0.104336915	0.225995534	-0.461676886	1	1	322.377492	0.149397787	0.225494278	0.662534717	1	1	322.377492	0.193527567	0.223925739	0.864248869	1	1	322.377492	0.455700994	0.249151331	1.829012884	1	1
Cre01.g011450	833.6812939	-0.226953529	0.170020877	-1.334856827	1	1	833.6812939	-0.738555419	0.152822012	-4.832781666	1	1	833.6812939	-0.922459697	0.153838609	-5.996282097	1	1	833.6812939	-0.651866412	0.153580198	-4.244469136	1	1	833.6812939	-1.079465886	0.154948319	-6.966618902	0.999999999	1	833.6812939	-1.052617904	0.153969682	-6.836527128	1	1	833.6812939	-1.755694544	0.175765282	-9.988858589	0.917728403	1
Cre01.g011500	2056.849407	1.38247796	0.117163145	11.79959755	0.999999932	1	2056.849407	1.209257574	0.105286978	11.48534797	1	1	2056.849407	-0.386461946	0.10722591	-3.604184364	1	1	2056.849407	-0.002507477	0.106831618	-0.023471298	1	1	2056.849407	-0.231572589	0.107475931	-2.154646038	1	1	2056.849407	-0.090061567	0.106648168	-0.844473639	1	1	2056.849407	0.167062446	0.11888172	1.405282881	1	1
Cre01.g011550	48.0025911	2.078144179	0.4710426	4.411796681	0.434119318	1	48.0025911	2.05169094	0.429920487	4.772256742	0.452149002	1	48.0025911	1.207173263	0.438796792	2.751098649	0.964604811	1	48.0025911	0.201964041	0.456967182	0.441966183	0.999959075	1	48.0025911	0.108087366	0.462808439	0.233546661	0.999980854	1	48.0025911	1.110704679	0.43908692	2.529578151	0.978583186	1	48.0025911	1.013027621	0.487490583	2.078045517	0.978545662	1
Cre01.g011600	1541.463952	1.819781458	0.114631241	15.8750916	0.942043164	1	1541.463952	1.848857594	0.103762237	17.81821247	0.927389688	1	1541.463952	1.813159058	0.104165942	17.40644799	0.963568311	1	1541.463952	1.424309768	0.104864474	13.582386	0.99999998	1	1541.463952	0.870295936	0.106260431	8.190216517	1	1	1541.463952	1.287958489	0.104746428	12.29596577	1	1	1541.463952	1.326327015	0.11613844	11.42022415	0.999999997	1
Cre01.g011750	278.6579277	0.693009986	0.208108231	3.33004602	1	1	278.6579277	0.978423857	0.187633775	5.214540166	0.999999974	1	278.6579277	1.567316776	0.186918262	8.385038263	0.989688768	1	278.6579277	1.468633464	0.187862035	7.81761714	0.997661617	1	278.6579277	0.866580988	0.191943948	4.514760683	0.999999998	1	278.6579277	1.750041093	0.186087921	9.404377715	0.91040127	1	278.6579277	1.740917156	0.204993379	8.492553099	0.896859782	1
Cre01.g011800	90.80765393	-0.863967104	0.364645371	-2.369335178	0.999081665	1	90.80765393	-0.60223514	0.324138297	-1.857957378	0.99999192	1	90.80765393	0.333197165	0.320962089	1.038120002	0.999999897	1	90.80765393	-0.110499247	0.324509546	-0.340511545	0.999999997	1	90.80765393	-1.09249138	0.336765468	-3.244071868	0.996478237	1	90.80765393	-0.7630285	0.328237444	-2.324623576	0.999917893	1	90.80765393	-0.954865888	0.372410909	-2.564011595	0.99749508	1
Cre01.g011850	446.4351819	-0.051067934	0.210145715	-0.243012015	1	1	446.4351819	0.027705997	0.188216964	0.147202442	1	1	446.4351819	0.592466688	0.187882449	3.153390279	1	1	446.4351819	0.37399745	0.188640817	1.982590286	1	1	446.4351819	-0.431382777	0.191789722	-2.249248669	1	1	446.4351819	-0.585917358	0.190933278	-3.068702139	1	1	446.4351819	-0.819072636	0.215784499	-3.795789967	0.999999978	1
Cre01.g011901	140.1323011	6.134251619	0.515358058	11.9028926	5.20E-16	1.81E-14	140.1323011	5.366219729	0.492276184	10.90083148	4.01E-12	1.19E-10	140.1323011	4.992738207	0.4936957	10.11298702	6.73E-10	1.29E-08	140.1323011	4.305904086	0.496369415	8.674797345	1.70E-06	4.71E-05	140.1323011	3.050165827	0.506261637	6.02488043	0.019023225	0.36893017	140.1323011	3.092228348	0.502422175	6.154641462	0.014855367	0.194529133	140.1323011	3.138496613	0.532178098	5.897455434	0.016205081	0.211660736
Cre01.g011950	313.7039407	0.412991625	0.226884122	1.820275572	1	1	313.7039407	0.312379332	0.20487819	1.524707593	1	1	313.7039407	1.416121369	0.202546766	6.991577298	0.998028496	1	313.7039407	0.858569699	0.204866388	4.190876351	0.999999987	1	313.7039407	0.867675959	0.205457683	4.223137089	0.999999982	1	313.7039407	1.276376554	0.202731532	6.295895574	0.999821078	1	313.7039407	1.404549539	0.224566984	6.254479231	0.995993831	1
Cre01.g012000	368.2806625	-0.173580878	0.217147761	-0.799367569	1	1	368.2806625	-0.836586741	0.197875183	-4.227850752	0.999999998	1	368.2806625	0.713899551	0.193294645	3.693322958	1	1	368.2806625	0.621312145	0.19397368	3.203074488	1	1	368.2806625	0.719502917	0.194121039	3.706465416	1	1	368.2806625	0.714083089	0.193113551	3.697736827	1	1	368.2806625	0.561376969	0.215934666	2.599753804	1	1
Cre01.g012050	438.4220008	0.598126034	0.254160071	2.353343824	0.999999983	1	438.4220008	0.924298491	0.227690005	4.059460102	0.999998846	1	438.4220008	1.715830842	0.227131413	7.554352884	0.894555056	1	438.4220008	0.611137206	0.2295288	2.662573094	0.999999999	1	438.4220008	-0.702641323	0.236617348	-2.96952581	0.999999979	1	438.4220008	0.705540134	0.228734796	3.084533476	0.999999992	1	438.4220008	1.045265411	0.254172864	4.112419381	0.999913758	1
Cre01.g012126	14.00191024	-3.94501563	0.894733817	-4.409150022	0.014858263	0.122984035	14.00191024	-3.39731237	0.737095853	-4.60905099	0.028999884	0.260285427	14.00191024	-1.73637405	0.67217597	-2.583213516	0.652543986	1	14.00191024	-0.984591631	0.654477303	-1.504393852	0.939609192	1	14.00191024	-1.672549952	0.680774212	-2.456835061	0.684740559	1	14.00191024	-1.526247587	0.663188339	-2.301378806	0.762496444	1	14.00191024	-0.422073682	0.718191364	-0.587689721	0.98636525	1
Cre01.g012150	777.8880363	-1.565830735	0.192960848	-8.114758762	0.987776737	1	777.8880363	-1.377045835	0.171965968	-8.007664846	0.99985414	1	777.8880363	-2.041302657	0.174731377	-11.68251913	0.406569675	1	777.8880363	-1.183442581	0.172658247	-6.854248791	0.999998874	1	777.8880363	-1.022670429	0.17262216	-5.924328762	0.999999993	1	777.8880363	-0.917222233	0.171732593	-5.340991007	1	1	777.8880363	-0.582638884	0.191743173	-3.03864214	1	1
Cre01.g012175	27.15379602	0.70936717	0.697206702	1.017441697	0.96797682	1	27.15379602	0.828880982	0.630808917	1.313996934	0.968315005	1	27.15379602	2.220904887	0.620264999	3.580574256	0.360865622	1	27.15379602	0.98559968	0.637297411	1.54653018	0.944277812	1	27.15379602	1.100325478	0.637887782	1.724951487	0.920789227	1	27.15379602	1.50061112	0.626381723	2.395681522	0.78734989	1	27.15379602	2.03261338	0.683446014	2.974065744	0.480970086	1
Cre01.g012200	2358.479407	0.116653509	0.100777872	1.157530985	1	1	2358.479407	-0.115797146	0.090578455	-1.278418203	1	1	2358.479407	0.133386746	0.090734092	1.47008411	1	1	2358.479407	0.21824666	0.090802327	2.403535976	1	1	2358.479407	0.359647428	0.090806248	3.960602232	1	1	2358.479407	0.319727703	0.090468324	3.534139779	1	1	2358.479407	0.289628979	0.101144455	2.86351811	1	1
Cre01.g012244	13.38276162	-0.752453738	0.77252535	-0.974018183	0.947016503	1	13.38276162	-0.677946564	0.690108638	-0.982376581	0.972351618	1	13.38276162	0.010679371	0.683898751	0.015615427	0.9998268	1	13.38276162	-0.446451753	0.698673782	-0.638998864	0.987142485	1	13.38276162	-1.024833515	0.726116756	-1.411389431	0.910377674	1	13.38276162	0.193693353	0.679245957	0.285159375	0.996704448	1	13.38276162	-1.021977705	0.805838104	-1.268217152	0.887651679	1
Cre01.g012300	1294.161731	-0.750302514	0.102428942	-7.325102647	1	1	1294.161731	-0.814151469	0.091721596	-8.876333414	1	1	1294.161731	-1.210151558	0.093309953	-12.96915835	1	1	1294.161731	-0.912584107	0.092933397	-9.819764824	1	1	1294.161731	-0.792207558	0.092991805	-8.519111567	1	1	1294.161731	-1.210765396	0.093136409	-12.99991492	1	1	1294.161731	-1.350653211	0.105466039	-12.80652263	1	1
Cre01.g012350	1365.087337	3.025338303	0.170642074	17.72914635	9.35E-10	2.02E-08	1365.087337	3.630589143	0.155870721	23.29230995	6.51E-26	4.19E-24	1365.087337	4.563708729	0.155587829	29.332042	2.66E-61	3.31E-59	1365.087337	3.418562438	0.156480857	21.84652165	6.21E-20	5.01E-18	1365.087337	2.154775761	0.158954553	13.55592346	0.165100084	1	1365.087337	2.542254938	0.157356225	16.15604939	0.000284439	0.005400114	1365.087337	2.482743047	0.172511713	14.39173611	0.002568456	0.040318975
Cre01.g012400	1092.521456	-0.22490172	0.118353353	-1.900256426	1	1	1092.521456	-0.349398712	0.1062665	-3.287947874	1	1	1092.521456	-0.341712992	0.10699491	-3.193731297	1	1	1092.521456	-0.376674054	0.107400629	-3.507186672	1	1	1092.521456	-0.017276185	0.106920487	-0.161579743	1	1	1092.521456	-0.439687834	0.107055933	-4.10708518	1	1	1092.521456	-0.461434664	0.12016871	-3.839890309	1	1
Cre01.g012450	5974.471137	2.207159393	0.142864246	15.44934754	0.073523174	0.502206217	5974.471137	1.801247869	0.128176914	14.05282595	0.939502157	1	5974.471137	1.382913882	0.128400795	10.77029063	0.99999923	1	5974.471137	2.150867504	0.128217375	16.77516406	0.119666792	1	5974.471137	1.588897442	0.128431431	12.37156226	0.999315123	1	5974.471137	1.747627434	0.128264799	13.6251524	0.975442398	1	5974.471137	1.193660792	0.143399809	8.324005466	0.999999991	1
Cre01.g012500	2459.461729	-1.045958454	0.142639972	-7.33285658	1	1	2459.461729	-0.875942504	0.127433914	-6.873700093	1	1	2459.461729	-1.502453232	0.128293808	-11.71103466	0.99994738	1	2459.461729	-0.821790147	0.127766433	-6.431972221	1	1	2459.461729	-1.167947388	0.128240703	-9.107462462	1	1	2459.461729	-0.835486521	0.127614078	-6.546977708	1	1	2459.461729	-1.278668554	0.143411375	-8.91608882	0.999999755	1
Cre01.g012550	11.36817918	0.999817375	1.153967059	0.866417605	0.811623188	1	11.36817918	1.017736812	1.040565923	0.978060869	0.829272819	1	11.36817918	2.087187495	1.034248096	2.01807236	0.466447586	1	11.36817918	-0.699724181	1.102277243	-0.634798718	0.888083882	1	11.36817918	-0.71543528	1.111247361	-0.643812804	0.883423498	1	11.36817918	0.1336913	1.062422688	0.125836262	0.98281589	1	11.36817918	-0.23510857	1.204717513	-0.195156596	0.960314234	1
Cre01.g012600	138.6637706	-1.235320261	0.259746157	-4.755875029	0.998379739	1	138.6637706	-1.228969003	0.231836434	-5.301017536	0.999559102	1	138.6637706	-0.624199619	0.230310668	-2.710250571	0.999999999	1	138.6637706	-0.59854598	0.231196722	-2.588903396	0.999999999	1	138.6637706	-1.005822665	0.236377132	-4.255160633	0.999986997	1	138.6637706	-0.613836464	0.229753734	-2.67171485	0.999999999	1	138.6637706	-0.534483039	0.257626673	-2.074641701	0.999999994	1
Cre01.g012700	13.5662918	5.339911721	1.475791673	3.618337071	0.011814098	0.100112718	13.5662918	6.586749099	1.407012828	4.681371034	0.000557219	0.007186155	13.5662918	6.841603701	1.407806407	4.859761731	0.000291813	0.003275363	13.5662918	5.8374054	1.41823749	4.115957618	0.003407465	0.056256227	13.5662918	4.436899481	1.454132339	3.051234996	0.046889127	0.775797317	13.5662918	6.064508286	1.413244422	4.291195629	0.002013676	0.032170523	13.5662918	5.024803766	1.495010085	3.361050081	0.02152415	0.272538426
Cre01.g012750	35.64163824	1.401997006	0.615186184	2.278979994	0.834491733	1	35.64163824	1.365359627	0.556998938	2.451278689	0.872730245	1	35.64163824	1.887847509	0.55622801	3.394017338	0.579897171	1	35.64163824	0.932452737	0.565647664	1.648469173	0.970440166	1	35.64163824	-0.754316418	0.608834648	-1.238951201	0.979625488	1	35.64163824	0.059762515	0.575700958	0.103808261	0.999797682	1	35.64163824	-0.218003041	0.652992178	-0.333852454	0.997164437	1
Cre01.g012800	277.7767861	-1.296675814	0.23206366	-5.587586672	0.998780216	1	277.7767861	-0.916837001	0.205669645	-4.457813883	0.99999993	1	277.7767861	-0.827417684	0.206882507	-3.999456973	0.999999993	1	277.7767861	-0.913350081	0.20796902	-4.391760269	0.999999913	1	277.7767861	-0.479010763	0.20662871	-2.31821978	1	1	277.7767861	-1.113591484	0.207901177	-5.356350069	0.999989942	1	277.7767861	-1.036835011	0.233463225	-4.441106341	0.999981508	1
Cre01.g012850	22.99824374	2.605169297	1.262133966	2.064098873	0.315930006	1	22.99824374	3.737432568	1.190681535	3.138901931	0.072256904	0.574791293	22.99824374	6.346958621	1.176172802	5.396280724	0.000109576	0.00129239	22.99824374	4.523019039	1.187921569	3.807506454	0.01683954	0.23713106	22.99824374	4.13563032	1.194918645	3.461014134	0.036947878	0.637475714	22.99824374	5.212472457	1.180593327	4.415129525	0.003253588	0.049452603	22.99824374	4.515204212	1.228189366	3.676309482	0.020285147	0.258559681
Cre01.g012900	145.4692007	-0.647102519	0.334889378	-1.932287381	0.999973255	1	145.4692007	-0.617863467	0.299521709	-2.06283367	0.99999803	1	145.4692007	-1.722052276	0.308580449	-5.58056183	0.816134102	1	145.4692007	-1.115097507	0.304766496	-3.65885857	0.998155166	1	145.4692007	-1.007677461	0.305035277	-3.303478441	0.999429314	1	145.4692007	-1.174691324	0.303736073	-3.867473863	0.996708062	1	145.4692007	-1.305397958	0.342906567	-3.806861934	0.978598674	1
Cre01.g012950	206.2029608	3.002157009	0.241151295	12.44926764	1.62E-05	0.000226646	206.2029608	2.743009636	0.226091465	12.13230071	0.000507522	0.006595207	206.2029608	2.188355865	0.230045204	9.512721077	0.206456651	1	206.2029608	2.246410804	0.230543224	9.74398971	0.142573833	1	206.2029608	1.588231718	0.236860161	6.705356079	0.958933754	1	206.2029608	2.758052293	0.227127984	12.14316372	0.000422594	0.007763263	206.2029608	3.096065025	0.242633448	12.76025649	3.13E-06	8.39E-05
Cre01.g013000	756.4599558	-2.111874931	0.158782648	-13.30041388	0.240536112	1	756.4599558	-1.837699712	0.140609081	-13.06956636	0.875804443	1	756.4599558	-1.832558076	0.141870842	-12.91708745	0.881048007	1	756.4599558	-1.222803594	0.140409415	-8.708843278	0.999999984	1	756.4599558	-0.65752276	0.139430501	-4.715774208	1	1	756.4599558	-1.367523345	0.140228835	-9.752083779	0.999996763	1	756.4599558	-1.336295908	0.157551429	-8.481648945	0.999987379	1
Cre01.g013050	1397.137461	-1.767880092	0.100812819	-17.53626276	0.989346055	1	1397.137461	-1.24318327	0.088430814	-14.05825875	1	1	1397.137461	-1.379377689	0.089839993	-15.3537154	1	1	1397.137461	-0.461991531	0.087952628	-5.2527314	1	1	1397.137461	-0.256034741	0.08784125	-2.914743813	1	1	1397.137461	-0.545822158	0.087720469	-6.222289549	1	1	1397.137461	-0.608337583	0.098596443	-6.169974956	1	1
Cre01.g013100	21.73257624	5.558637472	1.876007296	2.963014847	0.028947183	0.2236856	21.73257624	4.738675178	1.762283171	2.688940833	0.060152008	0.491776373	21.73257624	7.699650054	1.752637263	4.393179478	0.000572911	0.006181387	21.73257624	4.634480189	1.768731749	2.62022785	0.068269352	0.790593151	21.73257624	3.758733073	1.78710938	2.103247353	0.163163513	1	21.73257624	3.997251301	1.774843775	2.252170787	0.130592335	1	21.73257624	4.336700333	1.896288599	2.286941099	0.109344419	1
Cre01.g013150	770.9563035	-1.487921948	0.153690115	-9.681311944	0.999568703	1	770.9563035	-0.690482516	0.135075273	-5.111835075	1	1	770.9563035	-0.99180444	0.136810326	-7.249485235	1	1	770.9563035	-0.128891758	0.135032403	-0.954524653	1	1	770.9563035	-0.645535148	0.136635717	-4.724497818	1	1	770.9563035	-0.418671209	0.135181931	-3.097094452	1	1	770.9563035	-0.448658455	0.151597564	-2.959536041	1	1
Cre01.g013200	774.5089369	2.066091557	0.185869081	11.11584318	0.3610771	1	774.5089369	1.651912679	0.167776953	9.845885574	0.980992958	1	774.5089369	0.817420797	0.169458275	4.823729023	1	1	774.5089369	0.827573201	0.169742268	4.875469216	1	1	774.5089369	0.36408899	0.17141325	2.124042282	1	1	774.5089369	0.803333022	0.169347145	4.74370574	1	1	774.5089369	0.674903788	0.189185563	3.567416965	1	1
Cre01.g013250	469.6462194	-1.001539821	0.151404156	-6.615008794	1	1	469.6462194	-0.430368545	0.13314707	-3.232279507	1	1	469.6462194	-0.394175606	0.134469779	-2.931332287	1	1	469.6462194	-0.226059139	0.134372811	-1.682327977	1	1	469.6462194	-0.124702744	0.134552864	-0.926793679	1	1	469.6462194	-0.194877848	0.133464403	-1.460148504	1	1	469.6462194	-0.063040555	0.149003268	-0.423081692	1	1
Cre01.g013300	968.9631315	-0.494946122	0.126638461	-3.90833967	1	1	968.9631315	-0.701870159	0.113696953	-6.17316595	1	1	968.9631315	-0.900813118	0.114960259	-7.83586544	1	1	968.9631315	-0.814708747	0.115112763	-7.077484059	1	1	968.9631315	-0.850211151	0.115627527	-7.353016831	1	1	968.9631315	-0.661912563	0.114241863	-5.793958054	1	1	968.9631315	-0.706008702	0.128357882	-5.50031436	1	1
Cre01.g013350	2728.098139	-2.53555167	0.159248397	-15.9219918	0.000385508	0.004339725	2728.098139	-2.572748564	0.142242142	-18.08710498	2.83E-05	0.000444665	2728.098139	-2.038214116	0.142094922	-14.3440321	0.393990343	1	2728.098139	-1.33151716	0.141636687	-9.400934073	0.999998819	1	2728.098139	-0.829633958	0.141425299	-5.866234446	1	1	2728.098139	-2.23062994	0.142220062	-15.68435505	0.052440076	0.600796769	2728.098139	-1.873982393	0.158965112	-11.78863944	0.786034615	1
Cre01.g013400	853.5809213	-3.295650249	0.140513045	-23.45440773	1.47E-20	7.03E-19	853.5809213	-2.395817099	0.11977104	-20.00330888	0.000475253	0.00619162	853.5809213	-1.356242067	0.117815059	-11.51161899	0.999999977	1	853.5809213	-1.583461427	0.118855423	-13.32258458	0.999771338	1	853.5809213	-1.284481382	0.118392944	-10.84930686	0.999999999	1	853.5809213	-1.346793301	0.11762493	-11.44989677	0.999999986	1	853.5809213	-1.527088868	0.132976191	-11.48392699	0.999811985	1
Cre01.g013450	82.37198528	-4.552719139	0.406832764	-11.19064033	1.75E-10	4.04E-09	82.37198528	-4.361278605	0.353544119	-12.33588219	1.20E-11	3.45E-10	82.37198528	-3.691413804	0.348095141	-10.60461168	5.90E-07	8.94E-06	82.37198528	-3.842333194	0.354584561	-10.83615479	1.02E-07	3.32E-06	82.37198528	-3.757365416	0.356099826	-10.5514385	4.01E-07	1.93E-05	82.37198528	-4.231362818	0.35908697	-11.78367128	2.58E-10	9.58E-09	82.37198528	-4.380604818	0.420686667	-10.41298705	7.62E-09	2.90E-07
Cre01.g013500	3862.04852	-1.168477004	0.117412371	-9.951907047	1	1	3862.04852	-1.135649867	0.104968479	-10.81896088	1	1	3862.04852	-2.437172617	0.106245299	-22.93911016	1.94E-05	0.000246205	3862.04852	-1.599516737	0.105541369	-15.15535326	0.999926048	1	3862.04852	-1.417023512	0.10551161	-13.43002457	0.999999984	1	3862.04852	-2.110165151	0.105802095	-19.94445518	0.148882577	1	3862.04852	-2.355854995	0.119082917	-19.78331612	0.001402689	0.023772784
Cre01.g013550	557.9228873	0.378004196	0.180396301	2.095409901	1	1	557.9228873	0.04959342	0.162436274	0.30531001	1	1	557.9228873	0.042293229	0.163293783	0.259000852	1	1	557.9228873	0.017331328	0.163731001	0.105852451	1	1	557.9228873	-0.036073811	0.164312045	-0.219544531	1	1	557.9228873	-0.342983903	0.16415251	-2.089422225	1	1	557.9228873	-0.66288063	0.185615618	-3.571254593	1	1
Cre01.g013600	2955.691563	2.143623267	0.106256898	20.17396811	0.08824195	0.586698053	2955.691563	1.727902106	0.095893362	18.01899607	0.997726618	1	2955.691563	1.376667499	0.096343424	14.2891693	1	1	2955.691563	1.36056934	0.096474409	14.10290407	1	1	2955.691563	0.798391013	0.097259027	8.208914245	1	1	2955.691563	1.180029672	0.096445707	12.23517048	1	1	2955.691563	1.04152335	0.107575899	9.681753589	1	1
Cre01.g013650	312.8576729	0.054147846	0.177099038	0.305748956	1	1	312.8576729	0.073522761	0.159346572	0.461401585	1	1	312.8576729	0.303396678	0.160066857	1.895437216	1	1	312.8576729	0.233944743	0.161085128	1.452305044	1	1	312.8576729	0.301973696	0.161492101	1.869897628	1	1	312.8576729	0.25704982	0.159966092	1.606901913	1	1	312.8576729	0.525569846	0.177147762	2.966844399	1	1
Cre01.g013700	4405.679647	1.370071161	0.138665531	9.880401784	0.999997224	1	4405.679647	0.865739054	0.124317385	6.963941958	1	1	4405.679647	0.017787386	0.124816559	0.142508219	1	1	4405.679647	0.899028035	0.124469878	7.222856223	1	1	4405.679647	0.556360417	0.124678707	4.462353132	1	1	4405.679647	-0.062838555	0.124822753	-0.503422281	1	1	4405.679647	-0.330780763	0.139872029	-2.364881419	1	1
Cre01.g013750	202.9418315	1.251281059	0.24346872	5.139391464	0.99894825	1	202.9418315	1.213034122	0.221818901	5.46857873	0.999805758	1	202.9418315	1.403603925	0.222765172	6.300823035	0.99628844	1	202.9418315	1.38454183	0.223601388	6.192009093	0.997042705	1	202.9418315	1.501417861	0.223757122	6.710033845	0.987067381	1	202.9418315	1.543157852	0.221819609	6.95681441	0.980277823	1	202.9418315	1.684382705	0.24369712	6.911787491	0.902360781	1
Cre01.g013769	64.34601578	0.820430582	0.3761939	2.180871572	0.999142297	1	64.34601578	1.100571794	0.339747195	3.239384494	0.995943679	1	64.34601578	0.958161876	0.344352085	2.782506389	0.998758899	1	64.34601578	0.860397661	0.347003078	2.479510168	0.999488507	1	64.34601578	0.862897577	0.348785955	2.474003221	0.999443278	1	64.34601578	1.236331316	0.341218198	3.623286571	0.987391609	1	64.34601578	0.954701461	0.380720916	2.507614947	0.996979769	1
Cre01.g013800	324.9991627	1.206823261	0.221199704	5.455808656	0.999831973	1	324.9991627	1.57579223	0.1997458	7.888988039	0.983153976	1	324.9991627	1.918408505	0.199884058	9.597606335	0.658434413	1	324.9991627	1.698395235	0.200978254	8.450641793	0.933281288	1	324.9991627	1.556917811	0.202050438	7.705589893	0.985843739	1	324.9991627	1.561811534	0.200723154	7.780923621	0.985483896	1	324.9991627	1.450549794	0.222282912	6.525691872	0.993279221	1
Cre01.g013801	573.7246572	-0.414193137	0.147944479	-2.799652542	1	1	573.7246572	-0.163891825	0.13198525	-1.241743489	1	1	573.7246572	-0.870903641	0.135465027	-6.428992494	1	1	573.7246572	-0.320882301	0.13388064	-2.396778962	1	1	573.7246572	-0.33827741	0.134465347	-2.515721836	1	1	573.7246572	-0.116137026	0.13263892	-0.875587842	1	1	573.7246572	-0.584409513	0.150645603	-3.879366558	1	1
Cre01.g013850	160.6295026	-1.366431269	0.226074345	-6.044167769	0.997464429	1	160.6295026	-1.58290392	0.203424009	-7.78130334	0.979836213	1	160.6295026	-1.083270972	0.202659643	-5.345272283	0.999996959	1	160.6295026	-0.830889201	0.201799101	-4.11740784	0.999999997	1	160.6295026	-0.873120195	0.20333653	-4.293966248	0.999999985	1	160.6295026	-1.091677421	0.202171309	-5.399764319	0.999996486	1	160.6295026	-1.103976806	0.228617267	-4.82893012	0.9999556	1
Cre01.g013900	1486.604337	0.470935316	0.168960879	2.787244708	1	1	1486.604337	0.476653913	0.151394719	3.148418368	1	1	1486.604337	0.629875018	0.151571458	4.155630802	1	1	1486.604337	0.357380424	0.151960954	2.351791138	1	1	1486.604337	0.032799521	0.15255588	0.215000047	1	1	1486.604337	0.022280352	0.152096474	0.146488287	1	1	1486.604337	-0.202522346	0.170539792	-1.187537196	1	1
Cre01.g014000	197.4852433	-0.166013937	0.320443207	-0.518076006	0.999999995	1	197.4852433	0.218642588	0.286047754	0.764356946	1	1	197.4852433	-0.338065597	0.28922146	-1.168881444	0.999999995	1	197.4852433	-0.295671903	0.289699134	-1.020617145	0.999999998	1	197.4852433	-0.525638536	0.291773216	-1.801531144	0.999999783	1	197.4852433	-0.300158556	0.288749797	-1.039510879	0.999999998	1	197.4852433	-0.391201202	0.324063583	-1.207174216	0.999999656	1
Cre01.g014050	1220.653426	1.319564455	0.134170533	9.83497962	0.999999803	1	1220.653426	1.261237837	0.120990832	10.42424299	0.999999999	1	1220.653426	0.966942124	0.121854899	7.935192846	1	1	1220.653426	1.533477337	0.121276461	12.6444763	0.999940157	1	1220.653426	0.702483516	0.122913048	5.715288373	1	1	1220.653426	0.878446423	0.121884354	7.207212341	1	1	1220.653426	0.398696811	0.137105583	2.907954599	1	1
Cre01.g014100	107.6077127	2.913693438	0.404402276	7.204938272	0.011930261	0.100873913	107.6077127	3.178226492	0.377836046	8.411655065	0.000909322	0.011262502	107.6077127	3.921669247	0.376628462	10.41256741	1.68E-07	2.67E-06	107.6077127	3.312412313	0.379678498	8.724255734	0.000273476	0.005498597	107.6077127	2.252669729	0.389305331	5.786382949	0.258160414	1	107.6077127	3.340224629	0.378525758	8.824299424	0.000199577	0.003905124	107.6077127	2.622037094	0.410999068	6.379666756	0.065079437	0.692899277
Cre01.g014150	283.9543456	-0.945269324	0.241911117	-3.907506758	0.999993497	1	283.9543456	-0.299335681	0.213724056	-1.400570843	1	1	283.9543456	-0.24866554	0.214954121	-1.156830761	1	1	283.9543456	0.027160981	0.214450355	0.126653932	1	1	283.9543456	-0.134939149	0.215698368	-0.625591888	1	1	283.9543456	-0.122938927	0.214222052	-0.573885488	1	1	283.9543456	-0.300247449	0.240848436	-1.246624034	1	1
Cre01.g014200	32.53735016	-1.988830201	0.759758789	-2.617712663	0.505865022	1	32.53735016	-1.622168619	0.665808344	-2.436389742	0.714805186	1	32.53735016	-1.84221955	0.684194873	-2.692536326	0.591190129	1	32.53735016	0.114135255	0.646264298	0.176607706	0.99877439	1	32.53735016	0.356787291	0.645243292	0.55295002	0.994691792	1	32.53735016	0.166205912	0.643637754	0.258228966	0.99818984	1	32.53735016	1.297744511	0.709142669	1.830018935	0.838984977	1
Cre01.g014250	1035.092807	-2.301053958	0.20130402	-11.43074025	0.067389541	0.467394818	1035.092807	-2.200799425	0.179300067	-12.27439265	0.131376668	0.956664412	1035.092807	-1.926105802	0.179599553	-10.72444651	0.659624542	1	1035.092807	-0.676557339	0.177579814	-3.809877508	1	1	1035.092807	-0.447328205	0.177479102	-2.520455647	1	1	1035.092807	-0.895505728	0.177585576	-5.042671538	1	1	1035.092807	-0.583796523	0.198380039	-2.942818874	1	1
Cre01.g014300	599.6094487	1.707309986	0.185904308	9.183810761	0.942303909	1	599.6094487	2.146126502	0.169349654	12.67275398	0.194104853	1	599.6094487	3.733127997	0.16755383	22.28017102	2.23E-25	9.89E-24	599.6094487	2.24146549	0.170496402	13.14670261	0.078351194	0.893431644	599.6094487	2.153302708	0.171249799	12.57404516	0.185340268	1	599.6094487	2.590508556	0.169101378	15.31926346	0.000239674	0.004601568	599.6094487	2.756001805	0.183962759	14.98130286	1.98E-05	0.000479026
Cre01.g014350	1410.351302	-1.364625424	0.131312113	-10.39222807	0.999999346	1	1410.351302	-0.230145111	0.11504134	-2.000542677	1	1	1410.351302	-0.150676088	0.115489131	-1.304677652	1	1	1410.351302	0.271538054	0.115088035	2.359394294	1	1	1410.351302	-0.006277428	0.115729364	-0.054242308	1	1	1410.351302	0.099149136	0.115034192	0.861910132	1	1	1410.351302	0.496882878	0.127997341	3.881978138	1	1
Cre01.g014400	1605.959067	-2.127603617	0.164488052	-12.93470009	0.218944697	1	1605.959067	-1.064673735	0.143869015	-7.40029906	1	1	1605.959067	-0.998433552	0.144500178	-6.909566244	1	1	1605.959067	0.467596744	0.142628331	3.27842821	1	1	1605.959067	0.765130611	0.142501751	5.369271639	1	1	1605.959067	0.765834775	0.142252094	5.383644991	1	1	1605.959067	0.352115783	0.159321242	2.210099405	1	1
Cre01.g014450	646.6707107	1.179540287	0.209485913	5.630642518	0.999955085	1	646.6707107	0.798022705	0.189022299	4.221844238	1	1	646.6707107	1.042790411	0.189280494	5.509233352	0.999999787	1	646.6707107	1.090482125	0.189463246	5.755639402	0.999999209	1	646.6707107	1.008697309	0.189943263	5.310519022	0.99999991	1	646.6707107	1.3805517	0.188627191	7.318943199	0.999488243	1	646.6707107	1.008737927	0.21083307	4.784533701	0.99999871	1
Cre01.g014500	775.0009709	0.848711237	0.144260295	5.883193568	1	1	775.0009709	0.731189721	0.130180326	5.616745199	1	1	775.0009709	0.791516015	0.130804285	6.051147458	1	1	775.0009709	0.807467723	0.13108323	6.159962064	1	1	775.0009709	0.638753827	0.131877384	4.843543367	1	1	775.0009709	0.707212551	0.130834719	5.405388998	1	1	775.0009709	0.354686122	0.147048947	2.412027616	1	1
Cre01.g014600	460.9897146	-0.687551832	0.241603964	-2.845780425	0.999999972	1	460.9897146	-0.962081283	0.216538479	-4.443003782	0.999999179	1	460.9897146	-1.19714209	0.217883871	-5.494404358	0.999885558	1	460.9897146	-1.265180155	0.218485478	-5.790683046	0.999614838	1	460.9897146	-1.545664933	0.219987105	-7.026161513	0.980551764	1	460.9897146	-1.683427889	0.219152983	-7.681519401	0.925704419	1	460.9897146	-2.062157872	0.248583915	-8.295620722	0.401275174	1
Cre01.g014650	184.9823449	-0.63213448	0.24198757	-2.612260126	0.999999992	1	184.9823449	-0.584757385	0.216452992	-2.701544474	1	1	184.9823449	-0.272326795	0.216937967	-1.255321042	1	1	184.9823449	-0.371951602	0.218432848	-1.702818994	1	1	184.9823449	-0.053057295	0.217344049	-0.244116621	1	1	184.9823449	-0.43349765	0.217473099	-1.993339185	1	1	184.9823449	-0.598004563	0.245791168	-2.432978239	0.999999994	1
Cre01.g014700	761.8084736	-1.181404429	0.148905949	-7.933896773	0.999999981	1	761.8084736	-1.151253228	0.132973687	-8.657752164	1	1	761.8084736	-1.189137302	0.134007031	-8.873693357	0.999999999	1	761.8084736	-1.066571896	0.134066682	-7.955532881	1	1	761.8084736	-1.099530924	0.134594056	-8.169238352	1	1	761.8084736	-1.199844117	0.133848184	-8.964216653	0.999999999	1	761.8084736	-1.320578453	0.150996112	-8.745777849	0.999996596	1
Cre01.g014800	1183.823553	-0.208194128	0.1284557	-1.62074652	1	1	1183.823553	-0.462294235	0.115383953	-4.006573053	1	1	1183.823553	-0.509760838	0.116103408	-4.390576007	1	1	1183.823553	-0.47818415	0.116323752	-4.11080404	1	1	1183.823553	-0.601193667	0.116921244	-5.141868553	1	1	1183.823553	-0.287003301	0.11560296	-2.48266395	1	1	1183.823553	-0.520510036	0.130058137	-4.002133576	1	1
Cre01.g014850	622.4816729	2.810982946	0.158681398	17.71463439	1.60E-07	2.84E-06	622.4816729	2.581526157	0.144606905	17.85202545	2.89E-05	0.000453566	622.4816729	0.820571724	0.148903562	5.510759546	1	1	622.4816729	0.683937022	0.150071974	4.557393378	1	1	622.4816729	0.374928664	0.152491059	2.45869276	1	1	622.4816729	0.828021907	0.148620389	5.571388362	1	1	622.4816729	0.833904262	0.165083426	5.051411169	1	1
Cre01.g014900	626.7894514	0.873372347	0.140577074	6.212765153	1	1	626.7894514	0.628986013	0.127438778	4.935593563	1	1	626.7894514	0.582620071	0.128574498	4.531381273	1	1	626.7894514	0.892386627	0.128110789	6.965741423	1	1	626.7894514	0.455961264	0.129993934	3.507558006	1	1	626.7894514	0.711394616	0.12802519	5.556676883	1	1	626.7894514	0.555017534	0.143182837	3.876285359	1	1
Cre01.g014950	1877.048693	-0.672370133	0.092531668	-7.266378605	1	1	1877.048693	-0.729268853	0.082872749	-8.799863225	1	1	1877.048693	-0.474329991	0.083076603	-5.709549649	1	1	1877.048693	-0.589046721	0.083503606	-7.054147155	1	1	1877.048693	-0.412820566	0.083448158	-4.947030283	1	1	1877.048693	-0.599345395	0.083161723	-7.206986291	1	1	1877.048693	-0.534744832	0.09318	-5.738837017	1	1
Cre01.g015000	645.6315744	-2.418531542	0.175081201	-13.81377056	0.008412734	0.073442446	645.6315744	-1.507095153	0.150924147	-9.985778808	0.999454437	1	645.6315744	-0.675388091	0.149545872	-4.516260329	1	1	645.6315744	0.125706502	0.148085112	0.848880085	1	1	645.6315744	-0.672284378	0.150414628	-4.469541205	1	1	645.6315744	-0.27182609	0.148430043	-1.831341454	1	1	645.6315744	-0.327566235	0.166409087	-1.968439589	1	1
Cre01.g015050	1054.84848	1.484819389	0.203524288	7.295539058	0.994317936	1	1054.84848	1.233459296	0.182924688	6.742989748	0.999986081	1	1054.84848	1.236524598	0.183258709	6.747426111	0.999984508	1	1054.84848	0.981529731	0.183709865	5.342825389	0.999999985	1	1054.84848	0.540545065	0.184641081	2.927544958	1	1	1054.84848	0.842192338	0.183615484	4.586717422	1	1	1054.84848	0.752782522	0.205090201	3.670494835	0.999999999	1
Cre01.g015100	126.1122144	0.390099671	0.288976044	1.349937751	0.999999987	1	126.1122144	-0.341757574	0.266494057	-1.282420996	1	1	126.1122144	0.024909326	0.266905884	0.093326252	1	1	126.1122144	0.562050327	0.263423952	2.133634102	0.999999976	1	126.1122144	1.136249595	0.260526497	4.361359041	0.999542445	1	126.1122144	1.088489972	0.258888234	4.204478342	0.999784928	1	126.1122144	0.911224315	0.288630333	3.157063587	0.999919098	1
Cre01.g015103	1391.147697	1.413860872	0.161962548	8.729554398	0.999852116	1	1391.147697	1.336088815	0.145768286	9.165840167	0.999997375	1	1391.147697	1.500288379	0.145973511	10.27781253	0.999690675	1	1391.147697	1.661114727	0.145957174	11.38083642	0.989878498	1	1391.147697	1.385478961	0.1464274	9.461883202	0.999986462	1	1391.147697	1.267124006	0.146141934	8.670502497	0.999999735	1	1391.147697	0.773630925	0.163710414	4.725606052	1	1
Cre01.g015150	203.4553235	-1.880656997	0.241354931	-7.79208026	0.689513192	1	203.4553235	-1.424689027	0.211828884	-6.725659876	0.996695437	1	203.4553235	-2.867510088	0.232230424	-12.34769344	9.36E-05	0.001117454	203.4553235	-1.468305761	0.215958573	-6.799015845	0.993092144	1	203.4553235	-0.545298156	0.21081412	-2.586630142	1	1	203.4553235	-0.680503276	0.209764233	-3.244133984	1	1	203.4553235	-0.648123246	0.235357084	-2.753786862	0.999999995	1
Cre01.g015200	308.9597707	0.681957722	0.219753529	3.103284513	0.999999999	1	308.9597707	0.34140359	0.198525563	1.719695867	1	1	308.9597707	0.629467501	0.198830857	3.165844122	1	1	308.9597707	0.130744223	0.201204594	0.649807348	1	1	308.9597707	-0.16451715	0.203534767	-0.808299989	1	1	308.9597707	0.208850006	0.19999896	1.044255459	1	1	308.9597707	0.074107788	0.224367198	0.330296891	1	1
Cre01.g015250	831.8069294	1.165378403	0.143779784	8.105300826	0.999999997	1	831.8069294	1.282317979	0.129701348	9.886697382	0.999999984	1	831.8069294	1.00059919	0.130871475	7.645662978	1	1	831.8069294	0.822173963	0.131649309	6.245182514	1	1	831.8069294	0.872734166	0.131911329	6.616066823	1	1	831.8069294	1.253704376	0.130245204	9.625723942	0.999999995	1	831.8069294	1.372776319	0.144329553	9.511401457	0.999993061	1
Cre01.g015300	227.0550667	3.942495313	0.320884449	12.28633959	7.08E-10	1.55E-08	227.0550667	4.015775321	0.307926562	13.04134107	2.95E-11	8.14E-10	227.0550667	5.672391624	0.30578996	18.54996031	1.58E-33	9.09E-32	227.0550667	3.174245336	0.313774977	10.11631129	9.12E-05	0.001989673	227.0550667	3.01583513	0.315975225	9.544530361	0.000652404	0.018239929	227.0550667	3.627342324	0.310286379	11.69030473	7.83E-08	2.35E-06	227.0550667	3.912483825	0.323212596	12.10498563	1.64E-09	6.78E-08
Cre01.g015350	14145.87856	-3.400895614	0.131168451	-25.92769518	6.31E-27	4.27E-25	14145.87856	-3.452577416	0.117195933	-29.45987386	1.40E-35	1.25E-33	14145.87856	-3.278088084	0.117337887	-27.93716655	6.27E-28	3.12E-26	14145.87856	-1.062725294	0.116558054	-9.117562119	1	1	14145.87856	0.264998406	0.116421207	2.276203901	1	1	14145.87856	-1.218493181	0.116548315	-10.45483313	1	1	14145.87856	-0.760407588	0.130263945	-5.837437099	1	1
Cre01.g015400	2233.843454	-0.60838724	0.110747632	-5.493455956	1	1	2233.843454	-0.603005817	0.0990819	-6.085933104	1	1	2233.843454	-0.657162015	0.099601181	-6.597933963	1	1	2233.843454	-0.043179631	0.09905954	-0.435895736	1	1	2233.843454	-0.098824454	0.099269419	-0.995517602	1	1	2233.843454	-0.372906789	0.099177187	-3.760005694	1	1	2233.843454	-0.397603383	0.111104107	-3.578656049	1	1
Cre01.g015451	102.4084457	-1.867087627	0.324166407	-5.759657964	0.659101717	1	102.4084457	-2.788148529	0.298400238	-9.343653851	0.004130082	0.045359847	102.4084457	-1.964259913	0.293356799	-6.695804969	0.548483751	1	102.4084457	-2.091637794	0.296515206	-7.054065877	0.378642041	1	102.4084457	-1.73229875	0.293984098	-5.892491336	0.818746314	1	102.4084457	-1.896499702	0.291965735	-6.495624234	0.638515902	1	102.4084457	-2.091909034	0.333276577	-6.276795849	0.391360806	1
Cre01.g015500	3625.84967	-1.502037683	0.107008613	-14.03660542	0.999998368	1	3625.84967	-2.01276027	0.096008304	-20.96443933	0.447133076	1	3625.84967	-1.509906329	0.095915165	-15.74210212	0.999999839	1	3625.84967	-1.036388063	0.095675347	-10.83234183	1	1	3625.84967	-1.735876721	0.096416584	-18.00392273	0.996922398	1	3625.84967	-1.657105461	0.095979484	-17.26520489	0.99982326	1	3625.84967	-2.161425431	0.108397453	-19.93981746	0.068217424	0.720962365
Cre01.g015550	141.4695234	-3.042514519	0.276273132	-11.01270508	8.05E-05	0.001023381	141.4695234	-2.802992039	0.237913051	-11.78158167	0.000368878	0.004888916	141.4695234	-0.726297143	0.215150377	-3.375765142	0.999999998	1	141.4695234	-0.375859142	0.213643294	-1.759283596	1	1	141.4695234	-0.602043778	0.216519024	-2.78055834	1	1	141.4695234	-0.258285918	0.211614543	-1.220548996	1	1	141.4695234	-0.742997598	0.241981868	-3.070468061	0.999999897	1
Cre01.g015600	1262.541021	2.24011425	0.123428951	18.14901792	0.025865587	0.20270417	1262.541021	1.996154888	0.112535638	17.73797987	0.513628389	1	1262.541021	2.812499882	0.112150519	25.07790344	2.17E-13	5.37E-12	1262.541021	1.647469419	0.11381247	14.47529801	0.999024095	1	1262.541021	0.7746258	0.116613	6.642705368	1	1	1262.541021	1.267728225	0.114149241	11.105884	1	1	1262.541021	1.498570225	0.125684472	11.92327266	0.999966906	1
Cre01.g015650	463.9240137	3.531883305	0.234964175	15.0315822	3.52E-11	8.62E-10	463.9240137	3.500188433	0.217496059	16.09311197	2.65E-12	8.01E-11	463.9240137	4.229974634	0.217103999	19.483633	4.74E-25	2.05E-23	463.9240137	3.250424946	0.218853208	14.85207816	5.53E-09	2.07E-07	463.9240137	2.318820348	0.222394906	10.42658931	0.075846425	1	463.9240137	2.097406082	0.221787142	9.456842534	0.330262936	1	463.9240137	2.208472522	0.241129451	9.158866791	0.193638296	1
Cre01.g015700	157.9941654	-2.738723946	0.33603213	-8.150184765	0.01396127	0.116440182	157.9941654	-1.842918227	0.282116408	-6.532474453	0.71116718	1	157.9941654	-0.102285045	0.27088079	-0.377601693	1	1	157.9941654	0.060664255	0.270782459	0.224033179	1	1	157.9941654	0.26923933	0.27045945	0.995488714	1	1	157.9941654	0.09388883	0.269601731	0.3482501	1	1	157.9941654	0.412028973	0.299715619	1.37473307	0.999999942	1
Cre01.g015750	659.7576022	-0.687209067	0.17871814	-3.8452116	1	1	659.7576022	-0.27855782	0.158994684	-1.751994551	1	1	659.7576022	-0.537198739	0.160595629	-3.345039607	1	1	659.7576022	-0.083982882	0.159749495	-0.525716105	1	1	659.7576022	0.316127191	0.159172321	1.986068868	1	1	659.7576022	0.081456617	0.158925976	0.512544388	1	1	659.7576022	0.112772465	0.177673291	0.634718166	1	1
Cre01.g015850	468.5277342	0.00372522	0.147197419	0.025307648	1	1	468.5277342	0.023892249	0.132151741	0.180794052	1	1	468.5277342	0.204302134	0.13271006	1.539462292	1	1	468.5277342	-0.615324502	0.136443304	-4.509744954	1	1	468.5277342	-0.548015554	0.136865104	-4.004056103	1	1	468.5277342	-0.899249618	0.136823153	-6.572349781	1	1	468.5277342	-0.560267702	0.152042955	-3.684930362	1	1
Cre01.g015950	2341.99853	-1.606788013	0.111396422	-14.42405409	0.999792098	1	2341.99853	-1.308472001	0.099190823	-13.19146231	1	1	2341.99853	-1.459120435	0.099780435	-14.62331197	0.99999997	1	2341.99853	-1.133455428	0.099558575	-11.38480971	1	1	2341.99853	-0.987322095	0.099556877	-9.917166168	1	1	2341.99853	-1.868848518	0.100276837	-18.63689133	0.904545381	1	2341.99853	-1.640133315	0.112255804	-14.61067721	0.9993265	1
Cre01.g016001	107.6955401	-0.762084139	0.290116655	-2.626819684	0.999990092	1	107.6955401	-0.046650962	0.25151061	-0.185483079	1	1	107.6955401	1.353525772	0.244046981	5.546168884	0.995963179	1	107.6955401	0.830354479	0.248536636	3.340974167	0.999998738	1	107.6955401	0.547174543	0.252664007	2.165621249	0.999999996	1	107.6955401	0.805574544	0.247061579	3.260622507	0.999999333	1	107.6955401	0.96138916	0.272545457	3.527445181	0.999930736	1
Cre01.g016050	6147.760821	1.455826741	0.102708775	14.17431698	0.999999942	1	6147.760821	0.911102065	0.092185277	9.883379373	1	1	6147.760821	0.738503546	0.092367451	7.995279019	1	1	6147.760821	0.682500179	0.092451267	7.382269649	1	1	6147.760821	0.248385454	0.092770022	2.677432308	1	1	6147.760821	0.47452361	0.092448428	5.132846702	1	1	6147.760821	0.522057627	0.103279282	5.054814643	1	1
Cre01.g016150	318.6822435	-0.220860918	0.154997722	-1.424930086	1	1	318.6822435	-0.439932621	0.139803834	-3.14678509	1	1	318.6822435	-1.714382075	0.150415371	-11.3976521	0.971208641	1	318.6822435	-0.821646225	0.144260633	-5.695567848	1	1	318.6822435	-1.148957268	0.147812098	-7.773093557	0.999999996	1	318.6822435	-0.689826522	0.142278991	-4.848407475	1	1	318.6822435	-0.54162145	0.159234186	-3.401414383	1	1
Cre01.g016200	1762.684408	0.213866202	0.300492361	0.711719263	0.999999999	1	1762.684408	-0.010247841	0.268932237	-0.038105661	1	1	1762.684408	0.120993869	0.269035783	0.44973151	1	1	1762.684408	0.3855583	0.268984983	1.433382251	0.999999999	1	1762.684408	-0.828464737	0.269894633	-3.069585814	0.999992899	1	1762.684408	-0.17010353	0.269140417	-0.632025215	1	1	1762.684408	-0.64759854	0.301397939	-2.148649531	0.99999639	1
Cre01.g016250	106.477906	-0.301924858	0.289021036	-1.044646653	0.999999998	1	106.477906	-0.301487189	0.25920886	-1.163105263	1	1	106.477906	-0.458579872	0.262883971	-1.744419298	0.999999998	1	106.477906	-0.119161755	0.261436292	-0.455796532	1	1	106.477906	-2.085742242	0.292846976	-7.122293947	0.384841889	1	106.477906	-0.77490106	0.265007822	-2.924068638	0.999998108	1	106.477906	-1.768011645	0.31759654	-5.56684794	0.767442381	1
Cre01.g016300	8457.538122	-1.810152944	0.086456685	-20.93710798	0.985949133	1	8457.538122	-1.202577544	0.076983208	-15.62129688	1	1	8457.538122	-2.498827025	0.078080849	-32.00307188	8.37E-11	1.73E-09	8457.538122	-0.456533052	0.076915123	-5.935543412	1	1	8457.538122	-0.741760257	0.077064403	-9.625199516	1	1	8457.538122	-0.821977578	0.076962675	-10.6802106	1	1	8457.538122	-1.203927925	0.086349984	-13.94242215	1	1
Cre01.g016350	2018.530111	1.513721283	0.143469531	10.5508206	0.999649799	1	2018.530111	1.652886446	0.129324301	12.78094245	0.996363245	1	2018.530111	1.98737171	0.129375786	15.36123387	0.538878762	1	2018.530111	2.4656561	0.129102109	19.0984959	0.000154949	0.003269939	2018.530111	2.400670816	0.129266193	18.57152871	0.000968978	0.025773818	2018.530111	2.500280483	0.128935469	19.39171984	5.22E-05	0.001120324	2018.530111	2.186939443	0.143195275	15.2724274	0.095863687	0.95807407
Cre01.g016400	323.0483335	-0.982273133	0.218594665	-4.493582363	0.999998386	1	323.0483335	-1.529219607	0.196761523	-7.77194433	0.991636282	1	323.0483335	-1.578077818	0.198282361	-7.958740311	0.983326716	1	323.0483335	-3.107523652	0.210413521	-14.76865	7.06E-08	2.35E-06	323.0483335	-1.764340271	0.200501299	-8.799645091	0.880073166	1	323.0483335	-2.938159574	0.206382202	-14.23649688	2.74E-06	6.92E-05	323.0483335	-2.950899288	0.235204772	-12.54608594	2.64E-05	0.000625199
Cre01.g016450	180.3431351	0.244142517	0.308765082	0.790706369	0.999999994	1	180.3431351	-0.092771683	0.277799465	-0.333951985	1	1	180.3431351	-0.702205863	0.2821358	-2.488893163	0.999997886	1	180.3431351	-0.485651862	0.281715082	-1.723911476	0.999999962	1	180.3431351	-0.501299216	0.282677258	-1.773397758	0.999999943	1	180.3431351	-0.84008656	0.282551794	-2.973212623	0.999979796	1	180.3431351	-0.513626073	0.314880328	-1.631178664	0.999998823	1
Cre01.g016500	1646.988683	-1.211193271	0.163171298	-7.422832835	0.999999332	1	1646.988683	-0.725100516	0.145126551	-4.996332591	1	1	1646.988683	-1.539710791	0.147350369	-10.4493175	0.999107261	1	1646.988683	0.378902269	0.144567821	2.620930895	1	1	1646.988683	-0.029658829	0.145109112	-0.204389846	1	1	1646.988683	0.607485385	0.144260602	4.211027665	1	1	1646.988683	0.540386037	0.16124542	3.351326431	1	1
Cre01.g016514	439.6640389	-0.913589667	0.292316471	-3.125344468	0.999899021	1	439.6640389	-0.99684898	0.261552469	-3.81127727	0.999937313	1	439.6640389	-1.533306807	0.264260741	-5.802249698	0.961304844	1	439.6640389	-0.307241476	0.261247884	-1.176053451	1	1	439.6640389	-1.068675291	0.26360858	-4.054023162	0.999794551	1	439.6640389	-0.051254581	0.260491841	-0.196760792	1	1	439.6640389	-0.534958061	0.292510554	-1.828850458	0.999999726	1
Cre01.g016528	298.8446881	-0.907575532	0.201158936	-4.511733615	0.999999972	1	298.8446881	-0.387379244	0.177748824	-2.179363183	1	1	298.8446881	-0.171370682	0.178419904	-0.960490833	1	1	298.8446881	-0.48861789	0.180534797	-2.706502561	1	1	298.8446881	-0.490882144	0.181361191	-2.706654826	1	1	298.8446881	-0.437097958	0.179240922	-2.438605834	1	1	298.8446881	-0.170633228	0.199617457	-0.854801131	1	1
Cre01.g016542	15.87534638	-3.189452356	0.933469036	-3.416773597	0.101291331	0.662349331	15.87534638	-2.342692636	0.777840857	-3.01178913	0.329762505	1	15.87534638	0.830815771	0.725008463	1.145939411	0.94663682	1	15.87534638	-0.921557073	0.750415787	-1.228061947	0.924708526	1	15.87534638	-1.881991089	0.788781148	-2.385948363	0.559463952	1	15.87534638	-2.109040004	0.78265111	-2.694738405	0.444598189	1	15.87534638	-2.572609603	0.928057814	-2.772035929	0.268618515	1
Cre01.g016556	1872.856973	-0.707228569	0.121369604	-5.827064977	1	1	1872.856973	-0.89457556	0.108721755	-8.228119185	1	1	1872.856973	-1.208840658	0.109555563	-11.03404173	1	1	1872.856973	-0.92362852	0.109355458	-8.446112669	1	1	1872.856973	-0.662714844	0.109204471	-6.068568757	1	1	1872.856973	-1.522384986	0.10994951	-13.84621898	0.999993003	1	1872.856973	-1.594989177	0.123761598	-12.8875936	0.999467011	1
Cre01.g016570	825.4457734	-1.289030935	0.196620145	-6.555945411	0.999850377	1	825.4457734	-1.655638715	0.176221162	-9.395232093	0.974657824	1	825.4457734	-2.102201121	0.177877587	-11.81824621	0.282794883	1	825.4457734	-1.756020336	0.177388093	-9.899313447	0.915496336	1	825.4457734	-2.099413954	0.178695975	-11.74852402	0.288992599	1	825.4457734	-1.859411192	0.177147201	-10.49641869	0.786293706	1	825.4457734	-2.364066637	0.200755596	-11.77584426	0.034878765	0.410840922
Cre01.g016600	445.1992347	0.624460035	0.238112457	2.622542482	0.999999996	1	445.1992347	0.491663843	0.213958152	2.297943961	1	1	445.1992347	0.530180429	0.214649366	2.469983675	1	1	445.1992347	-0.336024286	0.217843383	-1.54250398	1	1	445.1992347	-0.85620184	0.221501492	-3.865445027	0.999999879	1	445.1992347	0.928038347	0.213768192	4.341330375	0.999999734	1	445.1992347	0.985573665	0.238308352	4.135707616	0.99998963	1
Cre01.g016651	11.66379751	0.439738355	0.884818597	0.496981366	0.963994619	1	11.66379751	-0.381503639	0.804456806	-0.474237567	0.97942166	1	11.66379751	-1.688356548	0.852698335	-1.980016237	0.64263072	1	11.66379751	-0.670254594	0.821414032	-0.815976557	0.947835537	1	11.66379751	-1.784376923	0.873238431	-2.043401733	0.59752361	1	11.66379751	-1.340881787	0.835592693	-1.604707412	0.784918399	1	11.66379751	-1.616378211	0.962226641	-1.679831074	0.655021505	1
Cre01.g016700	825.7934388	0.445156045	0.108469387	4.103978621	1	1	825.7934388	-0.035433495	0.098584564	-0.359422347	1	1	825.7934388	-0.094070827	0.099777996	-0.942801328	1	1	825.7934388	0.351279016	0.098954198	3.549915237	1	1	825.7934388	-0.548893008	0.102678311	-5.345754152	1	1	825.7934388	-0.10468068	0.09960462	-1.050962093	1	1	825.7934388	-0.288346422	0.112482615	-2.563475447	1	1
Cre01.g016750	79.06055486	2.782988904	0.511499543	5.440843378	0.062912943	0.440937417	79.06055486	2.629389404	0.46826207	5.615209034	0.089458594	0.686327046	79.06055486	1.742433933	0.475392324	3.665254668	0.706020771	1	79.06055486	1.111392016	0.483869748	2.296882624	0.966855257	1	79.06055486	0.274367267	0.503218397	0.545225032	0.999700407	1	79.06055486	3.064555023	0.467884278	6.549814067	0.011445384	0.153627691	79.06055486	3.111251777	0.512057481	6.075981488	0.014996985	0.197565619
Cre01.g016800	794.8041219	0.941288234	0.200406306	4.696899289	0.999999936	1	794.8041219	0.634639018	0.180131984	3.52318896	1	1	794.8041219	0.635007152	0.180612474	3.515854343	1	1	794.8041219	0.249381224	0.181507207	1.37394668	1	1	794.8041219	0.029615839	0.182340113	0.162420864	1	1	794.8041219	0.451520168	0.180777651	2.497654799	1	1	794.8041219	0.18269305	0.202624021	0.901635695	1	1
Cre01.g016850	1839.26278	0.904165466	0.129779308	6.966946251	1	1	1839.26278	0.634253182	0.116616225	5.438807333	1	1	1839.26278	-0.355081033	0.118187155	-3.004396135	1	1	1839.26278	0.617896185	0.117074642	5.277796915	1	1	1839.26278	0.263232412	0.117668679	2.237064387	1	1	1839.26278	0.374860617	0.117103744	3.201098484	1	1	1839.26278	0.012942272	0.131475126	0.098438937	1	1
Cre01.g016900	893.4784771	-5.746782318	0.182772854	-31.44220925	1.08E-93	4.74E-91	893.4784771	-3.677712706	0.135289626	-27.18399641	1.29E-35	1.16E-33	893.4784771	-3.121882875	0.134454349	-23.21890585	3.59E-17	1.08E-15	893.4784771	-1.117931745	0.128662326	-8.688881793	1	1	893.4784771	-2.222926798	0.131732679	-16.87452814	0.045297587	0.754352533	893.4784771	-1.640660888	0.129199192	-12.69869309	0.997292748	1	893.4784771	-2.366551113	0.147836641	-16.00787931	0.006579564	0.0950099
Cre01.g016950	1444.425745	-0.914470866	0.125438894	-7.290170008	1	1	1444.425745	-0.799395584	0.112021396	-7.136097304	1	1	1444.425745	-1.372340264	0.113572255	-12.08341121	0.999999984	1	1444.425745	-0.436717712	0.112231836	-3.891210609	1	1	1444.425745	-0.944628739	0.11328268	-8.338686379	1	1	1444.425745	-1.138008882	0.112970929	-10.07346665	1	1	1444.425745	-1.222304116	0.127098336	-9.616995464	1	1
Cre01.g017050	541.3357127	-0.050897452	0.159944165	-0.318220123	1	1	541.3357127	0.075424764	0.143263572	0.526475523	1	1	541.3357127	-0.450143919	0.146173851	-3.079510566	1	1	541.3357127	0.831293303	0.142806991	5.821096672	1	1	541.3357127	-0.116320875	0.145989385	-0.796776247	1	1	541.3357127	-0.122412499	0.144698178	-0.845985076	1	1	541.3357127	-0.215634517	0.162574733	-1.326371655	1	1
Cre01.g017100	222.7146588	0.898983873	0.229101198	3.923959728	0.999999229	1	222.7146588	0.882032316	0.207685952	4.246952223	0.999999963	1	222.7146588	1.446317601	0.207056732	6.985127151	0.996253063	1	222.7146588	1.211281738	0.208615772	5.806280737	0.999921813	1	222.7146588	0.761490292	0.212020191	3.591593272	0.999999997	1	222.7146588	0.96642255	0.208763201	4.629276362	0.999999631	1	222.7146588	1.003435037	0.231365837	4.337006058	0.999991737	1
Cre01.g017150	140.2399473	1.3024574	0.365212751	3.566297711	0.971930969	1	140.2399473	1.169604748	0.330381143	3.540167996	0.994022101	1	140.2399473	2.018508872	0.328944561	6.136319339	0.477564374	1	140.2399473	1.140656069	0.332925094	3.426164292	0.995077024	1	140.2399473	0.073163558	0.343040713	0.213279518	0.999999991	1	140.2399473	1.190704115	0.331619131	3.590577273	0.992665265	1	140.2399473	0.791050302	0.371480794	2.129451414	0.999431853	1
Cre01.g017200	272.2919241	-0.820902619	0.210808087	-3.894075561	0.999999989	1	272.2919241	-0.678971346	0.188032904	-3.61091772	1	1	272.2919241	-0.962983769	0.191071509	-5.039912942	0.999999971	1	272.2919241	-0.703899992	0.19045775	-3.695832762	1	1	272.2919241	-0.871632748	0.192247342	-4.533913117	0.999999998	1	272.2919241	-0.775066102	0.189759299	-4.084469685	1	1	272.2919241	-0.93435389	0.214514639	-4.355664919	0.999999661	1
Cre01.g017250	300.6283899	2.339724977	0.238330612	9.817139948	0.077015639	0.522104694	300.6283899	2.467063207	0.218628723	11.28425933	0.016326243	0.155170201	300.6283899	2.445609818	0.219716779	11.13073761	0.021274506	0.17393101	300.6283899	1.999811065	0.221891231	9.012573664	0.50033969	1	300.6283899	2.334204278	0.221097371	10.5573588	0.065321572	1	300.6283899	2.364167873	0.219752094	10.75834061	0.048741959	0.564029872	300.6283899	2.607635408	0.239037311	10.90890538	0.00551084	0.080950694
Cre01.g017300	7902.001861	-2.370905539	0.115474675	-20.53182254	0.000659054	0.007212408	7902.001861	-1.940778258	0.102784714	-18.88197353	0.717750758	1	7902.001861	-0.373686362	0.102268852	-3.653960656	1	1	7902.001861	-0.189889523	0.102257668	-1.856970994	1	1	7902.001861	-0.067329876	0.102263733	-0.658394464	1	1	7902.001861	-0.159730092	0.102195343	-1.562987977	1	1	7902.001861	-0.075377556	0.114256465	-0.659722463	1	1
Cre01.g017350	31.73398135	-1.805281871	0.561567596	-3.214718732	0.635606792	1	31.73398135	-1.934659843	0.502455026	-3.850413955	0.551733323	1	31.73398135	-2.220766285	0.520092473	-4.269945061	0.335609694	1	31.73398135	-1.305092919	0.500932114	-2.605328911	0.917313883	1	31.73398135	-1.168223732	0.501102058	-2.331308986	0.951532104	1	31.73398135	-0.80325514	0.4900015	-1.639291187	0.992703584	1	31.73398135	-0.814992686	0.551172247	-1.478653344	0.984221622	1
Cre01.g017400	299.4775266	-1.772906452	0.164528816	-10.7756592	0.916247637	1	299.4775266	-1.668706657	0.146129313	-11.41938346	0.988308689	1	299.4775266	-2.119221678	0.150940348	-14.04012714	0.214804894	1	299.4775266	-2.360207793	0.154151008	-15.3110111	0.009726866	0.144825371	299.4775266	-2.385335103	0.155855124	-15.30482315	0.006710596	0.149220667	299.4775266	-2.775680693	0.156187291	-17.77148879	3.41E-07	9.61E-06	299.4775266	-2.591206038	0.176749792	-14.66030601	0.000411598	0.007785293
Cre01.g017450	55.2642894	2.332265416	0.496402054	4.69833958	0.251636954	1	55.2642894	1.671769463	0.455369454	3.671237601	0.764483871	1	55.2642894	0.340819731	0.473905902	0.719171739	0.999768699	1	55.2642894	1.98690536	0.4567483	4.350110025	0.511435817	1	55.2642894	0.549056827	0.475426047	1.154873256	0.998862976	1	55.2642894	1.62790019	0.457758359	3.5562435	0.791854812	1	55.2642894	0.964942609	0.514360516	1.876004433	0.977906839	1
Cre01.g017500	1564.099854	0.114924691	0.117317528	0.979603758	1	1	1564.099854	-0.065807052	0.105324998	-0.624799938	1	1	1564.099854	-0.326763779	0.106154354	-3.078194772	1	1	1564.099854	0.654617666	0.105151411	6.225476733	1	1	1564.099854	-0.911781382	0.108025526	-8.440425297	1	1	1564.099854	-0.661946028	0.106611111	-6.208977846	1	1	1564.099854	-1.357544422	0.122093889	-11.1188564	0.999999929	1
Cre01.g017550	59.58619952	3.483446162	0.433910206	8.028034637	0.000314506	0.003593246	59.58619952	2.796703005	0.403805839	6.925860732	0.024248616	0.221931327	59.58619952	0.869892342	0.425791969	2.042998471	0.996024352	1	59.58619952	0.662608294	0.433108559	1.529889634	0.998992086	1	59.58619952	1.212473337	0.424846849	2.853906858	0.968106942	1	59.58619952	1.677581087	0.413427971	4.057734856	0.782265476	1	59.58619952	1.861883987	0.449556736	4.141599573	0.620664741	1
Cre01.g017600	1098.461757	-2.53617141	0.183062359	-13.85413921	0.001700817	0.017177469	1098.461757	-2.457483186	0.162955487	-15.08070227	0.002497066	0.028743466	1098.461757	-1.266567486	0.161362011	-7.8492297	0.999997257	1	1098.461757	-1.036662749	0.161236037	-6.429473032	0.999999999	1	1098.461757	-1.132782845	0.161608698	-7.009417569	0.99999996	1	1098.461757	-0.941003465	0.160838346	-5.850616394	1	1	1098.461757	-1.231972789	0.180703174	-6.817659946	0.999989322	1
Cre01.g017650	317.3824696	-2.343493918	0.179626554	-13.04647821	0.027920983	0.216705866	317.3824696	-1.474859994	0.152552195	-9.66790412	0.999711672	1	317.3824696	-0.827311026	0.151253926	-5.469682983	1	1	317.3824696	-1.043563409	0.153282944	-6.808085616	1	1	317.3824696	-0.713785428	0.152186929	-4.690188777	1	1	317.3824696	-0.808657871	0.150828322	-5.361445787	1	1	317.3824696	-0.458350222	0.167696782	-2.733208214	1	1
Cre01.g017701	69.12991184	0.301736999	0.342848353	0.880088809	0.999999635	1	69.12991184	-0.210005982	0.311066805	-0.675115373	0.999999996	1	69.12991184	-1.99409694	0.342979062	-5.814048607	0.506865911	1	69.12991184	-2.070236821	0.349356857	-5.925851399	0.420331278	1	69.12991184	-0.043511117	0.315178371	-0.138052356	1	1	69.12991184	-0.739418657	0.31869951	-2.320112311	0.999961795	1	69.12991184	-1.281920424	0.370303105	-3.461813866	0.973759499	1
Cre01.g017750	43.02317429	-2.934654095	0.62948739	-4.661974394	0.068800254	0.474814729	43.02317429	-1.969246031	0.539704321	-3.648749799	0.52272063	1	43.02317429	-1.240543974	0.535658749	-2.315922172	0.92187516	1	43.02317429	-0.534052096	0.530497911	-1.006699715	0.997140264	1	43.02317429	-1.142918626	0.537913227	-2.124726756	0.944458599	1	43.02317429	-1.948686087	0.544445302	-3.579213708	0.537544675	1	43.02317429	-1.950283847	0.615579589	-3.16820746	0.532184847	1
Cre01.g017900	393.4927461	-2.354655936	0.238004576	-9.89332212	0.068096035	0.471015512	393.4927461	-2.423681861	0.212283998	-11.417167	0.022976449	0.211678997	393.4927461	-1.36852957	0.209497027	-6.532453404	0.998711802	1	393.4927461	-1.355840469	0.20996222	-6.457544912	0.998922439	1	393.4927461	-1.018488072	0.209294237	-4.866297728	0.999998631	1	393.4927461	-0.90481996	0.207980907	-4.350495319	0.99999993	1	393.4927461	-1.45548671	0.235517353	-6.179955297	0.989610827	1
Cre01.g017951	24.4770825	2.874568253	0.864081308	3.326733522	0.155736399	0.954033331	24.4770825	2.451427354	0.785513447	3.120796166	0.282750221	1	24.4770825	0.315745527	0.814261606	0.387769145	0.982928528	1	24.4770825	-0.051273047	0.828649079	-0.061875465	0.997309427	1	24.4770825	0.773518777	0.810494788	0.954378471	0.935202717	1	24.4770825	0.747069303	0.804183554	0.928978588	0.940703023	1	24.4770825	0.997392127	0.889109312	1.121787966	0.870641179	1
Cre01.g018000	234.8525359	2.034598228	0.336964929	6.038011831	0.459110042	1	234.8525359	2.277796309	0.306106281	7.441194279	0.18206703	1	234.8525359	3.502865682	0.304520434	11.50289206	4.00E-07	6.17E-06	234.8525359	2.457818949	0.307117882	8.002851976	0.068020856	0.788311292	234.8525359	1.832097185	0.310352477	5.903278768	0.705748568	1	234.8525359	1.972985063	0.308067699	6.404387964	0.534939086	1	234.8525359	2.009555551	0.339278515	5.923026257	0.488765545	1
Cre01.g018050	759.023727	1.345933232	0.157339607	8.554319261	0.99998388	1	759.023727	0.7792447	0.142152072	5.481768155	1	1	759.023727	-0.018580583	0.144428027	-0.128649427	1	1	759.023727	-0.016959587	0.144844472	-0.117088259	1	1	759.023727	-0.073097445	0.145505052	-0.502370496	1	1	759.023727	0.210844214	0.143673462	1.467523723	1	1	759.023727	0.406348087	0.15999992	2.539676818	1	1
Cre01.g018075	226.4389762	0.952687581	0.295922972	3.2193769	0.999799283	1	226.4389762	0.777868226	0.266928469	2.914144858	0.999997658	1	226.4389762	0.739727087	0.26837532	2.756315621	0.999998673	1	226.4389762	1.197566709	0.267283111	4.480517692	0.998659753	1	226.4389762	0.488647548	0.270895538	1.803822799	0.999999988	1	226.4389762	1.052085119	0.267073882	3.939303646	0.999806843	1	226.4389762	0.172344169	0.302652232	0.569446217	0.999999999	1
Cre01.g018100	501.3656614	0.416454222	0.130207431	3.1983906	1	1	501.3656614	0.696964701	0.116994406	5.957248069	1	1	501.3656614	0.866646438	0.117676915	7.364625716	1	1	501.3656614	0.480273095	0.11969458	4.01248824	1	1	501.3656614	0.471297307	0.120429555	3.91346879	1	1	501.3656614	0.603852957	0.118333306	5.102983909	1	1	501.3656614	0.583654324	0.131782541	4.428919943	1	1
Cre01.g018150	1115.31072	1.743277795	0.112329687	15.51929718	0.988856335	1	1115.31072	1.164194169	0.102586951	11.34836508	1	1	1115.31072	1.35643582	0.102908062	13.18104525	1	1	1115.31072	0.712112553	0.104659939	6.804060437	1	1	1115.31072	1.412998533	0.103332407	13.67430188	0.999999993	1	1115.31072	0.814482921	0.103845413	7.843224863	1	1	1115.31072	0.979337075	0.114906926	8.522872471	1	1
Cre01.g018200	2455.937546	1.720203422	0.113632278	15.13833434	0.993097512	1	2455.937546	1.242270177	0.102447782	12.12588646	1	1	2455.937546	0.627125726	0.103285921	6.071744545	1	1	2455.937546	0.900164284	0.103143657	8.727286837	1	1	2455.937546	0.843579457	0.103371274	8.160675833	1	1	2455.937546	1.039473354	0.102812315	10.11039728	1	1	2455.937546	0.875133501	0.114814312	7.622163844	1	1
Cre01.g018350	1348.701547	2.319381466	0.098485241	23.5505486	0.000591521	0.006492123	1348.701547	1.759006644	0.090443362	19.44870927	0.996145746	1	1348.701547	1.719765248	0.091031763	18.89192502	0.998959522	1	1348.701547	1.013151407	0.092822295	10.91495749	1	1	1348.701547	1.216546054	0.092665831	13.12831322	1	1	1348.701547	1.407103029	0.091444171	15.38756398	1	1	1348.701547	1.304256706	0.101249315	12.88163487	1	1
Cre01.g018400	2207.886656	-1.090533655	0.114949813	-9.487041547	1	1	2207.886656	-1.175814549	0.102839891	-11.43344804	1	1	2207.886656	-0.899350271	0.102980231	-8.733232239	1	1	2207.886656	-0.62903687	0.10282945	-6.117283227	1	1	2207.886656	-0.609552268	0.102978899	-5.919195824	1	1	2207.886656	-0.449304489	0.102434456	-4.386263228	1	1	2207.886656	-0.733101932	0.115096632	-6.369447275	1	1
Cre01.g018450	626.7498728	-0.776968868	0.155412569	-4.999395297	1	1	626.7498728	-1.098632156	0.139883999	-7.853880124	1	1	626.7498728	-1.549993513	0.143329801	-10.81417473	0.999154273	1	626.7498728	-0.613146083	0.140060888	-4.377710934	1	1	626.7498728	-0.1106898	0.139065369	-0.795955173	1	1	626.7498728	-0.450830251	0.139019777	-3.242921706	1	1	626.7498728	-0.255906093	0.1552332	-1.648526816	1	1
Cre01.g018500	419.9563742	0.740702816	0.206432726	3.588107513	0.999999999	1	419.9563742	1.081222417	0.18544067	5.8305571	0.999999638	1	419.9563742	1.114137237	0.186422173	5.976420192	0.999998993	1	419.9563742	1.544824264	0.18562646	8.322220145	0.992898857	1	419.9563742	1.270209985	0.186847324	6.798117084	0.999953045	1	419.9563742	1.468084767	0.185296819	7.922881637	0.997951608	1	419.9563742	1.276273335	0.206153641	6.190884262	0.999776467	1
Cre01.g018550	615.955694	1.98571292	0.257631989	7.707555741	0.522112162	1	615.955694	0.679151549	0.232209808	2.924732396	0.999999994	1	615.955694	1.673816249	0.231647173	7.225714109	0.920450142	1	615.955694	0.07719986	0.23416957	0.329675031	1	1	615.955694	-1.415024326	0.241603977	-5.856792358	0.992265681	1	615.955694	-0.981182852	0.236999705	-4.140017185	0.999991414	1	615.955694	-1.358661691	0.269048681	-5.04987307	0.991430819	1
Cre01.g018600	1900.543688	0.002196493	0.160829022	0.013657318	1	1	1900.543688	-0.356750387	0.144110305	-2.475536973	1	1	1900.543688	-1.06476162	0.145012782	-7.342536341	1	1	1900.543688	-0.977186864	0.14508012	-6.735498036	1	1	1900.543688	-1.013591288	0.145314444	-6.975158535	1	1	1900.543688	-0.92452022	0.144783421	-6.385539256	1	1	1900.543688	-0.97303576	0.162235392	-5.997678716	1	1
Cre01.g018650	6328.653324	1.902491919	0.10821578	17.58054071	0.816219754	1	6328.653324	1.626085299	0.097079841	16.74997895	0.999941331	1	6328.653324	0.394949951	0.097625565	4.045558677	1	1	6328.653324	1.355379882	0.097276385	13.93328792	1	1	6328.653324	0.100307337	0.098026437	1.023268212	1	1	6328.653324	0.643299995	0.097465586	6.600278308	1	1	6328.653324	0.6340449	0.108889886	5.822807993	1	1
Cre01.g018700	375.1962419	-1.886680075	0.170560633	-11.06163857	0.746781784	1	375.1962419	-2.692013272	0.156347516	-17.2181391	4.80E-06	8.41E-05	375.1962419	-2.053090143	0.154840673	-13.25937239	0.365848321	1	375.1962419	-2.658667235	0.160723774	-16.54184177	2.08E-05	0.000495432	375.1962419	-1.007224522	0.15120553	-6.661294205	1	1	375.1962419	-1.944808477	0.153819487	-12.64344663	0.640130297	1	375.1962419	-1.979329886	0.174446175	-11.34636447	0.547160261	1
Cre01.g018750	515.8777885	0.595175273	0.210082734	2.833051824	1	1	515.8777885	0.173624067	0.189082097	0.918246993	1	1	515.8777885	0.131967719	0.189914028	0.694881362	1	1	515.8777885	-0.297244915	0.191465661	-1.552471151	1	1	515.8777885	-0.035786229	0.191099407	-0.18726499	1	1	515.8777885	-0.11643707	0.190334071	-0.611751059	1	1	515.8777885	-0.560271979	0.214971222	-2.606265029	1	1
Cre01.g018800	8460.794807	-0.952521879	0.086899178	-10.96122998	1	1	8460.794807	-0.621192056	0.077603124	-8.004730043	1	1	8460.794807	-0.520251966	0.077693329	-6.69622436	1	1	8460.794807	-0.50231312	0.077738667	-6.461560771	1	1	8460.794807	-0.383514211	0.07774836	-4.932762711	1	1	8460.794807	-1.290555487	0.07800293	-16.54496168	1	1	8460.794807	-0.997434537	0.0871798	-11.44111985	1	1
Cre01.g018850	576.5793027	0.40170873	0.159962152	2.51127361	1	1	576.5793027	0.454398309	0.143756398	3.160891027	1	1	576.5793027	0.031679883	0.1459236	0.217099105	1	1	576.5793027	0.950291131	0.143844258	6.606389048	1	1	576.5793027	0.150162467	0.14654733	1.024668733	1	1	576.5793027	0.329741893	0.1448013	2.277202572	1	1	576.5793027	-0.034701557	0.16340014	-0.212371646	1	1
Cre01.g018900	1319.292314	1.076868069	0.127723086	8.431271953	1	1	1319.292314	0.596512193	0.115477851	5.165598303	1	1	1319.292314	0.684192073	0.1159123	5.902670172	1	1	1319.292314	1.564840665	0.11500202	13.60707108	0.999922814	1	1319.292314	0.152847823	0.117635852	1.299330267	1	1	1319.292314	0.703252381	0.115776588	6.074219273	1	1	1319.292314	0.245392966	0.130292368	1.88340245	1	1
Cre01.g018950	754.9352148	0.991220187	0.15453038	6.414403359	1	1	754.9352148	1.424391695	0.138977782	10.24906046	0.999982765	1	754.9352148	2.684415202	0.137944433	19.46011994	3.50E-07	5.42E-06	754.9352148	1.563040695	0.139704844	11.18816394	0.999119196	1	754.9352148	0.650869473	0.142905083	4.554557903	1	1	754.9352148	0.451808157	0.142265086	3.175818943	1	1	754.9352148	0.416229433	0.158867664	2.619975792	1	1
Cre01.g019000	270.6122672	-0.967461613	0.186354454	-5.191513217	0.999999985	1	270.6122672	-0.192773828	0.162731912	-1.184609862	1	1	270.6122672	-0.685767262	0.167530981	-4.093375781	1	1	270.6122672	-0.248243075	0.165636844	-1.49871894	1	1	270.6122672	-0.203701742	0.166250045	-1.225273306	1	1	270.6122672	0.040737443	0.163131025	0.24972223	1	1	270.6122672	-0.036725458	0.183101876	-0.200573901	1	1
Cre01.g019051	304.3251385	-1.513148913	0.252464514	-5.993511287	0.973096939	1	304.3251385	-1.477732674	0.225278974	-6.559567677	0.98978386	1	304.3251385	-1.062629577	0.225213214	-4.718326943	0.999984237	1	304.3251385	-1.243826005	0.226426604	-5.493285603	0.999580502	1	304.3251385	-1.505693717	0.228371723	-6.593170556	0.984786278	1	304.3251385	-1.438058972	0.226345662	-6.353375461	0.993479864	1	304.3251385	-1.817520655	0.257132604	-7.068417725	0.761045661	1
Cre01.g019100	84.97098692	-2.894817952	0.454349005	-6.37135312	0.024450681	0.192898499	84.97098692	-2.212613124	0.384194462	-5.759096875	0.289994851	1	84.97098692	0.395496267	0.360263216	1.097798083	0.99999578	1	84.97098692	-0.377337237	0.366359166	-1.029965326	0.99999527	1	84.97098692	0.064018528	0.363965448	0.175891773	0.999999955	1	84.97098692	-0.083212269	0.362525181	-0.229535143	0.999999942	1	84.97098692	-0.043962298	0.405535781	-0.108405472	0.999999527	1
Cre01.g019150	538.962292	-0.11867525	0.133369153	-0.889825324	1	1	538.962292	-0.284762635	0.1201863	-2.369343561	1	1	538.962292	-1.015617167	0.124869355	-8.13343809	1	1	538.962292	-0.229636666	0.121796087	-1.885419087	1	1	538.962292	-0.020702707	0.121556634	-0.170313263	1	1	538.962292	-0.166645431	0.120822733	-1.379255598	1	1	538.962292	-0.640367713	0.138087832	-4.637394207	1	1
Cre01.g019200	321.8755226	0.652856441	0.234483836	2.784227906	0.999999995	1	321.8755226	1.42150835	0.209409985	6.788159368	0.997131828	1	321.8755226	3.038950749	0.206865225	14.69048627	2.55E-07	4.01E-06	321.8755226	1.714667186	0.210238442	8.155821418	0.91263905	1	321.8755226	1.065279687	0.214051846	4.976736753	0.999993696	1	321.8755226	1.405600616	0.210596058	6.674391867	0.997617177	1	321.8755226	1.379842477	0.232910644	5.924342723	0.996123501	1
Cre01.g019250	875.172289	-0.622448455	0.194796748	-3.195373961	1	1	875.172289	-0.630046595	0.174256156	-3.615634654	1	1	875.172289	-1.494596506	0.175981537	-8.492916551	0.997960017	1	875.172289	-1.602379292	0.176544031	-9.076371967	0.987846656	1	875.172289	-1.941156995	0.177934926	-10.90936468	0.62956429	1	875.172289	-2.001564907	0.177023722	-11.30676092	0.496473358	1	875.172289	-1.677106629	0.197867019	-8.475928099	0.948646625	1
Cre01.g019300	1113.573975	2.488180632	0.182149233	13.66012135	0.003679859	0.034524877	1113.573975	2.221173282	0.164870018	13.4722693	0.089878935	0.688862011	1113.573975	2.33510821	0.165118535	14.14201143	0.02120365	0.173629678	1113.573975	2.313882302	0.165291005	13.99883981	0.028784353	0.380778234	1113.573975	2.111031209	0.165724135	12.7382243	0.251436516	1	1113.573975	1.62764579	0.165906483	9.810621982	0.987595441	1	1113.573975	1.272878308	0.185033483	6.879178231	0.99995747	1
Cre01.g019450	117.5510337	-0.625537626	0.290138257	-2.155998424	0.999998917	1	117.5510337	-0.433501166	0.25868145	-1.675810793	0.999999999	1	117.5510337	-0.435352721	0.261250397	-1.666419364	0.999999999	1	117.5510337	-0.313237391	0.261412603	-1.198249006	1	1	117.5510337	-1.950331761	0.286308353	-6.811997411	0.568862193	1	117.5510337	-0.61005428	0.262047898	-2.328025845	0.999999943	1	117.5510337	-0.310672602	0.291594745	-1.065425928	0.999999997	1
Cre01.g019500	455.1613362	0.122196373	0.200305514	0.610049971	1	1	455.1613362	0.104254102	0.179621583	0.580409657	1	1	455.1613362	-0.719467061	0.18287831	-3.934130079	1	1	455.1613362	-0.191517559	0.181550344	-1.054900556	1	1	455.1613362	-0.483853866	0.183092591	-2.642673105	1	1	455.1613362	-0.344674612	0.18136993	-1.900395576	1	1	455.1613362	-0.754244311	0.205283857	-3.674153066	0.999999999	1
Cre01.g019600	1480.106487	-0.116274551	0.098704386	-1.178007946	1	1	1480.106487	-0.130537456	0.088497302	-1.475044463	1	1	1480.106487	-1.419269875	0.092078162	-15.41375113	1	1	1480.106487	-0.846152441	0.0907581	-9.323161702	1	1	1480.106487	-0.27666834	0.089773498	-3.08184872	1	1	1480.106487	-0.452540818	0.089427868	-5.060400396	1	1	1480.106487	-0.166492068	0.099637481	-1.670978303	1	1
Cre01.g019650	293.914091	-1.792364237	0.215699073	-8.309559309	0.832130314	1	293.914091	-1.2776859	0.189421731	-6.745191762	0.999931427	1	293.914091	-0.972029498	0.189854132	-5.119875398	0.999999969	1	293.914091	-0.723630013	0.189377144	-3.821105312	1	1	293.914091	-0.934519645	0.191153762	-4.888837317	0.999999988	1	293.914091	-0.923886179	0.189318228	-4.880069874	0.999999993	1	293.914091	-0.653063854	0.211303808	-3.090639304	1	1
Cre01.g019700	485.1238553	2.236052608	0.201474232	11.09845457	0.120673463	0.770028376	485.1238553	2.570791948	0.184032305	13.96924278	0.000962436	0.011872369	485.1238553	2.787593391	0.184342205	15.12184036	9.67E-06	0.000126693	485.1238553	2.008957447	0.186725048	10.75890711	0.480869551	1	485.1238553	2.387213853	0.185975744	12.83615702	0.018668201	0.363887421	485.1238553	2.561776974	0.184647662	13.87386629	0.001173395	0.019393294	485.1238553	2.399811709	0.202414428	11.85593208	0.024121963	0.29924906
Cre01.g019750	1067.291447	-1.299224533	0.129069972	-10.06604802	0.999999972	1	1067.291447	-1.045937523	0.114885755	-9.104153301	1	1	1067.291447	-1.476453496	0.116498188	-12.67361765	0.999996506	1	1067.291447	-1.493318022	0.116931325	-12.77089799	0.999992651	1	1067.291447	-1.179204422	0.116477703	-10.12386394	1	1	1067.291447	-1.326863887	0.115978644	-11.44058803	0.999999997	1	1067.291447	-1.507337398	0.131042788	-11.50263532	0.999914892	1
Cre01.g019850	1769.769418	0.103745254	0.1353221	0.766654184	1	1	1769.769418	-0.26217581	0.121425374	-2.159151768	1	1	1769.769418	-1.119808849	0.122933649	-9.109050791	1	1	1769.769418	-0.334490734	0.122001498	-2.741693656	1	1	1769.769418	-0.410256203	0.122277179	-3.355133033	1	1	1769.769418	-0.664413904	0.122141172	-5.43972103	1	1	1769.769418	-0.744924617	0.137008518	-5.437067893	1	1
Cre01.g019900	98.56168798	-1.602279758	0.289107022	-5.542168245	0.915540437	1	98.56168798	-1.713979742	0.25871912	-6.62486693	0.865533751	1	98.56168798	-1.410980138	0.259848694	-5.430006644	0.98829817	1	98.56168798	-1.80248931	0.26696751	-6.751717879	0.770298557	1	98.56168798	-0.913082459	0.257684764	-3.5434088	0.999987677	1	98.56168798	-1.8543817	0.264569785	-7.00904565	0.708976297	1	98.56168798	-0.976267349	0.287505276	-3.395650197	0.999815097	1
Cre01.g019950	125.2098197	-1.154867924	0.357917899	-3.226628025	0.990893169	1	125.2098197	0.383337045	0.313348464	1.223357027	0.999999876	1	125.2098197	-1.515128608	0.326339345	-4.642800906	0.931332522	1	125.2098197	-1.606504026	0.329163351	-4.880567718	0.884042973	1	125.2098197	-0.358989578	0.319031204	-1.125249109	0.999999865	1	125.2098197	-1.304080173	0.323502674	-4.031126417	0.984269898	1	125.2098197	-0.477200535	0.356178601	-1.339778791	0.999990459	1
Cre01.g020000	44.61564296	-2.671510424	0.486448961	-5.491861711	0.083726612	0.559675138	44.61564296	-2.849609145	0.43590099	-6.537285323	0.025642492	0.233433521	44.61564296	0.166650799	0.394560422	0.422370794	0.999998332	1	44.61564296	-1.575338197	0.417233701	-3.775673429	0.845614259	1	44.61564296	-1.262529252	0.413921006	-3.050169561	0.962598491	1	44.61564296	-1.603764211	0.413590861	-3.877658721	0.830978218	1	44.61564296	-1.37716541	0.463580685	-2.970713521	0.910449802	1
Cre01.g020141	357.2721687	0.861097581	0.189110177	4.553417451	0.999999999	1	357.2721687	0.76557668	0.170478702	4.490746766	1	1	357.2721687	0.473584878	0.172177256	2.750565839	1	1	357.2721687	-0.260483356	0.175877332	-1.481051326	1	1	357.2721687	-0.615579955	0.179178072	-3.435576394	1	1	357.2721687	-0.387437178	0.175410023	-2.208751644	1	1	357.2721687	0.040042064	0.194137059	0.206256671	1	1
Cre01.g020182	91.08744141	1.135504879	0.378918542	2.99669917	0.988739974	1	91.08744141	0.413138877	0.34268419	1.205596549	0.999998178	1	91.08744141	-0.221946417	0.347923153	-0.637917928	0.999999839	1	91.08744141	-0.726294098	0.353660419	-2.053648242	0.999841803	1	91.08744141	-2.937251999	0.413384824	-7.105369684	0.011687091	0.243285217	91.08744141	-1.465817025	0.360512923	-4.065920896	0.930793984	1	91.08744141	-1.546101156	0.410397424	-3.76732666	0.865636368	1
Cre01.g020223	2329.334439	-0.836905482	0.106587581	-7.851810453	1	1	2329.334439	-0.080466655	0.094539475	-0.851143451	1	1	2329.334439	0.019300868	0.094795364	0.203605611	1	1	2329.334439	-0.083492719	0.095054791	-0.878364124	1	1	2329.334439	-0.185001995	0.095360928	-1.940018817	1	1	2329.334439	0.032858116	0.094716887	0.346908745	1	1	2329.334439	-0.29668337	0.106447141	-2.787142674	1	1
Cre01.g020264	709.7688932	0.232876301	0.119444588	1.949659716	1	1	709.7688932	0.198617785	0.107709854	1.844007559	1	1	709.7688932	0.435793846	0.108143994	4.029755439	1	1	709.7688932	0.525824188	0.108298309	4.855331469	1	1	709.7688932	0.220154884	0.109825017	2.004596869	1	1	709.7688932	0.458985334	0.107892802	4.254086691	1	1	709.7688932	0.242086582	0.121259223	1.996438507	1	1
Cre01.g020305	2167.320102	-0.432164578	0.150074075	-2.8796751	1	1	2167.320102	-0.33974893	0.134217616	-2.531328905	1	1	2167.320102	-1.235055239	0.135323178	-9.126708794	0.999999992	1	2167.320102	-0.71399468	0.134893155	-5.293038619	1	1	2167.320102	-0.088107798	0.134483262	-0.655158101	1	1	2167.320102	-1.227622939	0.135225422	-9.078344329	0.999999994	1	2167.320102	-1.021754653	0.151243478	-6.755693986	1	1
Cre01.g020350	4031.128913	-0.501846618	0.106420875	-4.71567837	1	1	4031.128913	-0.564322219	0.095232726	-5.925717394	1	1	4031.128913	-1.429033356	0.096096916	-14.87075152	0.999999999	1	4031.128913	-0.906789852	0.095754887	-9.46990675	1	1	4031.128913	-0.267684948	0.095422411	-2.805262887	1	1	4031.128913	-1.350399156	0.095951775	-14.07372778	1	1	4031.128913	-1.06730344	0.107245481	-9.951966591	1	1
Cre01.g020400	605.0513228	0.456145642	0.199039859	2.291730137	1	1	605.0513228	0.580820681	0.178403349	3.255660194	1	1	605.0513228	0.205727235	0.179655758	1.145119071	1	1	605.0513228	-0.146236443	0.180893278	-0.808412809	1	1	605.0513228	-0.001049537	0.180892324	-0.005802001	1	1	605.0513228	0.127530948	0.179672988	0.709794774	1	1	605.0513228	-0.083517506	0.201641336	-0.414188419	1	1
Cre01.g020650	302.1456782	-0.57370719	0.185060055	-3.100113591	1	1	302.1456782	-0.490961117	0.165470319	-2.967064554	1	1	302.1456782	-0.544774839	0.167959731	-3.243484833	1	1	302.1456782	-0.353486222	0.167667397	-2.108258543	1	1	302.1456782	0.461291947	0.164355864	2.80666559	1	1	302.1456782	-0.011991142	0.164823406	-0.072751449	1	1	302.1456782	0.332882244	0.18263838	1.822630291	1	1
Cre01.g020701	79.11413159	1.692407618	0.395237577	4.28200079	0.781788235	1	79.11413159	1.664052657	0.359528416	4.628431526	0.824954063	1	79.11413159	1.059245324	0.365772993	2.895909059	0.994943818	1	79.11413159	1.598592465	0.362794806	4.406326769	0.865730061	1	79.11413159	0.4154887	0.3768675	1.102479518	0.999986913	1	79.11413159	1.38945379	0.362764747	3.830178651	0.95381596	1	79.11413159	0.158361944	0.41977343	0.377255759	0.999994396	1
Cre01.g020750	1174.770506	2.328167759	0.141133187	16.49624586	0.010029712	0.086425879	1174.770506	1.794022004	0.128156533	13.99867768	0.945998869	1	1174.770506	1.865868302	0.12849595	14.52083355	0.851724765	1	1174.770506	1.635581908	0.128999149	12.67901315	0.997635712	1	1174.770506	0.96451389	0.130659491	7.381889227	1	1	1174.770506	1.140517109	0.129471025	8.809052903	1	1	1174.770506	1.147518895	0.143831978	7.978190347	0.999999998	1
Cre01.g020751	179.142646	-1.379569886	0.249678503	-5.525385115	0.9935209	1	179.142646	-1.515263535	0.223566325	-6.777691282	0.984928256	1	179.142646	-3.696124252	0.259955698	-14.21828517	3.41E-11	7.21E-10	179.142646	-2.932408455	0.24537902	-11.95052642	7.24E-05	0.001604956	179.142646	-0.442382764	0.221711111	-1.995311659	1	1	179.142646	-1.39167581	0.224786231	-6.191107889	0.996597448	1	179.142646	-1.541644623	0.254977031	-6.046209794	0.963882485	1
Cre01.g020800	314.7318477	0.517753935	0.211676278	2.445970515	1	1	314.7318477	0.547427195	0.190200383	2.878160311	1	1	314.7318477	-0.759013231	0.196904154	-3.854734476	1	1	314.7318477	-0.262310192	0.194830804	-1.346348662	1	1	314.7318477	0.408452258	0.192515892	2.121654755	1	1	314.7318477	-0.350621019	0.19420332	-1.805432677	1	1	314.7318477	-0.20609245	0.216940524	-0.949995173	1	1
Cre01.g020850	80.6693542	-1.25899361	0.346119463	-3.637453959	0.983858859	1	80.6693542	-2.594601811	0.322796355	-8.03789066	0.0327351	0.289015101	80.6693542	-1.735806403	0.316779013	-5.479549888	0.79785942	1	80.6693542	-2.407891139	0.329236411	-7.313562714	0.107691183	1	80.6693542	-1.760777445	0.320829589	-5.488201534	0.772056771	1	80.6693542	-1.823868244	0.317001418	-5.753501842	0.710764055	1	80.6693542	-1.406626989	0.352758396	-3.987508175	0.953724756	1
Cre01.g020887	470.0959554	-1.722279829	0.156420185	-11.01059832	0.962090277	1	470.0959554	-1.217118483	0.137035592	-8.881769058	0.999999994	1	470.0959554	-0.923840144	0.137467135	-6.720443708	1	1	470.0959554	-0.810347848	0.137594536	-5.889389737	1	1	470.0959554	-0.652788672	0.137543835	-4.746040943	1	1	470.0959554	-0.721961385	0.136447195	-5.291141258	1	1	470.0959554	-0.767949809	0.153634787	-4.998541174	1	1
Cre01.g020918	7012.166754	1.257118058	0.077543113	16.21185952	1	1	7012.166754	1.245331429	0.069593803	17.8942862	1	1	7012.166754	0.186292373	0.070233799	2.652460447	1	1	7012.166754	1.376644557	0.069713352	19.74721513	1	1	7012.166754	0.100282576	0.070531269	1.421817269	1	1	7012.166754	0.607610265	0.069942976	8.687223479	1	1	7012.166754	0.352863521	0.078317547	4.505548693	1	1
Cre01.g020950	1190.895039	5.286033391	0.196446158	26.90830634	4.14E-63	8.57E-61	1190.895039	5.223621951	0.190162191	27.46929829	9.31E-65	2.04E-62	1190.895039	6.598663106	0.189639243	34.79587349	3.34E-130	1.55E-127	1190.895039	5.104421443	0.190773732	26.75641663	7.70E-60	2.68E-57	1190.895039	4.246577703	0.192439525	22.06707647	8.63E-32	2.54E-29	1190.895039	4.489824294	0.191306765	23.46923948	5.04E-39	8.39E-37	1190.895039	4.689262113	0.198040363	23.67831512	2.65E-42	7.53E-40
Cre01.g021000	182.2228738	-0.354627042	0.273516686	-1.296546282	0.999999999	1	182.2228738	-0.225388207	0.244591211	-0.921489395	1	1	182.2228738	0.021372266	0.245339168	0.087113145	1	1	182.2228738	-0.182826232	0.247378052	-0.739055991	1	1	182.2228738	0.388463087	0.244944608	1.585922181	1	1	182.2228738	-0.087110208	0.245544223	-0.354763824	1	1	182.2228738	0.302175052	0.27231536	1.109651148	1	1
Cre01.g021050	232.5898251	2.408636821	0.238097191	10.11619167	0.043057181	0.317305949	232.5898251	2.800341538	0.219465765	12.75981034	0.000132778	0.001871471	232.5898251	2.851278296	0.220370964	12.93853893	5.60E-05	0.000683307	232.5898251	1.953793872	0.224814778	8.690682576	0.581420876	1	232.5898251	1.547667893	0.228768078	6.765226627	0.975993416	1	232.5898251	2.047843586	0.223167348	9.176268864	0.415123675	1	232.5898251	2.666141717	0.239063114	11.15245958	0.002664294	0.041610242
Cre01.g021100	599.0319413	0.338920116	0.177224429	1.912378092	1	1	599.0319413	0.401303003	0.159075183	2.522725386	1	1	599.0319413	0.330615237	0.160090902	2.065171933	1	1	599.0319413	0.396303844	0.160296	2.472325227	1	1	599.0319413	0.720551131	0.159842156	4.507891725	1	1	599.0319413	0.403501999	0.159744302	2.525924205	1	1	599.0319413	0.346963092	0.178607733	1.942598369	1	1
Cre01.g021150	855.0506925	-0.42405701	0.211189773	-2.007942917	1	1	855.0506925	0.238043734	0.188218487	1.264720259	1	1	855.0506925	0.135343088	0.18877019	0.716972782	1	1	855.0506925	-0.121075496	0.189377683	-0.639333496	1	1	855.0506925	0.009334055	0.189402357	0.049281621	1	1	855.0506925	-0.057058259	0.188938244	-0.301994225	1	1	855.0506925	-0.122123564	0.211502472	-0.577409628	1	1
Cre01.g021200	130.2611524	-0.266581853	0.282019961	-0.945258811	1	1	130.2611524	-0.770519609	0.255787739	-3.012339883	0.999999233	1	130.2611524	-1.000054164	0.261094957	-3.83023163	0.999935881	1	130.2611524	-0.961136312	0.262214927	-3.665452321	0.999962819	1	130.2611524	-0.398720238	0.258199932	-1.544230608	1	1	130.2611524	-0.075274054	0.253603503	-0.296817878	1	1	130.2611524	-0.163657873	0.284729356	-0.574783983	1	1
Cre01.g021251	1225.059659	-0.208586723	0.169675788	-1.229325204	1	1	1225.059659	0.526423694	0.150942192	3.487584788	1	1	1225.059659	0.823565363	0.151054795	5.45209679	1	1	1225.059659	1.276874764	0.150713037	8.472225014	0.999999199	1	1225.059659	0.679207722	0.151672719	4.478113966	1	1	1225.059659	1.133627685	0.150644289	7.525195241	0.999999996	1	1225.059659	1.155083977	0.167938608	6.878013285	0.999999756	1
Cre01.g021350	763.9598126	-1.040737875	0.14016476	-7.425103688	1	1	763.9598126	-0.758540581	0.124614199	-6.087111947	1	1	763.9598126	-1.378650928	0.127667992	-10.79872027	0.999999433	1	763.9598126	-1.15452675	0.127346181	-9.066049283	1	1	763.9598126	-0.107261895	0.124686924	-0.860249749	1	1	763.9598126	-0.664781874	0.125143236	-5.31216786	1	1	763.9598126	-0.346320498	0.139453995	-2.483403193	1	1
Cre01.g021400	686.1122495	1.034021435	0.164077621	6.302026019	0.999999998	1	686.1122495	0.903981377	0.147769172	6.117523474	1	1	686.1122495	0.34744811	0.149442971	2.324954516	1	1	686.1122495	0.289095948	0.149962061	1.927793915	1	1	686.1122495	0.273315877	0.150428037	1.816921115	1	1	686.1122495	0.145390886	0.149774163	0.970734091	1	1	686.1122495	0.024790596	0.167985861	0.14757549	1	1
Cre01.g021450	1155.045665	0.661359886	0.103845022	6.368720189	1	1	1155.045665	0.055316765	0.094057592	0.58811589	1	1	1155.045665	-0.871286462	0.097060987	-8.976690708	1	1	1155.045665	-0.252592558	0.095670563	-2.640232793	1	1	1155.045665	-0.677318472	0.097399035	-6.954057338	1	1	1155.045665	-0.147410186	0.094954354	-1.552432094	1	1	1155.045665	-0.372670667	0.107109658	-3.479337666	1	1
Cre01.g021500	1404.60551	1.178425052	0.135467138	8.698973568	0.999999999	1	1404.60551	0.71923052	0.121887171	5.900789363	1	1	1404.60551	0.03907282	0.123011638	0.317635154	1	1	1404.60551	-0.426828018	0.124129968	-3.438557389	1	1	1404.60551	-0.027070103	0.123605898	-0.21900333	1	1	1404.60551	-0.380909739	0.12359666	-3.081877287	1	1	1404.60551	-0.419111848	0.138617981	-3.023502752	1	1
Cre01.g021550	645.8913633	-1.161342392	0.17356061	-6.691278593	0.999999324	1	645.8913633	-1.10450998	0.154945569	-7.128374097	0.999999996	1	645.8913633	-0.643658323	0.154801282	-4.157965063	1	1	645.8913633	-0.885577102	0.155751472	-5.68583454	1	1	645.8913633	-0.90011538	0.156222513	-5.761752023	1	1	645.8913633	-0.995088984	0.155469607	-6.400537072	1	1	645.8913633	-1.116145782	0.17507554	-6.375223975	0.999999777	1
Cre01.g021600	2498.163386	1.863562267	0.106796129	17.44971735	0.899296489	1	2498.163386	1.516413084	0.096255726	15.75400399	0.999999747	1	2498.163386	1.26990389	0.096637326	13.14092534	1	1	2498.163386	0.50090579	0.097574351	5.133580522	1	1	2498.163386	-0.295554022	0.099387514	-2.973754056	1	1	2498.163386	0.419948079	0.097399037	4.311624536	1	1	2498.163386	0.747233633	0.108234565	6.903835479	1	1
Cre01.g021650	622.9268316	0.832178694	0.180107486	4.62045589	1	1	622.9268316	0.973797893	0.162072882	6.008394995	1	1	622.9268316	1.299429668	0.162202048	8.011179144	0.999992167	1	622.9268316	1.117817587	0.162904225	6.861808468	0.999999969	1	622.9268316	1.268730012	0.162889664	7.788892068	0.999996428	1	622.9268316	1.07431085	0.162517368	6.610437184	0.999999994	1	622.9268316	1.272298271	0.180159441	7.062068266	0.999973184	1
Cre01.g021700	622.6359088	-2.036182272	0.143674434	-14.17219623	0.400584244	1	622.6359088	-1.88669341	0.126705598	-14.89037141	0.814406158	1	622.6359088	-0.430359245	0.122085301	-3.525070111	1	1	622.6359088	-0.961105694	0.124700998	-7.707281468	1	1	622.6359088	0.029743363	0.121589168	0.244621815	1	1	622.6359088	-0.096289477	0.120998064	-0.795793531	1	1	622.6359088	0.180142179	0.134628698	1.338066708	1	1
Cre01.g021750	311.1072391	1.155929908	0.182123182	6.346967448	0.999998212	1	311.1072391	1.106010191	0.165067977	6.700331662	0.99999997	1	311.1072391	0.480862576	0.168704326	2.850327483	1	1	311.1072391	0.509916818	0.169291922	3.0120564	1	1	311.1072391	0.696017927	0.169079924	4.116502491	1	1	311.1072391	0.195938687	0.169844357	1.15363672	1	1	311.1072391	0.560152536	0.187161613	2.992881544	1	1
Cre01.g021850	2927.531665	-1.596214838	0.15827821	-10.08486791	0.994630982	1	2927.531665	-1.056140741	0.1409828	-7.491273679	1	1	2927.531665	0.41310165	0.140461946	2.941021842	1	1	2927.531665	-0.343200411	0.140867862	-2.43632867	1	1	2927.531665	-0.676553441	0.141210201	-4.791108831	1	1	2927.531665	-0.501685937	0.140834698	-3.562232481	1	1	2927.531665	-0.797368609	0.157859048	-5.051142892	1	1
Cre01.g021900	40.51450341	-2.614033075	0.555198625	-4.708284487	0.134369732	0.843375119	40.51450341	-2.093594575	0.476797849	-4.390948025	0.422188373	1	40.51450341	-0.026051184	0.452388285	-0.057585894	0.999997354	1	40.51450341	-0.554019101	0.459264927	-1.206317025	0.99917937	1	40.51450341	-0.97254345	0.467949761	-2.0783074	0.985941701	1	40.51450341	-0.419226527	0.455315684	-0.920738164	0.999741581	1	40.51450341	-1.245434583	0.527201393	-2.362350708	0.923823	1
Cre01.g021950	1870.217452	0.331188771	0.205388923	1.612495782	1	1	1870.217452	0.206323561	0.184059637	1.120960383	1	1	1870.217452	1.548889491	0.183478135	8.441820568	0.993027186	1	1870.217452	1.547068727	0.183544374	8.428853961	0.993200666	1	1870.217452	1.07730759	0.183909618	5.857809952	0.999999738	1	1870.217452	0.777602133	0.183867441	4.229145362	1	1	1870.217452	0.288140024	0.205991838	1.398793402	1	1
Cre01.g022000	41.72822662	0.933822421	0.718796633	1.299146905	0.931022517	1	41.72822662	2.54719715	0.637660276	3.994599074	0.19540959	1	41.72822662	3.195540102	0.635945464	5.024865	0.030058043	0.238487459	41.72822662	2.300861901	0.645373326	3.565164237	0.320542354	1	41.72822662	2.215235127	0.648532043	3.415768198	0.369989754	1	41.72822662	3.401329126	0.634375483	5.361697001	0.013587667	0.178845913	41.72822662	3.898844745	0.683181032	5.706898407	0.002722831	0.042322804
Cre01.g022100	3717.910306	0.441366632	0.097791005	4.513366349	1	1	3717.910306	0.145229082	0.087822526	1.653665511	1	1	3717.910306	-0.015722447	0.088231741	-0.178194913	1	1	3717.910306	0.959015861	0.087668208	10.93915213	1	1	3717.910306	0.104208949	0.088390801	1.178956949	1	1	3717.910306	0.413381782	0.087855548	4.705243922	1	1	3717.910306	-0.088078364	0.098732157	-0.892093997	1	1
Cre01.g022200	1226.18505	0.308795321	0.151337564	2.04044067	1	1	1226.18505	1.460831617	0.13473576	10.84219673	0.999968552	1	1226.18505	-0.35053883	0.137884866	-2.542257474	1	1	1226.18505	0.487961031	0.136357184	3.578550226	1	1	1226.18505	0.424223662	0.136743175	3.102338822	1	1	1226.18505	1.037499461	0.135331429	7.666360039	1	1	1226.18505	0.874249318	0.15114	5.784367588	1	1
Cre01.g022250	278.092219	0.103233997	0.189312205	0.545310837	1	1	278.092219	0.122654182	0.170046151	0.721299376	1	1	278.092219	-0.643495728	0.175235917	-3.672167996	1	1	278.092219	-0.597515655	0.175885323	-3.397188833	1	1	278.092219	-0.567192805	0.17670439	-3.209839918	1	1	278.092219	-0.28097831	0.172831196	-1.625738384	1	1	278.092219	-0.104356992	0.192753236	-0.541402024	1	1
Cre01.g022283	164.2870051	-0.761339116	0.221737847	-3.433509998	0.999999988	1	164.2870051	0.136727945	0.192509366	0.71024048	1	1	164.2870051	0.209400809	0.194438724	1.076950132	1	1	164.2870051	-0.186182214	0.198645729	-0.937257574	1	1	164.2870051	0.451331937	0.194755671	2.317426419	1	1	164.2870051	-0.074401868	0.195939482	-0.379718613	1	1	164.2870051	-0.058292137	0.219549272	-0.26550822	1	1
Cre01.g022350	509.9554048	1.752749781	0.203823412	8.599354529	0.887446739	1	509.9554048	2.268448874	0.184665074	12.28412514	0.073013806	0.579608557	509.9554048	3.232801473	0.183892959	17.5798002	1.01E-11	2.24E-10	509.9554048	2.187409685	0.185923021	11.76513631	0.156728161	1	509.9554048	1.508028075	0.188673502	7.99279211	0.995440104	1	509.9554048	1.690406227	0.186700994	9.054082652	0.95136479	1	509.9554048	1.737213335	0.205618985	8.448701058	0.89938009	1
Cre01.g022400	196.1588361	0.962804242	0.295629429	3.256794309	0.999774622	1	196.1588361	1.08348349	0.266118857	4.071426971	0.999713425	1	196.1588361	0.514921022	0.269737831	1.908968501	0.999999982	1	196.1588361	0.512825015	0.270524223	1.895671335	0.999999981	1	196.1588361	0.481095234	0.271585021	1.771435083	0.999999989	1	196.1588361	0.971434222	0.267470551	3.631929641	0.999939854	1	196.1588361	1.077197788	0.297146557	3.62513973	0.999050359	1
Cre01.g022450	41.5145216	0.72211697	0.748892283	0.964246777	0.956168927	1	41.5145216	0.379010495	0.673008855	0.563158259	0.992196416	1	41.5145216	-0.153514302	0.67862607	-0.226213387	0.99749842	1	41.5145216	-0.525830515	0.683695878	-0.769100022	0.984575299	1	41.5145216	-0.515243153	0.685332177	-0.751815208	0.984983871	1	41.5145216	-0.922306591	0.685957817	-1.344552928	0.941927976	1	41.5145216	-1.53358506	0.785288723	-1.952893267	0.723727517	1
Cre01.g022462	378.9022948	1.347904184	0.189944581	7.096302392	0.999701622	1	378.9022948	1.056115235	0.172224109	6.132214834	0.999999979	1	378.9022948	0.587355958	0.174726824	3.36156719	1	1	378.9022948	0.582221411	0.175326908	3.320776127	1	1	378.9022948	0.5678621	0.176038805	3.225777983	1	1	378.9022948	0.669926052	0.174174016	3.846303072	1	1	378.9022948	0.590125893	0.194442419	3.034964774	1	1
Cre01.g022500	202.6270938	-3.117669202	0.234207088	-13.31159204	9.11E-07	1.50E-05	202.6270938	-2.017566875	0.19838692	-10.16985834	0.464720347	1	202.6270938	-2.772005341	0.208066872	-13.3226655	0.000103478	0.001223289	202.6270938	-1.708314923	0.199822632	-8.549156343	0.927816468	1	202.6270938	-2.335443179	0.206409853	-11.31459157	0.052067258	0.847739064	202.6270938	-2.270174588	0.202389043	-11.21688483	0.090950128	0.96232522	202.6270938	-2.669611226	0.235249933	-11.34797869	0.002210954	0.035433085
Cre01.g022550	134.0712083	1.32314013	0.272226939	4.860430547	0.993547513	1	134.0712083	1.725052473	0.246285869	7.004268971	0.867869296	1	134.0712083	0.609225886	0.254790587	2.391084743	0.999999976	1	134.0712083	0.34431079	0.258975189	1.329512648	1	1	134.0712083	0.716010953	0.25652977	2.791141751	0.999999721	1	134.0712083	1.293540478	0.249497084	5.184591572	0.997683736	1	134.0712083	1.27144122	0.275858099	4.609040758	0.99586769	1
Cre01.g022600	1109.235208	0.10709493	0.123388892	0.867946277	1	1	1109.235208	0.15947049	0.110626572	1.441520668	1	1	1109.235208	-0.216751473	0.11190955	-1.936845193	1	1	1109.235208	-0.138309074	0.112053026	-1.23431807	1	1	1109.235208	-0.159495946	0.112445984	-1.418422793	1	1	1109.235208	-0.011604483	0.111373273	-0.104194503	1	1	1109.235208	-0.108040021	0.124905655	-0.864973015	1	1
Cre01.g022650	2374.290945	1.60681348	0.10580746	15.1862022	0.999898822	1	2374.290945	1.178970316	0.095481122	12.34767981	1	1	2374.290945	1.019816157	0.095912785	10.63274475	1	1	2374.290945	0.85571927	0.096235327	8.891945336	1	1	2374.290945	0.824570466	0.096452189	8.549007256	1	1	2374.290945	0.708465025	0.096159546	7.367599544	1	1	2374.290945	0.543535931	0.107547338	5.053922689	1	1
Cre01.g022666	188.5548443	-1.353853517	0.25958596	-5.215434291	0.993597421	1	188.5548443	-1.242883477	0.230640537	-5.388833606	0.999485853	1	188.5548443	0.167114227	0.224549688	0.744219371	1	1	188.5548443	-0.308755129	0.227824785	-1.355230641	1	1	188.5548443	-0.185973267	0.227971668	-0.815773594	1	1	188.5548443	0.208557934	0.224093396	0.930674162	1	1	188.5548443	-0.009354772	0.251898674	-0.037137045	1	1
Cre01.g022681	347.5868216	-0.505143999	0.28606874	-1.76581335	0.999999913	1	347.5868216	-0.119128268	0.25474778	-0.467632212	1	1	347.5868216	0.53139957	0.25400391	2.092092087	0.999999996	1	347.5868216	0.279694028	0.255211677	1.095929589	1	1	347.5868216	1.256753994	0.252999709	4.967412798	0.998346901	1	347.5868216	0.992483365	0.25281927	3.925663438	0.999966278	1	347.5868216	0.764404912	0.282619538	2.70471361	0.999993843	1
Cre01.g022700	219.5990905	-0.02477007	0.214009368	-0.115742922	1	1	219.5990905	0.232803839	0.191349349	1.216642962	1	1	219.5990905	-0.171870125	0.194979615	-0.881477405	1	1	219.5990905	-0.733460013	0.200225068	-3.663177752	1	1	219.5990905	-0.076020062	0.196188537	-0.387484727	1	1	219.5990905	-0.069654565	0.194032642	-0.358983745	1	1	219.5990905	0.080840905	0.216285983	0.373768583	1	1
Cre01.g022750	587.8759447	0.227083699	0.172070039	1.319716667	1	1	587.8759447	0.194096686	0.154646463	1.255099415	1	1	587.8759447	0.46786411	0.154932053	3.019801915	1	1	587.8759447	0.439147877	0.155379269	2.826296446	1	1	587.8759447	0.748738622	0.154951823	4.832073674	1	1	587.8759447	0.456790807	0.154791521	2.951006645	1	1	587.8759447	0.343125997	0.173227323	1.980784501	1	1
Cre01.g022800	19.27510931	-3.605930574	0.986424592	-3.655556242	0.051759081	0.372126178	19.27510931	-3.181637168	0.85752286	-3.710265134	0.084106925	0.651467242	19.27510931	-1.19977611	0.826074449	-1.452382544	0.833707884	1	19.27510931	-2.457199907	0.852225812	-2.883273274	0.295814403	1	19.27510931	-1.510333467	0.834374756	-1.810138018	0.721366222	1	19.27510931	-2.284044451	0.842430485	-2.711255696	0.367993591	1	19.27510931	-3.074642288	0.98513073	-3.121050024	0.137666798	1
Cre01.g022900	52.43870758	-2.563819518	0.487907069	-5.254729188	0.123924875	0.787740286	52.43870758	-0.637506832	0.385284781	-1.654637981	0.999797134	1	52.43870758	0.046768817	0.382120196	0.122392948	0.999999883	1	52.43870758	-0.567238146	0.392270477	-1.44603833	0.999870142	1	52.43870758	-0.234110446	0.389275334	-0.601400668	0.999997143	1	52.43870758	0.52758784	0.377368729	1.398069843	0.999952257	1	52.43870758	0.426191926	0.422045956	1.009823502	0.999903883	1
Cre01.g022950	273.9609132	-0.26078113	0.308103754	-0.846406859	0.999999992	1	273.9609132	0.884648276	0.268680362	3.292567675	0.999983465	1	273.9609132	2.484142958	0.264423436	9.394564237	0.033554887	0.262829463	273.9609132	1.967184213	0.266339099	7.38601362	0.549029814	1	273.9609132	2.107027416	0.266357131	7.910535029	0.343908536	1	273.9609132	2.821518363	0.263607821	10.70346985	0.00091524	0.015511493	273.9609132	2.789352439	0.290045517	9.616947268	0.003249537	0.049986106
Cre01.g023000	123.856817	0.147187202	0.267670906	0.549881212	1	1	123.856817	0.406943633	0.23971315	1.69762749	1	1	123.856817	0.370152416	0.242171034	1.528475187	1	1	123.856817	0.385851826	0.24304244	1.587590323	1	1	123.856817	0.006680173	0.24748177	0.026992585	1	1	123.856817	-0.576579644	0.249897911	-2.307260759	0.999999994	1	123.856817	-0.411437477	0.279222329	-1.473512089	0.999999994	1
Cre01.g023050	417.4063671	1.867519392	0.220459443	8.471033777	0.726056566	1	417.4063671	1.882231792	0.198989484	9.458951075	0.723018225	1	417.4063671	0.438188764	0.203190674	2.156539747	1	1	417.4063671	0.321389095	0.204331962	1.572877253	1	1	417.4063671	0.72543987	0.203198351	3.570107074	1	1	417.4063671	0.777819493	0.201758841	3.855194096	0.999999999	1	417.4063671	0.88963343	0.224288918	3.966461818	0.99999963	1
Cre01.g023100	65.30738627	0.81236995	0.389532168	2.085501575	0.998851452	1	65.30738627	0.420027675	0.355563012	1.181303062	0.999995576	1	65.30738627	1.081182232	0.353489194	3.058600517	0.995329038	1	65.30738627	0.677714295	0.358336854	1.891277126	0.999887901	1	65.30738627	0.250219656	0.365697823	0.684225174	0.999999144	1	65.30738627	0.781063747	0.355318629	2.198206578	0.999698814	1	65.30738627	0.570242952	0.39787454	1.433223026	0.999836859	1
Cre01.g023150	1243.028709	2.676729879	0.145930608	18.34248425	1.76E-06	2.77E-05	1243.028709	2.325669213	0.133102127	17.47281773	0.007207302	0.074736028	1243.028709	2.349468912	0.133506756	17.59812745	0.004427369	0.041512679	1243.028709	2.786181307	0.133177326	20.92083828	1.78E-09	7.00E-08	1243.028709	1.891402119	0.134716436	14.03987645	0.789913743	1	1243.028709	2.156063974	0.133666651	16.13015625	0.121491938	1	1243.028709	1.739949579	0.148349329	11.72873238	0.960195552	1
Cre01.g023200	1044.58265	0.912862205	0.119061295	7.66716176	1	1	1044.58265	0.918201337	0.107260578	8.560473481	1	1	1044.58265	0.252872268	0.10905104	2.318843243	1	1	1044.58265	0.71896327	0.108366122	6.634575964	1	1	1044.58265	0.194893586	0.109976395	1.772140154	1	1	1044.58265	0.316482038	0.108749597	2.91019045	1	1	1044.58265	-0.089797053	0.122981733	-0.730165776	1	1
Cre01.g023250	226.632217	-0.645629847	0.243770811	-2.648511703	0.999999986	1	226.632217	-0.3304179	0.216934887	-1.523120163	1	1	226.632217	-0.72862686	0.220772399	-3.300353041	0.999999996	1	226.632217	-0.809192839	0.222280299	-3.640416363	0.999999958	1	226.632217	-0.242379008	0.219624283	-1.103607511	1	1	226.632217	-0.092211211	0.217269282	-0.424409791	1	1	226.632217	-0.006729672	0.242805119	-0.027716353	1	1
Cre01.g023300	216.0057141	-1.292679319	0.202600358	-6.380439468	0.999759582	1	216.0057141	-0.594408501	0.176428339	-3.369121448	1	1	216.0057141	-1.881141796	0.191814196	-9.807104157	0.732256803	1	216.0057141	-0.676627719	0.180334556	-3.752069115	1	1	216.0057141	-0.714135938	0.181810967	-3.927903512	1	1	216.0057141	-0.139560473	0.17584505	-0.793655965	1	1	216.0057141	0.362984058	0.194179119	1.869325906	1	1
Cre01.g023350	1712.693425	0.067895582	0.129017888	0.526249368	1	1	1712.693425	-0.077214971	0.11567487	-0.667517246	1	1	1712.693425	-0.809519485	0.11703742	-6.916757767	1	1	1712.693425	-0.324814048	0.116509852	-2.787867652	1	1	1712.693425	-0.450880827	0.116919157	-3.8563469	1	1	1712.693425	-0.261166426	0.116161527	-2.248303998	1	1	1712.693425	-0.174289072	0.12989312	-1.341788323	1	1
Cre01.g023400	4454.963824	0.439145472	0.072770849	6.034634476	1	1	4454.963824	0.097447674	0.065444875	1.489003891	1	1	4454.963824	-0.297840883	0.066053147	-4.509109658	1	1	4454.963824	0.010854992	0.065897827	0.164724574	1	1	4454.963824	-0.032683072	0.066077012	-0.494620914	1	1	4454.963824	0.035448455	0.065701358	0.539539151	1	1	4454.963824	-0.078647657	0.073631612	-1.068123527	1	1
Cre01.g023450	14.41429607	0.815039515	0.884150767	0.921833182	0.910640358	1	14.41429607	-0.29828408	0.80922013	-0.368606847	0.98451793	1	14.41429607	0.922180017	0.798317837	1.155153967	0.91163617	1	14.41429607	-1.249186502	0.853305151	-1.46393878	0.810610291	1	14.41429607	-1.480445937	0.872998185	-1.695817887	0.724157748	1	14.41429607	-1.327840556	0.847380403	-1.566994648	0.786218264	1	14.41429607	-0.00381971	0.90661789	-0.004213142	0.999705003	1
Cre01.g023500	227.7298606	1.222062304	0.307848886	3.969682394	0.994248114	1	227.7298606	1.079945102	0.277901782	3.88606757	0.999534718	1	227.7298606	1.442136247	0.277986324	5.187795663	0.977614671	1	227.7298606	1.203304091	0.279187509	4.310021234	0.997838811	1	227.7298606	0.875100006	0.281175781	3.112287986	0.999968422	1	227.7298606	1.072398459	0.278899518	3.845106899	0.999559387	1	227.7298606	0.65898061	0.312724274	2.107225648	0.999990993	1
Cre01.g023550	365.6816112	-2.499144523	0.194408581	-12.85511429	0.005121702	0.046873568	365.6816112	-3.162283233	0.179453981	-17.62169453	4.69E-11	1.27E-09	365.6816112	-0.224614385	0.163129246	-1.376910585	1	1	365.6816112	-1.34775195	0.168168931	-8.014274328	0.999947455	1	365.6816112	-0.521082316	0.164941198	-3.159200515	1	1	365.6816112	-0.923691974	0.16510774	-5.594480157	1	1	365.6816112	-1.123538173	0.186900346	-6.01142906	0.99999863	1
Cre01.g023650	65.04272487	1.708206405	0.461609993	3.700540352	0.736346252	1	65.04272487	1.398078025	0.421558701	3.316449223	0.923332271	1	65.04272487	1.197026958	0.426096472	2.809286246	0.970250399	1	65.04272487	1.131222339	0.428174858	2.641963481	0.978772148	1	65.04272487	0.65053783	0.436417058	1.490633368	0.999006401	1	65.04272487	1.766977406	0.421304568	4.194061828	0.709901749	1	65.04272487	2.149896226	0.461736733	4.656108284	0.372728403	1
Cre01.g023750	546.9631372	-0.069189823	0.170473796	-0.40586779	1	1	546.9631372	-0.152688331	0.153053882	-0.997611614	1	1	546.9631372	-0.67645664	0.155868036	-4.339931755	1	1	546.9631372	0.075828312	0.153819172	0.492970488	1	1	546.9631372	-0.100424062	0.154797743	-0.648743714	1	1	546.9631372	0.070405735	0.153288712	0.459301498	1	1	546.9631372	-0.125037791	0.172218392	-0.726042033	1	1
Cre01.g023773	110.9898451	-3.425672256	0.376446981	-9.100012573	7.62E-05	0.000971055	110.9898451	-2.482755866	0.309448472	-8.023164076	0.059373736	0.486712154	110.9898451	-0.567529112	0.292621724	-1.939463359	0.999999509	1	110.9898451	-0.586871092	0.293756812	-1.997812709	0.999999247	1	110.9898451	-0.452262038	0.293834855	-1.539170834	0.999999931	1	110.9898451	-0.783537092	0.293633462	-2.668418936	0.999982845	1	110.9898451	-0.196864394	0.324971552	-0.605789624	0.999999986	1
Cre01.g023787	2426.689382	0.299124283	0.127724001	2.341958297	1	1	2426.689382	0.503597448	0.114330159	4.404764687	1	1	2426.689382	0.411366396	0.114671965	3.587331879	1	1	2426.689382	0.551076984	0.114675544	4.805531879	1	1	2426.689382	0.614844094	0.114744777	5.358362367	1	1	2426.689382	0.276674797	0.11472679	2.411597119	1	1	2426.689382	0.259330452	0.128264525	2.021840815	1	1
Cre01.g023800	1502.929973	0.430750165	0.129907962	3.315810349	1	1	1502.929973	0.539524606	0.116600865	4.627106392	1	1	1502.929973	1.356004491	0.116119561	11.67765772	0.999999985	1	1502.929973	1.082077774	0.116594988	9.280654307	1	1	1502.929973	1.059106111	0.116827255	9.065573902	1	1	1502.929973	1.089814462	0.116325802	9.368639126	1	1	1502.929973	1.088603687	0.129548537	8.40305658	1	1
Cre01.g023850	382.9242564	0.692612366	0.144895524	4.780081162	1	1	382.9242564	0.398005943	0.131935917	3.016661065	1	1	382.9242564	-0.255058424	0.136903399	-1.863053993	1	1	382.9242564	0.236418787	0.134878245	1.752831134	1	1	382.9242564	0.676051013	0.13348782	5.064514592	1	1	382.9242564	0.179892647	0.13410443	1.341437024	1	1	382.9242564	0.222526561	0.149660868	1.486872047	1	1
Cre01.g023900	996.7382747	0.266348045	0.186807719	1.425787149	1	1	996.7382747	0.036981557	0.167574079	0.220687811	1	1	996.7382747	-0.206492711	0.168393411	-1.226251725	1	1	996.7382747	-0.053919893	0.168379849	-0.32022771	1	1	996.7382747	0.108090734	0.168352413	0.642050399	1	1	996.7382747	-0.024440221	0.168024651	-0.145456161	1	1	996.7382747	-0.456729687	0.188955756	-2.417125023	1	1
Cre01.g023913	415.0705682	0.668498535	0.191454949	3.491675386	1	1	415.0705682	-0.259048641	0.174074466	-1.488148417	1	1	415.0705682	0.063132596	0.174300379	0.362205728	1	1	415.0705682	0.222807396	0.174252318	1.278648104	1	1	415.0705682	-0.232041914	0.176521474	-1.314525135	1	1	415.0705682	-0.0322871	0.174380829	-0.185152805	1	1	415.0705682	-0.875255709	0.20048438	-4.365705234	0.99999999	1
Cre01.g023950	635.6894328	-1.138083942	0.124578643	-9.135465859	1	1	635.6894328	-1.372464122	0.112268133	-12.22487702	0.999999989	1	635.6894328	-1.4363466	0.114809882	-12.51065308	0.999999543	1	635.6894328	-0.387959001	0.110539626	-3.509682585	1	1	635.6894328	-0.052347084	0.109920226	-0.476227952	1	1	635.6894328	-0.077426499	0.10900574	-0.710297452	1	1	635.6894328	-0.377290767	0.123292042	-3.060138852	1	1
Cre01.g024000	95.22305606	-1.236057238	0.341353528	-3.621047203	0.987388858	1	95.22305606	-1.66688611	0.308337568	-5.406042857	0.860007833	1	95.22305606	-2.414419003	0.324539121	-7.439531467	0.100810618	0.695609442	95.22305606	-1.51353833	0.31259181	-4.841900144	0.940172123	1	95.22305606	-1.079184859	0.309368361	-3.488349147	0.9985419	1	95.22305606	-0.813820742	0.304186173	-2.67540347	0.999951808	1	95.22305606	-0.659556985	0.34040997	-1.937537215	0.999958872	1
Cre01.g024050	475.382117	2.211342417	0.204745	10.8004709	0.150983924	0.929752695	475.382117	1.511863002	0.187122938	8.079517228	0.995454903	1	475.382117	1.910428836	0.187114775	10.20993042	0.683922677	1	475.382117	2.239239552	0.186741426	11.99112375	0.100074466	1	475.382117	1.284682398	0.189841532	6.767130391	0.99991771	1	475.382117	1.525486859	0.187870578	8.119881637	0.994227335	1	475.382117	1.294550882	0.208907659	6.196761245	0.99963339	1
Cre01.g024100	194.0829417	-0.349137507	0.289576218	-1.205684327	0.999999994	1	194.0829417	0.377557551	0.255917732	1.47530829	1	1	194.0829417	1.21490108	0.254303319	4.77737013	0.998989925	1	194.0829417	0.651314038	0.257160265	2.532716469	0.999999922	1	194.0829417	0.874360347	0.256774207	3.405172022	0.999994168	1	194.0829417	0.685876421	0.25599871	2.679218274	0.999999858	1	194.0829417	0.679805597	0.285334947	2.382482778	0.999998143	1
Cre01.g024150	1721.972037	0.66168653	0.110779498	5.973005291	1	1	1721.972037	1.156601892	0.099225184	11.65633406	1	1	1721.972037	1.762362971	0.099026083	17.79695724	0.991796679	1	1721.972037	1.158527348	0.099877123	11.59952663	1	1	1721.972037	1.255398569	0.099947929	12.56052604	1	1	1721.972037	1.000255172	0.099797818	10.02281609	1	1	1721.972037	1.075809806	0.110872101	9.703160599	1	1
Cre01.g024200	201.4190353	1.6290975	0.227102441	7.173403748	0.948785972	1	201.4190353	1.629569324	0.207223701	7.863817314	0.963078778	1	201.4190353	1.475688269	0.209306348	7.050375134	0.993877375	1	201.4190353	1.068402742	0.212320188	5.032035597	0.999994272	1	201.4190353	0.948828956	0.21421413	4.429348118	0.999999538	1	201.4190353	1.087170898	0.210915941	5.154522197	0.999992474	1	201.4190353	1.078743785	0.233344522	4.622965967	0.999960605	1
Cre01.g024250	276.8762986	1.686824063	0.317160101	5.318525434	0.83828602	1	276.8762986	1.375436928	0.286571969	4.799621305	0.985350069	1	276.8762986	2.133757055	0.285887988	7.463612121	0.319940478	1	276.8762986	1.415247292	0.287819937	4.917127373	0.978906036	1	276.8762986	0.728774046	0.291134427	2.503221806	0.999993686	1	276.8762986	1.025787907	0.288372495	3.557162786	0.999635338	1	276.8762986	0.900454654	0.321687898	2.799156138	0.999684643	1
Cre01.g024251	396.458959	-0.771740811	0.163113171	-4.73132125	1	1	396.458959	-0.491995262	0.144752396	-3.39887473	1	1	396.458959	0.39531434	0.14297674	2.764885677	1	1	396.458959	-0.063513674	0.145286425	-0.437161792	1	1	396.458959	0.024121336	0.145561025	0.165712874	1	1	396.458959	0.222602221	0.143309418	1.553297923	1	1	396.458959	-0.000196178	0.161375712	-0.00121566	1	1
Cre01.g024300	2094.172851	0.066046209	0.1062697	0.621496147	1	1	2094.172851	-0.275118297	0.095516857	-2.880311448	1	1	2094.172851	-0.399737336	0.096112461	-4.159058384	1	1	2094.172851	-0.099782217	0.095910593	-1.040367009	1	1	2094.172851	-0.368921427	0.096497402	-3.823122897	1	1	2094.172851	-0.036689453	0.095600477	-0.383778974	1	1	2094.172851	-0.372529396	0.107532451	-3.464343955	1	1
Cre01.g024350	3548.037451	0.080864252	0.091461716	0.884132242	1	1	3548.037451	0.072853378	0.081916153	0.889365226	1	1	3548.037451	-0.743073139	0.08278263	-8.976196329	1	1	3548.037451	-0.687672964	0.082878933	-8.297319202	1	1	3548.037451	-0.648953028	0.083002022	-7.818520668	1	1	3548.037451	-0.618451827	0.082590492	-7.488172182	1	1	3548.037451	-0.444000554	0.092323891	-4.809162076	1	1
Cre01.g024400	860.1144456	1.714382458	0.142980711	11.99030589	0.977119703	1	860.1144456	1.488882822	0.129845715	11.46655339	0.999958634	1	860.1144456	1.368532989	0.130706321	10.47028925	0.999999321	1	860.1144456	1.061480875	0.131751502	8.05668896	1	1	860.1144456	1.26341581	0.13160166	9.600302994	0.999999989	1	860.1144456	1.502669435	0.130328797	11.52983435	0.999932175	1	860.1144456	1.590802113	0.144144544	11.03615902	0.997735841	1
Cre01.g024500	36.66272828	0.919590895	0.562454368	1.634960891	0.972626883	1	36.66272828	0.446280174	0.515038413	0.866498813	0.998723334	1	36.66272828	1.759521394	0.506058974	3.476909774	0.682677351	1	36.66272828	0.447126198	0.523713131	0.853761673	0.998488677	1	36.66272828	-0.360937153	0.54870529	-0.657797837	0.998600459	1	36.66272828	0.949218473	0.512926725	1.850592741	0.979749367	1	36.66272828	2.135201716	0.554788974	3.848673667	0.403731836	1
Cre01.g024550	384.0092625	-0.79631749	0.206971926	-3.847466195	0.999999997	1	384.0092625	-0.991395437	0.185558232	-5.342772598	0.999999973	1	384.0092625	-2.003995049	0.191393358	-10.47055693	0.491673284	1	384.0092625	-1.530384034	0.189501852	-8.075826273	0.99339691	1	384.0092625	-1.23478278	0.188766411	-6.541326795	0.999974802	1	384.0092625	-1.292478018	0.187498326	-6.893277626	0.999919508	1	384.0092625	-1.007459856	0.20945973	-4.809802131	0.999998924	1
Cre01.g024650	797.8916277	1.313052303	0.216059125	6.077282341	0.999262208	1	797.8916277	0.465212307	0.194444641	2.392518018	1	1	797.8916277	0.594420207	0.194735091	3.052455544	1	1	797.8916277	0.043156214	0.195815945	0.220391727	1	1	797.8916277	-0.297967219	0.196941105	-1.51297627	1	1	797.8916277	-0.050382712	0.195589767	-0.257593803	1	1	797.8916277	-0.432616549	0.219988842	-1.966538599	1	1
Cre01.g024750	830.3203428	1.702648711	0.168161615	10.12507348	0.961490198	1	830.3203428	1.147150799	0.152356998	7.529360726	0.999999989	1	830.3203428	1.58772012	0.152291806	10.42551243	0.99660703	1	830.3203428	1.424798993	0.152752536	9.327498123	0.999916917	1	830.3203428	0.468255698	0.155477848	3.011719697	1	1	830.3203428	1.153075308	0.152850402	7.543815976	0.999999985	1	830.3203428	0.923794987	0.170670475	5.412740467	1	1
Cre01.g024800	238.5446541	0.516324441	0.219943488	2.347532299	1	1	238.5446541	0.076658008	0.198991147	0.385233257	1	1	238.5446541	0.101554769	0.200354562	0.506875252	1	1	238.5446541	-0.204253476	0.20253135	-1.008503011	1	1	238.5446541	-1.004390002	0.20988187	-4.785501501	0.999998951	1	238.5446541	-0.506322848	0.203042777	-2.493675745	1	1	238.5446541	-0.518031995	0.228308101	-2.269004003	1	1
Cre01.g024850	436.8943507	-0.579040808	0.157877647	-3.667655415	1	1	436.8943507	-0.381913967	0.140815741	-2.712153947	1	1	436.8943507	-1.276486877	0.146375914	-8.720607373	0.999999615	1	436.8943507	-0.636395766	0.143671016	-4.429534795	1	1	436.8943507	-0.239346468	0.142600625	-1.67843912	1	1	436.8943507	-0.530574432	0.14234228	-3.727454918	1	1	436.8943507	-0.582783405	0.160209678	-3.637629208	1	1
Cre01.g024900	150.4301061	-1.78703456	0.273833427	-6.525991301	0.781632636	1	150.4301061	-1.102232948	0.24023504	-4.588143959	0.999906899	1	150.4301061	-1.754761999	0.246892861	-7.107382506	0.839717443	1	150.4301061	-1.07964494	0.242950212	-4.443893795	0.999924143	1	150.4301061	-1.776350856	0.249935975	-7.107223583	0.814559876	1	150.4301061	-2.326774533	0.252138102	-9.228175031	0.097485315	1	150.4301061	-2.785183442	0.296565798	-9.39145195	0.004053437	0.060944763
Cre01.g024950	958.8940866	-0.038055809	0.12853974	-0.296062592	1	1	958.8940866	-0.315561851	0.115594528	-2.729903018	1	1	958.8940866	-0.856302939	0.11755808	-7.284084047	1	1	958.8940866	-0.472156855	0.116931086	-4.037907046	1	1	958.8940866	-0.742532887	0.118085095	-6.288116965	1	1	958.8940866	-0.415472173	0.116335505	-3.571327366	1	1	958.8940866	-0.70242023	0.13136984	-5.346891109	1	1
Cre01.g025000	222.7931531	-1.542775937	0.270873949	-5.695549332	0.95429043	1	222.7931531	-1.962091958	0.243703402	-8.051147193	0.561806095	1	222.7931531	-1.49917095	0.243373571	-6.159957907	0.980198275	1	222.7931531	-1.401890884	0.243612617	-5.754590645	0.992958999	1	222.7931531	-1.826465812	0.24720888	-7.388350322	0.758652288	1	222.7931531	-1.604881708	0.2435571	-6.589344804	0.947628506	1	222.7931531	-1.972040755	0.277380944	-7.109503365	0.540144308	1
Cre01.g025025	459.2112834	-0.599852743	0.197936423	-3.030532405	1	1	459.2112834	-0.42043645	0.17666412	-2.379863264	1	1	459.2112834	-0.505314801	0.178186353	-2.835878248	1	1	459.2112834	-0.162781476	0.177497774	-0.917090239	1	1	459.2112834	0.161449165	0.176949778	0.912401062	1	1	459.2112834	0.126626068	0.17611362	0.719002132	1	1	459.2112834	-0.020525489	0.197486627	-0.103933566	1	1
Cre01.g025050	1966.985372	1.237989561	0.097189113	12.73794485	1	1	1966.985372	0.857203734	0.087823676	9.760508488	1	1	1966.985372	0.692197961	0.088411126	7.829308245	1	1	1966.985372	0.656787409	0.088652461	7.408563709	1	1	1966.985372	0.574150426	0.089003816	6.450851787	1	1	1966.985372	0.272321122	0.088910762	3.06285893	1	1	1966.985372	0.236548909	0.09944444	2.37870422	1	1
Cre01.g025100	346.8163258	-1.945546134	0.19554301	-9.949453769	0.609676176	1	346.8163258	-2.896446941	0.180051692	-16.0867521	3.20E-07	6.31E-06	346.8163258	-1.034193161	0.172284156	-6.002833852	0.99999999	1	346.8163258	-2.522580515	0.181639677	-13.88782761	0.002007267	0.034867732	346.8163258	-2.140239085	0.179595757	-11.91698026	0.217442514	1	346.8163258	-1.561313943	0.173984797	-8.973852709	0.994155631	1	346.8163258	-0.930440292	0.192842613	-4.824868716	0.999999985	1
Cre01.g025150	277.1336932	-0.303255613	0.190115004	-1.595116679	1	1	277.1336932	-0.105008459	0.169835166	-0.618296324	1	1	277.1336932	-0.100949735	0.172016099	-0.586862138	1	1	277.1336932	-0.008315615	0.172342146	-0.048250619	1	1	277.1336932	0.554423349	0.169997442	3.2613629	1	1	277.1336932	0.722155105	0.167829087	4.302919826	1	1	277.1336932	0.709585523	0.186902903	3.796546283	1	1
Cre01.g025250	486.9797827	-0.231855905	0.229242574	-1.011399851	1	1	486.9797827	0.265050744	0.203959932	1.299523596	1	1	486.9797827	1.220977994	0.202639595	6.025367313	0.999939569	1	486.9797827	1.031193045	0.203364737	5.070658062	0.999999051	1	486.9797827	1.081689598	0.203601122	5.312788004	0.999996764	1	486.9797827	1.316398609	0.202336831	6.505976222	0.99963563	1	486.9797827	1.647237947	0.224384729	7.341132132	0.942039843	1
Cre01.g025300	103.8942968	-1.387611911	0.256210621	-5.415903166	0.991579815	1	103.8942968	-0.822959514	0.221200192	-3.720428571	0.999999948	1	103.8942968	0.040025393	0.216850152	0.184576274	1	1	103.8942968	0.162626798	0.217032767	0.749319104	1	1	103.8942968	-0.584949545	0.227301979	-2.573446775	1	1	103.8942968	-0.513005946	0.22161839	-2.314816686	1	1	103.8942968	0.098395836	0.241556356	0.407341115	1	1
Cre01.g025350	213.5338511	-1.325047811	0.249678196	-5.307022534	0.996567143	1	213.5338511	-1.234096514	0.2224902	-5.546745485	0.999711727	1	213.5338511	-1.335149735	0.225163196	-5.929697914	0.998425207	1	213.5338511	-2.470364249	0.237761635	-10.39008773	0.02394734	0.324687787	213.5338511	-0.405095977	0.221880718	-1.825737633	1	1	213.5338511	-1.35398366	0.224850462	-6.021707268	0.997967629	1	213.5338511	-1.052705573	0.251044166	-4.193308252	0.999919487	1
Cre01.g025400	1540.219009	0.637298412	0.176999149	3.600573312	1	1	1540.219009	0.119511421	0.159196075	0.75071839	1	1	1540.219009	1.274392204	0.158521075	8.039260395	0.999997646	1	1540.219009	0.558127057	0.159310148	3.50339928	1	1	1540.219009	1.33196406	0.158689317	8.393533237	0.999987215	1	1540.219009	0.804221826	0.158830658	5.063391638	1	1	1540.219009	0.684907391	0.177496471	3.858709911	1	1
Cre01.g025450	746.0642419	-1.241170263	0.149623513	-8.295288881	0.999999803	1	746.0642419	-1.315671723	0.133821643	-9.83153172	0.999999842	1	746.0642419	-1.655367049	0.136160778	-12.1574441	0.994314301	1	746.0642419	-0.854726668	0.134024401	-6.37739592	1	1	746.0642419	-0.401505902	0.133302902	-3.011981717	1	1	746.0642419	-1.188595786	0.134348609	-8.847101559	0.999999999	1	746.0642419	-1.221078446	0.151251904	-8.07314428	0.99999987	1
Cre01.g025500	195.5590396	-0.299205758	0.253480279	-1.180390675	1	1	195.5590396	-0.303071455	0.227134754	-1.334324446	1	1	195.5590396	-1.849752052	0.240524802	-7.690483622	0.733905238	1	195.5590396	-0.796877582	0.232159928	-3.432451026	0.99999989	1	195.5590396	-1.567225036	0.240621642	-6.513233906	0.963956669	1	195.5590396	-0.29044774	0.228309148	-1.272168649	1	1	195.5590396	-0.150474057	0.255059843	-0.589955891	1	1
Cre01.g025551	545.363042	3.719228483	0.201567966	18.45148589	7.36E-18	2.91E-16	545.363042	3.358226359	0.189880856	17.68596601	4.24E-13	1.38E-11	545.363042	4.243492407	0.189156166	22.43380433	9.49E-33	5.42E-31	545.363042	3.058267399	0.191860822	15.94003069	1.74E-08	6.20E-07	545.363042	2.898738504	0.192907852	15.02654496	1.59E-06	7.10E-05	545.363042	3.589350478	0.19005359	18.88599145	3.07E-17	1.89E-15	545.363042	3.770780376	0.20247754	18.62320323	1.11E-18	9.83E-17
Cre01.g025600	229.5786786	2.478395662	0.23093918	10.73181112	0.019155006	0.154216423	229.5786786	1.124698625	0.212297698	5.297742922	0.999981301	1	229.5786786	0.375299864	0.217498279	1.725530274	1	1	229.5786786	-0.084047519	0.222311619	-0.378061747	1	1	229.5786786	1.006187584	0.215513846	4.668783952	0.999998	1	229.5786786	0.050033017	0.219312973	0.228135235	1	1	229.5786786	0.462834584	0.241455156	1.916855254	1	1
Cre01.g025700	269.93486	2.645524411	0.31913421	8.289692323	0.021550161	0.171427842	269.93486	0.938496292	0.289191503	3.245241584	0.999879005	1	269.93486	1.363602866	0.289126264	4.716288466	0.986135688	1	269.93486	-0.106243138	0.294794585	-0.360397183	1	1	269.93486	-0.554651414	0.29900696	-1.854978274	0.99999933	1	269.93486	-0.929913577	0.299149158	-3.108528147	0.999826286	1	269.93486	-1.517081305	0.346053013	-4.383956357	0.91856819	1
Cre01.g025767	371.7995653	1.960068232	0.265225533	7.390194336	0.559837717	1	371.7995653	2.140893915	0.241455306	8.86662607	0.279771768	1	371.7995653	1.87559919	0.243464711	7.703782541	0.695310584	1	371.7995653	2.545923057	0.241792255	10.52938217	0.011978485	0.174949823	371.7995653	2.257106454	0.243125939	9.283692504	0.145141001	1	371.7995653	3.432560391	0.239747478	14.31739935	1.15E-09	4.03E-08	371.7995653	3.167856522	0.263020168	12.04415824	4.49E-06	0.000116903
Cre01.g025808	144.1520372	-1.04233974	0.333875539	-3.121941016	0.997936679	1	144.1520372	-1.090106376	0.298748266	-3.648912813	0.998839252	1	144.1520372	0.542911363	0.29183852	1.86031427	0.999999702	1	144.1520372	-0.127413758	0.295750381	-0.430815195	1	1	144.1520372	-0.383890198	0.298628134	-1.285512495	0.999999969	1	144.1520372	0.093170278	0.293398634	0.317555256	1	1	144.1520372	0.397744877	0.32629469	1.218974409	0.999999546	1
Cre01.g025850	2313.320047	0.524893768	0.138149892	3.799451151	1	1	2313.320047	0.165761992	0.124115392	1.335547432	1	1	2313.320047	0.768253991	0.123949748	6.198108513	1	1	2313.320047	0.508624963	0.124289085	4.092273755	1	1	2313.320047	1.099961579	0.123918629	8.8764828	1	1	2313.320047	0.759633641	0.123905693	6.13074045	1	1	2313.320047	0.637804437	0.138486292	4.605542014	1	1
Cre01.g025900	186.6528393	-1.153206369	0.256446669	-4.496866235	0.999520055	1	186.6528393	-0.357663803	0.223407399	-1.600948784	1	1	186.6528393	0.148627079	0.222851275	0.666933942	1	1	186.6528393	0.137027314	0.223688047	0.612582193	1	1	186.6528393	-0.096986129	0.226130189	-0.428895095	1	1	186.6528393	0.299869287	0.221804889	1.351950759	1	1	186.6528393	0.379879549	0.247301022	1.536101815	1	1
Cre01.g025950	366.2020701	9.110111786	0.601479512	15.14617141	1.52E-32	1.32E-30	366.2020701	8.334078594	0.591053423	14.10038122	4.25E-27	2.90E-25	366.2020701	6.593849468	0.592546647	11.12798376	4.50E-15	1.22E-13	366.2020701	5.275844557	0.595925567	8.853193837	1.93E-08	6.83E-07	366.2020701	4.274319497	0.602316155	7.09647161	7.97E-05	0.002689526	366.2020701	4.040362306	0.601353749	6.718777942	0.000345723	0.006451674	366.2020701	3.888870518	0.620368292	6.268648106	0.001164343	0.020043707
Cre01.g025983	1113.718408	3.856519104	0.167512821	23.02223245	7.60E-29	5.68E-27	1113.718408	2.642104727	0.151727656	17.41346826	1.16E-05	0.000193111	1113.718408	0.750805585	0.154404534	4.862587687	1	1	1113.718408	0.037637682	0.157090503	0.239592346	1	1	1113.718408	-0.745489286	0.162371352	-4.591261172	1	1	1113.718408	-1.279663051	0.163779062	-7.813349474	0.999994543	1	1113.718408	-1.57354896	0.189921002	-8.285281495	0.987629177	1
Cre01.g026016	2752.760611	1.126285037	0.111763001	10.07744089	1	1	2752.760611	1.30870474	0.100587342	13.01063049	1	1	2752.760611	1.760158354	0.100538569	17.50729468	0.991473627	1	2752.760611	1.749934748	0.100670801	17.38274385	0.993504025	1	2752.760611	1.873308744	0.100690108	18.60469495	0.895845601	1	2752.760611	2.324734725	0.100120193	23.21943913	0.00059046	0.010410171	2752.760611	2.329618276	0.110994989	20.9884995	0.001490608	0.024959138
Cre01.g026050	236.5872904	1.265445836	0.349753004	3.618112841	0.982144739	1	236.5872904	1.278199801	0.315066369	4.056922367	0.989016746	1	236.5872904	1.664931586	0.315079549	5.284162661	0.856208927	1	236.5872904	1.439661882	0.316096891	4.554495543	0.96185899	1	236.5872904	0.750570526	0.31959627	2.348495889	0.999953737	1	236.5872904	1.833161614	0.314546874	5.827944145	0.702085689	1	236.5872904	1.291605927	0.351390635	3.675698203	0.978098606	1
Cre01.g026100	167.0426913	0.991187417	0.26315065	3.766615879	0.999936858	1	167.0426913	1.716069604	0.23642902	7.258286677	0.885107288	1	167.0426913	1.795857568	0.237680219	7.555772094	0.804800868	1	167.0426913	1.558394724	0.239582919	6.504615322	0.967351932	1	167.0426913	0.589982562	0.248897358	2.370384994	0.999999993	1	167.0426913	1.526034623	0.238618753	6.395283717	0.976499279	1	167.0426913	1.833423408	0.260667202	7.03357918	0.738601324	1
Cre01.g026150	318.83052	0.568382422	0.239580515	2.37240671	0.999999999	1	318.83052	0.628272547	0.21538823	2.916930735	1	1	318.83052	1.600361384	0.214144444	7.47327998	0.968994042	1	318.83052	0.319089202	0.218372742	1.461213516	1	1	318.83052	0.316022671	0.219093182	1.442412166	1	1	318.83052	0.433339804	0.217011915	1.99684798	1	1	318.83052	0.432420697	0.242280061	1.784796884	1	1
Cre01.g026200	19.13766429	-4.186799109	0.866541622	-4.831619163	0.005808102	0.052685576	19.13766429	-5.304511001	0.981819766	-5.402733971	0.000381748	0.005034248	19.13766429	-0.8062311	0.528046851	-1.526817361	0.988111918	1	19.13766429	-0.567040734	0.525315789	-1.079428309	0.996812653	1	19.13766429	0.60683012	0.504340922	1.203214124	0.997130837	1	19.13766429	-0.10227794	0.509975725	-0.200554526	0.999919616	1	19.13766429	-0.146533069	0.573104197	-0.255683119	0.999479867	1
Cre01.g026250	387.6905414	-0.074624297	0.189084054	-0.394662033	1	1	387.6905414	-0.281588641	0.169967615	-1.656719371	1	1	387.6905414	-0.7255292	0.172659259	-4.202086854	1	1	387.6905414	-0.898341161	0.174140046	-5.158728172	1	1	387.6905414	-1.306843862	0.177606068	-7.358103689	0.999952452	1	387.6905414	-0.425408952	0.171284909	-2.483633583	1	1	387.6905414	-0.301873264	0.191529708	-1.576117186	1	1
Cre01.g026300	610.3341314	0.865879934	0.218986981	3.954024709	0.999999888	1	610.3341314	0.256064984	0.197152764	1.298815089	1	1	610.3341314	0.403885569	0.197527949	2.044700873	1	1	610.3341314	0.100736248	0.198401572	0.507739164	1	1	610.3341314	-0.098198474	0.199279325	-0.492767997	1	1	610.3341314	-0.079418124	0.19832555	-0.400443229	1	1	610.3341314	-0.149061366	0.222171324	-0.670929818	1	1
Cre01.g026350	52.10771862	0.996248759	0.469158479	2.123480239	0.983801253	1	52.10771862	1.547556147	0.421709954	3.669716906	0.858337349	1	52.10771862	0.586923184	0.432933806	1.355688043	0.99945066	1	52.10771862	-0.336739679	0.452404455	-0.74433325	0.999881887	1	52.10771862	1.168568324	0.429589105	2.720200093	0.973530088	1	52.10771862	1.119828633	0.426683718	2.624493472	0.980435095	1	52.10771862	1.012641494	0.474443293	2.134378353	0.9812871	1
Cre01.g026400	109.8609586	-0.072148336	0.265163515	-0.272089984	1	1	109.8609586	0.049785263	0.238008502	0.209174306	1	1	109.8609586	0.382145562	0.238551437	1.601941982	1	1	109.8609586	0.379455341	0.239728742	1.582852931	1	1	109.8609586	0.170718801	0.243086205	0.702297365	1	1	109.8609586	0.038121823	0.240854378	0.158277476	1	1	109.8609586	0.117736435	0.268716429	0.438143792	1	1
Cre01.g026450	2615.259243	1.06666706	0.111248524	9.588145726	1	1	2615.259243	1.469058036	0.099775189	14.72368088	0.999999949	1	2615.259243	0.993980328	0.100357586	9.904386576	1	1	2615.259243	1.2804732	0.100236511	12.77451885	1	1	2615.259243	1.025174905	0.100608668	10.18972748	1	1	2615.259243	0.864558611	0.10041157	8.610149314	1	1	2615.259243	0.670072466	0.112261509	5.968853204	1	1
Cre01.g026500	227.9980597	-1.995571639	0.285445287	-6.9910828	0.506188891	1	227.9980597	-0.660161029	0.244755864	-2.69722252	0.999999978	1	227.9980597	-0.803134612	0.247546728	-3.244375788	0.999999334	1	227.9980597	-0.432182663	0.246250363	-1.755053912	1	1	227.9980597	-0.604642991	0.248124153	-2.436856643	0.999999991	1	227.9980597	0.645688835	0.241688645	2.671572907	0.999999989	1	227.9980597	0.370915389	0.270779682	1.3698051	0.999999999	1
Cre01.g026550	1023.346787	1.374005239	0.156333721	8.788924294	0.999968889	1	1023.346787	1.03855872	0.140683257	7.382248208	1	1	1023.346787	-0.188501731	0.142959919	-1.318563498	1	1	1023.346787	-0.012769137	0.142887242	-0.089365132	1	1	1023.346787	-0.052100928	0.143333083	-0.363495483	1	1	1023.346787	-0.01860287	0.142446155	-0.130595802	1	1	1023.346787	0.01180415	0.159314691	0.074093295	1	1
Cre01.g026600	3573.646304	0.941523119	0.131069401	7.183393785	1	1	3573.646304	0.968480724	0.117426617	8.247540055	1	1	3573.646304	0.251715625	0.117917828	2.134669793	1	1	3573.646304	0.266102786	0.118003835	2.255035068	1	1	3573.646304	0.370443159	0.11803203	3.138496876	1	1	3573.646304	0.162878901	0.117929662	1.381152955	1	1	3573.646304	0.363760204	0.131678156	2.762494668	1	1
Cre01.g026650	73.35524375	-0.631858706	0.518103278	-1.219561299	0.995863111	1	73.35524375	-0.175308534	0.460369486	-0.380799639	0.999964226	1	73.35524375	0.617866084	0.458160058	1.348581295	0.998722315	1	73.35524375	0.324155389	0.460624887	0.703729647	0.99986295	1	73.35524375	-0.095475109	0.465101173	-0.205278153	0.999982191	1	73.35524375	0.387446416	0.458979315	0.844147881	0.999778849	1	73.35524375	-0.691820753	0.525436798	-1.31665836	0.993607577	1
Cre01.g026700	19.23450559	-0.243242885	0.638845912	-0.380753607	0.99724213	1	19.23450559	-1.671457333	0.628097101	-2.661144798	0.699539401	1	19.23450559	0.411361871	0.570306526	0.721299603	0.99734023	1	19.23450559	0.938757968	0.563632652	1.665549297	0.9701405	1	19.23450559	-0.097281862	0.590977717	-0.164611726	0.999551646	1	19.23450559	0.766749702	0.563008079	1.361880462	0.985755232	1	19.23450559	0.853318602	0.623761795	1.368019985	0.966995654	1
Cre01.g026750	21.4988903	-1.275767712	0.863222698	-1.477912612	0.799335467	1	21.4988903	-0.930046457	0.757330518	-1.228058866	0.921196807	1	21.4988903	0.153630857	0.738206434	0.208113679	0.995575471	1	21.4988903	0.580434143	0.732361465	0.792551453	0.973922139	1	21.4988903	1.198698315	0.724734762	1.653982088	0.865565673	1	21.4988903	1.019081501	0.722422996	1.410643773	0.912753813	1	21.4988903	2.487162343	0.785891056	3.164767336	0.267666645	1
Cre01.g026800	16.75601693	-0.008550465	0.97631866	-0.008757863	0.999142726	1	16.75601693	-5.027932698	1.438926129	-3.494225725	0.017676649	0.166456016	16.75601693	-0.345972847	0.902122626	-0.383509778	0.971289023	1	16.75601693	1.001904283	0.869301957	1.152538856	0.874825214	1	16.75601693	2.021642138	0.85753998	2.357490246	0.489934143	1	16.75601693	1.494635889	0.859295868	1.739372834	0.721796008	1	16.75601693	2.263235402	0.942290067	2.401845761	0.389988432	1
Cre01.g026850	11.8366936	-0.607067288	1.205046692	-0.50377076	0.891395239	1	11.8366936	-0.64484844	1.081487484	-0.59626066	0.902136439	1	11.8366936	0.672197958	1.056699851	0.63612951	0.901265111	1	11.8366936	1.202619964	1.049984053	1.145369742	0.777343245	1	11.8366936	0.898276989	1.057972595	0.849055063	0.854221123	1	11.8366936	1.070979679	1.048766343	1.021180443	0.813848026	1	11.8366936	1.802567113	1.153831165	1.562245125	0.568422705	1
Cre01.g026900	554.261875	-3.646126803	0.18321731	-19.90055855	1.30E-19	5.78E-18	554.261875	-3.382266907	0.159845288	-21.15962844	2.63E-18	1.19E-16	554.261875	-3.543828869	0.165041919	-21.47229554	4.21E-21	1.54E-19	554.261875	-1.786825972	0.154158485	-11.59083763	0.916640555	1	554.261875	-1.055115833	0.15231527	-6.927183562	1	1	554.261875	-1.458506419	0.152431381	-9.56828184	0.999809116	1	554.261875	-1.24994146	0.170612193	-7.326214149	0.999994494	1
Cre01.g026950	544.5936057	1.757308383	0.19687742	8.9259011	0.891156922	1	544.5936057	1.838783272	0.178387858	10.30778266	0.81693408	1	544.5936057	1.874987732	0.179030493	10.47300772	0.757496949	1	544.5936057	1.89653834	0.179289604	10.57807201	0.718052047	1	544.5936057	1.556894654	0.180554573	8.622848084	0.992938808	1	544.5936057	1.801250426	0.179038169	10.06070624	0.866521192	1	544.5936057	1.513544955	0.198939109	7.608081513	0.99276233	1
Cre01.g027000	65693.64102	0.034766527	0.102369324	0.339618605	1	1	65693.64102	-0.027723228	0.091570129	-0.302754058	1	1	65693.64102	-0.277026454	0.091595533	-3.024453771	1	1	65693.64102	0.10398953	0.091584756	1.135445839	1	1	65693.64102	0.419357745	0.091578005	4.579240897	1	1	65693.64102	0.037542241	0.091578871	0.409944353	1	1	65693.64102	0.031404411	0.102390721	0.306711496	1	1
Cre01.g027050	829.3175711	0.2682034	0.175886124	1.524869585	1	1	829.3175711	-0.023065995	0.158048838	-0.145942202	1	1	829.3175711	-0.13080741	0.158890916	-0.823252916	1	1	829.3175711	0.057699741	0.158803945	0.363339468	1	1	829.3175711	0.163491708	0.158879932	1.029026802	1	1	829.3175711	-0.031367675	0.158573007	-0.197812201	1	1	829.3175711	-0.168537097	0.177802797	-0.94788777	1	1
Cre01.g027100	1120.312904	0.677358161	0.116706522	5.80394438	1	1	1120.312904	0.243586652	0.105423288	2.310558281	1	1	1120.312904	-0.456614524	0.107634108	-4.242284631	1	1	1120.312904	0.329885809	0.106145719	3.107857872	1	1	1120.312904	0.142331058	0.106836616	1.332231059	1	1	1120.312904	-0.111174312	0.106600926	-1.042901941	1	1	1120.312904	-0.31405719	0.120094235	-2.615089635	1	1
Cre01.g027150	607.4908449	-0.318813163	0.170323132	-1.871813645	1	1	607.4908449	-0.279437505	0.152529074	-1.832027802	1	1	607.4908449	0.812686963	0.151217919	5.374276879	1	1	607.4908449	0.11149839	0.152900208	0.729223275	1	1	607.4908449	-0.308008366	0.154696548	-1.991048739	1	1	607.4908449	-0.261444576	0.153339544	-1.705004256	1	1	607.4908449	-0.267353584	0.171879101	-1.555474641	1	1
Cre01.g027200	6904.597924	0.320478676	0.13438066	2.384857146	1	1	6904.597924	0.165903454	0.120290165	1.379193836	1	1	6904.597924	0.098284759	0.120408345	0.816262025	1	1	6904.597924	0.376306401	0.120369703	3.126255134	1	1	6904.597924	0.289113707	0.12043876	2.400503847	1	1	6904.597924	0.162897406	0.120369427	1.35331214	1	1	6904.597924	0.039922939	0.134632828	0.296531981	1	1
Cre01.g027250	1585.23047	1.950082665	0.168429595	11.57802861	0.616525907	1	1585.23047	1.634533091	0.151448888	10.79263843	0.992092062	1	1585.23047	1.023444845	0.152156843	6.726249189	1	1	1585.23047	1.353406385	0.151986021	8.904808307	0.999989515	1	1585.23047	0.597360537	0.153059127	3.902809001	1	1	1585.23047	0.58807759	0.152562898	3.854656645	1	1	1585.23047	-0.073069828	0.171921555	-0.425018424	1	1
Cre01.g027300	3224.400154	-1.668629216	0.155320945	-10.743105	0.983556432	1	3224.400154	-1.791983782	0.138901258	-12.90113432	0.932879239	1	3224.400154	0.240346951	0.137581903	1.746937249	1	1	3224.400154	0.430647832	0.137562092	3.130570546	1	1	3224.400154	0.277569525	0.137701007	2.015740714	1	1	3224.400154	-0.03319645	0.137676648	-0.241118956	1	1	3224.400154	0.367970721	0.153706056	2.393989739	1	1
Cre01.g027350	275.4683052	-0.643247277	0.285480973	-2.253205423	0.999998995	1	275.4683052	-0.521670812	0.254861799	-2.046877226	0.999999997	1	275.4683052	2.700182025	0.246070469	10.97320633	0.002217413	0.021932206	275.4683052	0.736182262	0.250915322	2.933986874	0.999999763	1	275.4683052	0.219372198	0.254524948	0.861888785	1	1	275.4683052	0.245669881	0.252232479	0.97398195	1	1	275.4683052	1.062462052	0.277036053	3.835103915	0.999643035	1
Cre01.g027450	53.83627776	-0.65652195	0.47893654	-1.370791108	0.99748518	1	53.83627776	-0.335629927	0.425523939	-0.788745113	0.999954128	1	53.83627776	0.819563417	0.419850769	1.952035053	0.997534923	1	53.83627776	0.319803334	0.424495471	0.753372781	0.999962249	1	53.83627776	-0.577308248	0.437879911	-1.31841684	0.999421037	1	53.83627776	-0.455870689	0.430564664	-1.058774042	0.999832297	1	53.83627776	-0.397917169	0.48275775	-0.82425848	0.999548	1
Cre01.g027500	45.89539997	-0.172109315	0.577196473	-0.298181508	0.999313357	1	45.89539997	0.315393392	0.513012089	0.614787446	0.999491023	1	45.89539997	1.185302623	0.508986265	2.328751686	0.945270269	1	45.89539997	0.273303751	0.520154399	0.525428125	0.999555442	1	45.89539997	0.453032043	0.51965383	0.871795832	0.998545377	1	45.89539997	1.339257319	0.507479488	2.639037344	0.903543285	1	45.89539997	1.417882089	0.562681174	2.519867654	0.849558825	1
Cre01.g027550	101.8537567	-5.70264488	0.745917056	-7.645146107	3.45E-07	5.94E-06	101.8537567	-3.989040484	0.605345871	-6.589688099	0.000508481	0.006602063	101.8537567	-0.966248637	0.585140838	-1.651309521	0.96135853	1	101.8537567	-1.574839759	0.587867249	-2.678903718	0.765229143	1	101.8537567	-2.202579085	0.592586107	-3.716892885	0.366229651	1	101.8537567	-1.566222427	0.586908624	-2.668596718	0.770073453	1	101.8537567	-2.190199952	0.662249016	-3.307215108	0.386978417	1
Cre01.g027600	130.1491548	0.432257992	0.340944514	1.26782504	0.99999787	1	130.1491548	1.058373633	0.304219253	3.478983075	0.999016674	1	130.1491548	2.959018143	0.297277322	9.953729815	0.000627656	0.006705937	130.1491548	1.902064967	0.302242391	6.293177339	0.627041626	1	130.1491548	1.759363506	0.304161686	5.784303509	0.785570786	1	130.1491548	1.806890165	0.301554926	5.991910623	0.739037307	1	130.1491548	1.953996494	0.329883825	5.923286759	0.555454163	1
Cre01.g027650	75.94783119	1.590200835	0.467454033	3.401833599	0.809664861	1	75.94783119	2.101429925	0.425778327	4.935502324	0.405854311	1	75.94783119	2.920922024	0.423467719	6.897626182	0.014825703	0.125633069	75.94783119	2.042392539	0.430464554	4.744624198	0.460775217	1	75.94783119	2.093784501	0.4313843	4.853640949	0.413946912	1	75.94783119	2.787468369	0.423776243	6.577689092	0.031569077	0.384169842	75.94783119	3.106694247	0.458348507	6.778017603	0.007877856	0.111963478
Cre01.g027700	73.58307323	1.23068041	0.403917998	3.046857077	0.971586754	1	73.58307323	1.216040852	0.36603953	3.322157179	0.983892536	1	73.58307323	1.433282766	0.367021235	3.905176677	0.938717861	1	73.58307323	0.583945101	0.375250771	1.556146303	0.999919553	1	73.58307323	0.723625907	0.375317455	1.928036914	0.999664037	1	73.58307323	0.543780388	0.373396594	1.456307843	0.999951889	1	73.58307323	0.614717433	0.414964657	1.481372986	0.999578559	1
Cre01.g027764	165.1242363	1.943757519	0.309070004	6.289052632	0.57219815	1	165.1242363	1.46480822	0.281191859	5.209283894	0.971499136	1	165.1242363	1.663529131	0.281804125	5.903139748	0.883758756	1	165.1242363	1.182965235	0.284409077	4.159379319	0.997965388	1	165.1242363	0.123039141	0.293883667	0.418666141	1	1	165.1242363	0.692741447	0.285963691	2.422480439	0.999997578	1	165.1242363	0.415270744	0.321168252	1.293000603	0.999999598	1
Cre01.g027800	1284.159042	1.035706285	0.163355925	6.340181955	0.999999998	1	1284.159042	1.063993902	0.146640023	7.255821967	1	1	1284.159042	0.498985118	0.14762134	3.380169262	1	1	1284.159042	0.65870435	0.147599501	4.462781683	1	1	1284.159042	0.333363997	0.14836674	2.246891701	1	1	1284.159042	0.795879221	0.14716706	5.40799836	1	1	1284.159042	0.860229136	0.164139465	5.240842827	1	1
Cre01.g027850	392.9758916	-0.896064957	0.249748838	-3.587864365	0.999995069	1	392.9758916	-0.518958481	0.222302102	-2.33447402	1	1	392.9758916	-2.624833101	0.237528754	-11.05059096	0.004262244	0.0401117	392.9758916	-0.836653447	0.225026164	-3.718027425	0.999999883	1	392.9758916	0.339082297	0.22191245	1.528000336	1	1	392.9758916	0.134287059	0.221608024	0.605966588	1	1	392.9758916	0.088913913	0.247934725	0.358618232	1	1
Cre01.g027900	143.1196553	-0.923848471	0.288136072	-3.206292309	0.999906095	1	143.1196553	-0.914290371	0.257560577	-3.549807118	0.999987531	1	143.1196553	-2.420653923	0.277280562	-8.729980574	0.064624551	0.469692955	143.1196553	-1.244772481	0.263696714	-4.720470198	0.997908363	1	143.1196553	-0.852524528	0.261587815	-3.259037606	0.999994243	1	143.1196553	-0.766455647	0.258556767	-2.964361195	0.999999083	1	143.1196553	-0.364884907	0.287527829	-1.269042056	0.999999994	1
Cre01.g027950	696.0405099	-0.898935194	0.1330137	-6.758215108	1	1	696.0405099	-1.202817307	0.119731775	-10.04593231	1	1	696.0405099	-1.120840532	0.12076851	-9.280900549	1	1	696.0405099	-1.203457909	0.121652478	-9.892588513	1	1	696.0405099	-0.273984387	0.1190854	-2.3007387	1	1	696.0405099	-0.956757243	0.119987156	-7.973830504	1	1	696.0405099	-1.045291658	0.135456844	-7.716787338	1	1
Cre01.g028000	29.45475817	-0.246610025	0.643655887	-0.383139547	0.997017415	1	29.45475817	-0.492163394	0.579800673	-0.848849297	0.995355724	1	29.45475817	-0.357441103	0.583243706	-0.612850339	0.997597097	1	29.45475817	-0.422901853	0.586444786	-0.721128167	0.996437409	1	29.45475817	-0.74837747	0.595489346	-1.256743676	0.982218257	1	29.45475817	0.254902107	0.575455527	0.442957093	0.998832074	1	29.45475817	-0.904946803	0.666496855	-1.357766051	0.949814904	1
Cre01.g028050	64.75877407	6.45141273	0.64794717	9.956695585	3.21E-12	8.58E-11	64.75877407	4.922312499	0.615457508	7.997810465	1.03E-06	1.92E-05	64.75877407	3.433672775	0.62364067	5.505851267	0.010755981	0.094220922	64.75877407	1.612164261	0.655208443	2.460536455	0.723050369	1	64.75877407	-3.397586393	1.327620504	-2.559154805	0.146263158	1	64.75877407	-0.042087553	0.7228203	-0.058226855	0.998985563	1	64.75877407	-1.546765256	1.052737181	-1.469279592	0.666971944	1
Cre01.g028101	1526.897858	-1.118974812	0.121209019	-9.231778463	1	1	1526.897858	-1.182937542	0.108409069	-10.91179509	1	1	1526.897858	-1.665255554	0.109881364	-15.15503167	0.998842068	1	1526.897858	-0.848628915	0.108677579	-7.808684384	1	1	1526.897858	-0.870843422	0.108927473	-7.994708777	1	1	1526.897858	-1.58619533	0.109566113	-14.47706121	0.999920558	1	1526.897858	-1.975042856	0.124566982	-15.85526773	0.579397039	1
Cre01.g028150	185.6769161	-0.25733893	0.255174905	-1.008480555	1	1	185.6769161	-0.70293387	0.23038517	-3.051124649	0.999999991	1	185.6769161	-1.338092692	0.237035839	-5.645107083	0.997384356	1	185.6769161	-0.63685963	0.232892969	-2.734559284	0.999999998	1	185.6769161	-0.475043955	0.232791702	-2.040639554	1	1	185.6769161	-0.976929053	0.233705428	-4.180172711	0.999994001	1	185.6769161	-0.825016607	0.26181569	-3.151135086	0.999996402	1
Cre01.g028200	6100.479934	-1.840719673	0.102950444	-17.87966714	0.939087102	1	6100.479934	-2.006852544	0.092083762	-21.79377232	0.470339522	1	6100.479934	-2.342551063	0.092507386	-25.3228544	0.00010655	0.001258633	6100.479934	-1.787646347	0.092242145	-19.37993039	0.989336154	1	6100.479934	-1.802495645	0.092336216	-19.521004	0.983780933	1	6100.479934	-2.090961922	0.09229346	-22.65558056	0.162171401	1	6100.479934	-2.474206531	0.103821602	-23.83132687	2.47E-06	6.73E-05
Cre01.g028250	1476.920921	-1.049340725	0.149936887	-6.998549511	1	1	1476.920921	-1.013103851	0.134007669	-7.56004384	1	1	1476.920921	-1.467494269	0.135165233	-10.85703946	0.999959202	1	1476.920921	-0.744239075	0.134303625	-5.541466771	1	1	1476.920921	-0.716281911	0.13445088	-5.327461672	1	1	1476.920921	-1.226583875	0.13466071	-9.108698994	0.999999995	1	1476.920921	-1.531100222	0.15176485	-10.08863527	0.998998027	1
Cre01.g028300	2413.12994	-0.363652926	0.252852514	-1.438201739	1	1	2413.12994	-0.503943081	0.22623971	-2.227474047	1	1	2413.12994	-0.367560875	0.226347957	-1.62387538	1	1	2413.12994	0.271454078	0.226152107	1.200316376	1	1	2413.12994	-0.234663744	0.226424561	-1.036388204	1	1	2413.12994	-0.417422284	0.226338401	-1.84423978	1	1	2413.12994	-0.956548394	0.253584626	-3.772107194	0.999980625	1
Cre01.g028350	80.18054296	-2.014995266	0.395731098	-5.091829469	0.484886671	1	80.18054296	-1.620450152	0.345831791	-4.685659891	0.863788217	1	80.18054296	-1.185901668	0.345472317	-3.432696662	0.99077545	1	80.18054296	-0.396296426	0.338616483	-1.170340032	0.99999891	1	80.18054296	-0.839862215	0.344753426	-2.436124348	0.999617453	1	80.18054296	0.00479831	0.334326238	0.01435218	1	1	80.18054296	0.038282726	0.373877275	0.10239383	0.999999948	1
Cre01.g028400	238.6108921	0.839202441	0.22473963	3.73410973	0.99999988	1	238.6108921	0.37770481	0.203594216	1.855184386	1	1	238.6108921	0.372006023	0.204998204	1.814679421	1	1	238.6108921	-1.13075481	0.216907834	-5.213065784	0.99996931	1	238.6108921	-0.309067669	0.210448528	-1.468614064	1	1	238.6108921	0.19028667	0.205462937	0.926136229	1	1	238.6108921	-0.00876794	0.231077415	-0.037943734	1	1
Cre01.g028423	145.7194873	-0.011200172	0.301682711	-0.037125666	1	1	145.7194873	-0.647894687	0.273307902	-2.370566977	0.999999624	1	145.7194873	-0.818282412	0.276994157	-2.954150449	0.999990059	1	145.7194873	-0.479379109	0.275570896	-1.739585406	0.999999983	1	145.7194873	-0.767410311	0.279010376	-2.750472299	0.999995013	1	145.7194873	-0.400260013	0.273750404	-1.462134875	0.999999997	1	145.7194873	-0.102529906	0.304815456	-0.33636715	1	1
Cre01.g028450	708.7127961	2.885623179	0.173667647	16.61577863	1.70E-07	3.00E-06	708.7127961	3.117045848	0.159853554	19.49938414	1.39E-12	4.32E-11	708.7127961	3.417531144	0.159964379	21.36432606	3.95E-19	1.31E-17	708.7127961	2.712189304	0.161383905	16.80582273	5.10E-06	0.000130677	708.7127961	2.440740506	0.162443347	15.02517988	0.003331892	0.079974506	708.7127961	2.440882123	0.161513037	15.11260127	0.0031696	0.048367969	708.7127961	2.49671266	0.175826808	14.1998407	0.00236395	0.037376756
Cre01.g028500	822.7348837	0.909066571	0.169483942	5.363732757	1	1	822.7348837	0.654718601	0.152360811	4.297158813	1	1	822.7348837	-0.577778846	0.155283132	-3.720808808	1	1	822.7348837	-0.00623194	0.154180674	-0.040419725	1	1	822.7348837	-0.317290608	0.1553689	-2.042175796	1	1	822.7348837	-0.011575514	0.153747883	-0.07528893	1	1	822.7348837	-0.098728367	0.172288032	-0.573042511	1	1
Cre01.g028550	268.6526829	0.243013902	0.219567838	1.106782779	1	1	268.6526829	0.840180269	0.195733556	4.292469255	0.999999998	1	268.6526829	0.539531968	0.198049226	2.72423164	1	1	268.6526829	0.776163149	0.197675395	3.926453005	1	1	268.6526829	0.202397233	0.201293841	1.005481496	1	1	268.6526829	0.478557264	0.198013642	2.416789362	1	1	268.6526829	0.154475942	0.223135687	0.692295992	1	1
Cre01.g028600	239.9628372	-3.052885653	0.28731357	-10.6256229	0.000123869	0.001528015	239.9628372	-2.438966601	0.250452214	-9.738251316	0.039827099	0.344791306	239.9628372	-3.025360921	0.258953652	-11.68302087	3.75E-05	0.000467133	239.9628372	-2.171163522	0.252306628	-8.605257584	0.24876068	1	239.9628372	-1.762196882	0.25052904	-7.033902657	0.828741517	1	239.9628372	-1.041725837	0.245797433	-4.238147743	0.999951632	1	239.9628372	-0.753039328	0.274558582	-2.742727331	0.99999721	1
Cre01.g028650	2580.276534	-0.458081243	0.09748913	-4.698793018	1	1	2580.276534	-0.753474657	0.087495	-8.611630988	1	1	2580.276534	-0.694266512	0.087843017	-7.903491173	1	1	2580.276534	-0.448590203	0.087728693	-5.113380643	1	1	2580.276534	-0.747513602	0.088291435	-8.466433936	1	1	2580.276534	-0.654789144	0.087720192	-7.464520213	1	1	2580.276534	-0.681157364	0.098370186	-6.924428964	1	1
Cre01.g028713	1570.992025	0.207847833	0.126530895	1.642664686	1	1	1570.992025	0.404157416	0.113275508	3.567915291	1	1	1570.992025	-0.060020992	0.114279537	-0.525212067	1	1	1570.992025	0.034875987	0.114356922	0.304974866	1	1	1570.992025	-0.086244005	0.114823385	-0.751101391	1	1	1570.992025	0.494630766	0.113491859	4.358292919	1	1	1570.992025	0.382196574	0.126940341	3.01083621	1	1
Cre01.g028777	31.94092813	-0.703474773	0.669398811	-1.050905322	0.97364505	1	31.94092813	0.130183945	0.590496069	0.220465389	0.999383231	1	31.94092813	0.063019844	0.594702762	0.105968642	0.999698335	1	31.94092813	0.09385475	0.59595049	0.157487496	0.999530414	1	31.94092813	-0.590233552	0.60863872	-0.969760111	0.989738419	1	31.94092813	-0.22986111	0.597256706	-0.384861497	0.998575001	1	31.94092813	-0.655858626	0.678370329	-0.966815024	0.976273495	1
Cre01.g028850	43.75666936	-1.284419658	0.435214071	-2.951236517	0.949932876	1	43.75666936	-1.529636344	0.391721939	-3.904903429	0.885077656	1	43.75666936	-0.526268835	0.384544868	-1.368549887	0.999936551	1	43.75666936	-0.933844748	0.391078415	-2.387870855	0.996796524	1	43.75666936	-1.785590813	0.410896148	-4.345601247	0.699098236	1	43.75666936	-2.44913535	0.419903404	-5.832616088	0.142396122	1	43.75666936	-1.448870074	0.448607387	-3.229706236	0.890376921	1
Cre01.g028900	28.55010975	-6.637604263	0.88613082	-7.490546673	8.31E-08	1.51E-06	28.55010975	-6.08877491	0.708980812	-8.588067277	4.03E-09	9.42E-08	28.55010975	-4.609594206	0.631307686	-7.301660202	1.79E-05	0.000227378	28.55010975	-4.365029194	0.626000666	-6.972882664	7.90E-05	0.001740059	28.55010975	-4.556351296	0.645325687	-7.060545378	3.73E-05	0.001352965	28.55010975	-4.152922542	0.606798637	-6.843987921	0.000194083	0.00381713	28.55010975	-3.625790218	0.67225158	-5.393501968	0.007793923	0.110873442
Cre01.g028950	210.1362226	-3.352601393	0.264806941	-12.66054953	1.63E-07	2.88E-06	210.1362226	-2.20155676	0.223560518	-9.847699314	0.183641117	1	210.1362226	-1.144226122	0.220224639	-5.195722547	0.999949027	1	210.1362226	-1.360368795	0.221876475	-6.131198869	0.998029373	1	210.1362226	-2.748072101	0.235558993	-11.66617357	0.000747296	0.020481799	210.1362226	-2.239046953	0.226196676	-9.898673122	0.14529911	1	210.1362226	-2.05443825	0.25426934	-8.079771842	0.415235788	1
Cre01.g029000	2673.97773	-0.553951615	0.150755345	-3.674507292	1	1	2673.97773	-0.262353952	0.134700168	-1.947688374	1	1	2673.97773	-1.152938911	0.135732109	-8.494223815	1	1	2673.97773	0.57749403	0.134561555	4.291671804	1	1	2673.97773	-0.386035802	0.135238085	-2.854490312	1	1	2673.97773	-0.343763266	0.134932244	-2.547673232	1	1	2673.97773	-0.867350887	0.151586628	-5.7218166	1	1
Cre01.g029050	1659.971886	0.253240027	0.137424896	1.842752183	1	1	1659.971886	0.463544447	0.12301961	3.768053287	1	1	1659.971886	-0.036581425	0.124021918	-0.294959354	1	1	1659.971886	0.28273231	0.123773975	2.284262979	1	1	1659.971886	0.563562022	0.123600704	4.559537306	1	1	1659.971886	0.532669072	0.123244184	4.322062546	1	1	1659.971886	0.703240322	0.137424608	5.117280909	1	1
Cre01.g029100	52.1609149	0.538822613	0.462453081	1.165140067	0.999210153	1	52.1609149	0.139819603	0.418453639	0.334134036	0.999995771	1	52.1609149	-0.070367611	0.423686244	-0.166084249	0.999997886	1	52.1609149	-0.424055139	0.429877104	-0.986456676	0.999876839	1	52.1609149	-0.324308584	0.430557	-0.753230312	0.999950306	1	52.1609149	-0.392192904	0.426572194	-0.919405696	0.999918102	1	52.1609149	-0.327961498	0.477940992	-0.686196629	0.999766544	1
Cre01.g029150	559.3939198	0.33256621	0.136880337	2.429612742	1	1	559.3939198	0.144261726	0.123371753	1.169325408	1	1	559.3939198	-0.938829438	0.128286656	-7.318215836	1	1	559.3939198	-0.380844124	0.126399594	-3.013016984	1	1	559.3939198	-0.39678564	0.127076197	-3.122423007	1	1	559.3939198	-0.549740236	0.126225693	-4.355216622	1	1	559.3939198	-0.744210754	0.143114575	-5.200104562	1	1
Cre01.g029200	128.1407952	0.837761327	0.287001584	2.919012904	0.999974346	1	128.1407952	1.204678555	0.258144974	4.666674455	0.998968155	1	128.1407952	0.012928524	0.268425795	0.04816424	1	1	128.1407952	0.462205211	0.265532173	1.74067498	0.999999997	1	128.1407952	0.436241152	0.267089995	1.63331147	0.999999998	1	128.1407952	0.672128909	0.262368833	2.561771152	0.999999792	1	128.1407952	1.175909691	0.287869024	4.084877478	0.997899936	1
Cre01.g029250	4670.818385	-0.650400531	0.100678924	-6.460145824	1	1	4670.818385	-0.356071755	0.089919754	-3.95988357	1	1	4670.818385	-0.846639871	0.090434333	-9.361929719	1	1	4670.818385	-0.350723811	0.090190994	-3.888678835	1	1	4670.818385	0.000346242	0.090073191	0.00384401	1	1	4670.818385	-0.470958106	0.090135315	-5.225012041	1	1	4670.818385	-0.674485966	0.101071869	-6.673330285	1	1
Cre01.g029300	3199.847436	0.388256809	0.111517432	3.481579545	1	1	3199.847436	0.546918464	0.099827705	5.478624018	1	1	3199.847436	-0.79374213	0.101017867	-7.857443008	1	1	3199.847436	-0.023864402	0.100420152	-0.237645546	1	1	3199.847436	-0.32481478	0.100818792	-3.221768205	1	1	3199.847436	-0.673698755	0.100808609	-6.682948615	1	1	3199.847436	-0.444654583	0.112629652	-3.947935327	1	1
Cre01.g029350	426.0165515	-1.3024556	0.229666451	-5.671074703	0.99880609	1	426.0165515	-1.499986167	0.205781032	-7.289234334	0.992447139	1	426.0165515	-0.773985123	0.20475727	-3.780012902	0.999999999	1	426.0165515	-1.083719116	0.206230262	-5.254898593	0.999995564	1	426.0165515	-0.244014893	0.204140358	-1.195329018	1	1	426.0165515	-0.986087282	0.205171204	-4.806168045	0.999999613	1	426.0165515	-0.863252674	0.229754682	-3.757280013	0.999999624	1
Cre01.g029400	259.7778529	0.371167834	0.261265775	1.420652337	1	1	259.7778529	-0.376686381	0.238170362	-1.581583782	1	1	259.7778529	1.337061866	0.233333976	5.730249368	0.997752481	1	259.7778529	0.049475189	0.238853522	0.207136109	1	1	259.7778529	0.663650747	0.236435024	2.806905404	0.999999992	1	259.7778529	0.78931647	0.234622731	3.364194362	0.999999877	1	259.7778529	1.035224459	0.260401138	3.97549899	0.999894288	1
Cre01.g029450	1288.790038	0.812872122	0.111412261	7.296074166	1	1	1288.790038	0.608318233	0.10046095	6.055270567	1	1	1288.790038	0.30666322	0.101471675	3.022155881	1	1	1288.790038	0.029126391	0.102359719	0.284549346	1	1	1288.790038	0.198567402	0.102301515	1.941001588	1	1	1288.790038	0.295022127	0.101367909	2.910409526	1	1	1288.790038	0.347876686	0.113131165	3.074985436	1	1
Cre01.g029500	1578.179922	2.076958963	0.128418795	16.17332544	0.274492708	1	1578.179922	1.673239806	0.116383139	14.376995	0.997504584	1	1578.179922	1.845048586	0.116587783	15.82540245	0.908084858	1	1578.179922	1.492146108	0.117179784	12.73381861	0.999992678	1	1578.179922	1.414632621	0.117516873	12.03769795	0.999999684	1	1578.179922	1.520854841	0.116865488	13.01372092	0.99997934	1	1578.179922	1.284554721	0.130167561	9.868470363	0.999999981	1
Cre01.g029550	884.5738171	1.044997368	0.168818151	6.190077099	0.999999992	1	884.5738171	0.773465947	0.152504239	5.071766873	1	1	884.5738171	1.542884389	0.151935532	10.1548622	0.998687795	1	884.5738171	1.122719571	0.15285054	7.345211675	0.999999995	1	884.5738171	1.428316878	0.152552822	9.36276928	0.999910677	1	884.5738171	1.328746737	0.152136794	8.733894667	0.999994883	1	884.5738171	1.443113881	0.168928022	8.542773782	0.999510666	1
Cre01.g029600	1302.832466	0.222105756	0.222336037	0.998964263	1	1	1302.832466	0.164462636	0.199202296	0.825606127	1	1	1302.832466	0.419925045	0.199346668	2.106506468	1	1	1302.832466	0.777173436	0.19912481	3.902946283	1	1	1302.832466	1.120547695	0.198945164	5.632445002	0.999995078	1	1302.832466	1.307766879	0.198561935	6.586191251	0.999755063	1	1302.832466	1.159652701	0.221778481	5.228878374	0.999924412	1
Cre01.g029650	1953.028099	0.790463945	0.171867889	4.599253232	1	1	1953.028099	0.228818757	0.154201999	1.483889692	1	1	1953.028099	0.188735042	0.154482314	1.221725889	1	1	1953.028099	0.134609862	0.154642179	0.870460201	1	1	1953.028099	-0.141518886	0.155063101	-0.91265353	1	1	1953.028099	0.03817843	0.154544448	0.247038511	1	1	1953.028099	-0.260389174	0.173220784	-1.503221309	1	1
Cre01.g029700	7209.147289	1.175768513	0.104473253	11.25425393	1	1	7209.147289	0.902709133	0.093647209	9.63946648	1	1	7209.147289	1.773783989	0.09355927	18.95893366	0.9921946	1	7209.147289	0.131225275	0.094101162	1.394512793	1	1	7209.147289	-0.012497269	0.094269217	-0.132569988	1	1	7209.147289	-0.578218591	0.0944122	-6.12440545	1	1	7209.147289	-0.491948182	0.105626331	-4.657438889	1	1
Cre01.g029750	926.7673512	-0.151978791	0.148880769	-1.020808745	1	1	926.7673512	0.246954265	0.132832931	1.859134348	1	1	926.7673512	-0.614378785	0.135522732	-4.533400248	1	1	926.7673512	0.117826301	0.133979498	0.879435308	1	1	926.7673512	0.394302719	0.133710107	2.948937286	1	1	926.7673512	0.534462622	0.132882192	4.022078621	1	1	926.7673512	0.309782105	0.148874304	2.080829908	1	1
Cre01.g029800	408.9419018	-0.573985392	0.191095738	-3.00365355	1	1	408.9419018	-0.655621407	0.171377999	-3.825586787	1	1	408.9419018	-0.476050468	0.172208345	-2.764386749	1	1	408.9419018	-0.134511105	0.171454646	-0.784528784	1	1	408.9419018	0.403263328	0.170221734	2.369047237	1	1	408.9419018	-0.182709785	0.170895004	-1.069134736	1	1	408.9419018	-0.399936527	0.192558047	-2.076966057	1	1
Cre01.g029850	1085.070335	0.330548469	0.12554693	2.632867794	1	1	1085.070335	-0.231067315	0.113575175	-2.034487866	1	1	1085.070335	0.242319087	0.113437956	2.136137625	1	1	1085.070335	0.538840389	0.113186405	4.760645848	1	1	1085.070335	-0.194371154	0.115064596	-1.689235091	1	1	1085.070335	0.181981072	0.11342151	1.604467026	1	1	1085.070335	-0.322587287	0.128353367	-2.513274838	1	1
Cre01.g029900	575.0562362	-0.234415405	0.200543722	-1.168899242	1	1	575.0562362	-0.561920257	0.180272942	-3.117052671	1	1	575.0562362	0.05139875	0.179812746	0.285845974	1	1	575.0562362	-0.062022996	0.180361399	-0.343881764	1	1	575.0562362	-0.24778646	0.18122242	-1.367305764	1	1	575.0562362	-0.086935496	0.179949055	-0.483111709	1	1	575.0562362	-0.489043073	0.20277919	-2.411702467	1	1
Cre01.g029950	2208.587838	1.235654614	0.137140294	9.010149945	0.999999988	1	2208.587838	0.886169263	0.123382982	7.182264934	1	1	2208.587838	1.450100378	0.123267515	11.76384857	0.999995922	1	2208.587838	1.347097214	0.12343682	10.91325271	0.999999939	1	2208.587838	0.736767648	0.12417378	5.933359248	1	1	2208.587838	1.062464916	0.123490559	8.603612499	1	1	2208.587838	0.724232218	0.138169246	5.241631109	1	1
Cre01.g030000	299.0855773	-1.107982385	0.197162608	-5.619637494	0.99999697	1	299.0855773	-1.189738911	0.176648345	-6.735069684	0.99999775	1	299.0855773	-0.173724909	0.173431492	-1.001691834	1	1	299.0855773	-0.292973984	0.174664715	-1.677350712	1	1	299.0855773	-0.315659151	0.175572812	-1.797881733	1	1	299.0855773	0.150100637	0.171949967	0.872932048	1	1	299.0855773	0.217469891	0.191976705	1.132793125	1	1
Cre01.g030050	8773.101379	-2.244411923	0.113523337	-19.77048926	0.015660662	0.128825643	8773.101379	-1.909204456	0.10116916	-18.87140769	0.815263957	1	8773.101379	-0.349954299	0.100698494	-3.475268435	1	1	8773.101379	-0.161214808	0.100686936	-1.601149214	1	1	8773.101379	-0.032563702	0.100690932	-0.323402526	1	1	8773.101379	-0.173737064	0.100639035	-1.726338734	1	1	8773.101379	0.069861343	0.112470741	0.621151267	1	1
Cre01.g030100	189.687892	1.297979505	0.296232847	4.381619119	0.991101787	1	189.687892	1.123622459	0.270791342	4.149403193	0.999394671	1	189.687892	1.709157519	0.269821601	6.334398413	0.859462278	1	189.687892	0.987750558	0.275605202	3.583932928	0.999880058	1	189.687892	2.144895172	0.269133364	7.969636839	0.295158454	1	189.687892	2.635394931	0.266248752	9.898243317	0.008505474	0.117716683	189.687892	2.909210088	0.290830479	10.00311281	0.000885241	0.01555365
Cre01.g030150	510.118255	1.150118073	0.173233502	6.639120372	0.999999535	1	510.118255	1.189088302	0.156446625	7.600600523	0.999999891	1	510.118255	0.899116589	0.158024216	5.689739275	1	1	510.118255	0.724665802	0.159047233	4.556293061	1	1	510.118255	0.947026157	0.158778806	5.96443681	1	1	510.118255	0.961344024	0.157660726	6.09754914	1	1	510.118255	0.981418901	0.175216299	5.601184966	0.999999997	1
Cre01.g030200	1818.06846	0.447231595	0.110051522	4.063838332	1	1	1818.06846	0.077036794	0.099095365	0.777400577	1	1	1818.06846	0.830037979	0.098761696	8.404452462	1	1	1818.06846	-0.066155661	0.100001604	-0.661546003	1	1	1818.06846	0.101586447	0.099963883	1.016231501	1	1	1818.06846	-0.417071087	0.100240339	-4.160711046	1	1	1818.06846	-0.124552085	0.111687313	-1.115185616	1	1
Cre01.g030250	816.3180722	-1.34915808	0.15095749	-8.937337791	0.99999189	1	816.3180722	-1.302359848	0.134694179	-9.669013566	0.999999889	1	816.3180722	-2.263736251	0.139678163	-16.20680148	0.029501501	0.234314411	816.3180722	-0.98500753	0.135236834	-7.283574327	1	1	816.3180722	-0.647707865	0.134764155	-4.806232542	1	1	816.3180722	-0.655971614	0.134046069	-4.893628149	1	1	816.3180722	-0.541733837	0.149998745	-3.611589132	1	1
Cre01.g030300	636.9541588	-0.567742737	0.154053944	-3.685350218	1	1	636.9541588	-1.184756418	0.139292885	-8.505505603	0.999999998	1	636.9541588	-0.922684497	0.139694755	-6.605004584	1	1	636.9541588	-0.86486805	0.139969196	-6.17898849	1	1	636.9541588	-0.788783482	0.140200599	-5.626106363	1	1	636.9541588	-0.634211033	0.138711473	-4.572159906	1	1	636.9541588	-1.029091281	0.157262473	-6.543781629	1	1
Cre01.g030350	1046.248458	3.16319716	0.149786451	21.11804594	4.06E-15	1.32E-13	1046.248458	4.20642212	0.13899265	30.26362986	4.77E-57	8.03E-55	1046.248458	3.755770503	0.139759901	26.87301921	1.69E-36	1.05E-34	1046.248458	3.698011447	0.140019219	26.41074188	3.80E-34	5.88E-32	1046.248458	2.777774088	0.142170896	19.53827514	2.24E-08	1.27E-06	1046.248458	3.122991858	0.140582714	22.2146221	6.85E-16	3.86E-14	1046.248458	3.216899882	0.150700516	21.34630961	3.38E-16	2.37E-14
Cre01.g030400	152.5756179	2.828254914	0.3911377	7.230842006	0.01710646	0.139557014	152.5756179	3.284287227	0.360740134	9.104302283	0.000185325	0.002546514	152.5756179	3.664376389	0.360776203	10.15692375	1.98E-06	2.83E-05	152.5756179	2.740748049	0.364968043	7.50955625	0.021197366	0.292054714	152.5756179	2.772323917	0.365620113	7.58252574	0.017327485	0.342715845	152.5756179	3.278984516	0.361715403	9.06509507	0.000203205	0.003971047	152.5756179	3.282064313	0.391174879	8.390273728	0.000523707	0.009690486
Cre01.g030450	1523.686413	-0.795021421	0.121361285	-6.550865232	1	1	1523.686413	-0.91913264	0.108736306	-8.452858791	1	1	1523.686413	-0.325677611	0.108433891	-3.003466963	1	1	1523.686413	-0.221403492	0.108491498	-2.040745096	1	1	1523.686413	-0.233338537	0.108734203	-2.14595345	1	1	1523.686413	-0.139103705	0.108097555	-1.286834895	1	1	1523.686413	-0.323685304	0.121337103	-2.667653146	1	1
Cre01.g030500	5684.103535	1.430290643	0.092142968	15.52251547	1	1	5684.103535	0.799626916	0.082791535	9.65831735	1	1	5684.103535	0.61279819	0.083012858	7.381967187	1	1	5684.103535	0.487039479	0.083150626	5.85731584	1	1	5684.103535	0.316375679	0.083347469	3.795864264	1	1	5684.103535	0.104748534	0.083250292	1.258236236	1	1	5684.103535	-0.052394085	0.093251414	-0.561858338	1	1
Cre01.g030550	419.7168855	0.206303745	0.164627363	1.253155861	1	1	419.7168855	0.108991275	0.148263541	0.735118518	1	1	419.7168855	-0.441414521	0.151845745	-2.906993033	1	1	419.7168855	-0.041202726	0.150646508	-0.273506012	1	1	419.7168855	-0.192363867	0.152056248	-1.265083607	1	1	419.7168855	0.299833282	0.14865288	2.017002841	1	1	419.7168855	0.242631112	0.166336802	1.458673661	1	1
Cre01.g030600	1172.751684	0.882577805	0.09725556	9.074831361	1	1	1172.751684	0.641515368	0.088268263	7.267791924	1	1	1172.751684	0.927200887	0.088460181	10.48156218	1	1	1172.751684	0.432602011	0.089867959	4.813751386	1	1	1172.751684	0.385008618	0.09042571	4.257733955	1	1	1172.751684	0.590069449	0.088978279	6.631612307	1	1	1172.751684	0.593660155	0.099117072	5.989484404	1	1
Cre01.g030650	290.3858802	0.193519177	0.236930438	0.816776343	1	1	290.3858802	-0.501615981	0.214320786	-2.340491511	1	1	290.3858802	-2.582292583	0.234998998	-10.98852591	0.00660881	0.060234135	290.3858802	-0.44978094	0.21622722	-2.08013098	1	1	290.3858802	-0.119028009	0.215426933	-0.552521486	1	1	290.3858802	-0.036655364	0.213883641	-0.171379934	1	1	290.3858802	-0.002087736	0.239211725	-0.008727565	1	1
Cre01.g030700	1713.92425	-0.163343356	0.100101321	-1.631780223	1	1	1713.92425	-0.88923209	0.090625645	-9.812146363	1	1	1713.92425	-1.023303406	0.09167127	-11.16274929	1	1	1713.92425	-0.589668704	0.091055651	-6.475915499	1	1	1713.92425	-0.125058646	0.090501248	-1.381844433	1	1	1713.92425	-0.143078552	0.090028186	-1.589263958	1	1	1713.92425	-0.370084246	0.101238576	-3.655565507	1	1
Cre01.g030750	1465.900588	0.935247498	0.179498996	5.210321622	0.999999999	1	1465.900588	0.155616547	0.161603962	0.962950072	1	1	1465.900588	-1.103165168	0.164841755	-6.692267784	0.999999973	1	1465.900588	0.87651468	0.161419243	5.430050724	1	1	1465.900588	0.611650964	0.16186056	3.778875876	1	1	1465.900588	1.488879258	0.160830562	9.257439876	0.999258546	1	1465.900588	1.058826149	0.179802546	5.888827333	0.999999917	1
Cre01.g030800	981.018629	1.428583611	0.133185134	10.72629933	0.999991082	1	981.018629	1.011155249	0.120349088	8.401852172	1	1	981.018629	-0.084592764	0.123037115	-0.687538586	1	1	981.018629	0.311182524	0.122374388	2.542872978	1	1	981.018629	0.20513732	0.123035938	1.667295948	1	1	981.018629	0.179405329	0.122181515	1.468350826	1	1	981.018629	0.369478792	0.136009922	2.716557626	1	1
Cre01.g030850	1174.596803	1.594173161	0.142334771	11.20016666	0.997822365	1	1174.596803	1.290327802	0.128195604	10.0653046	0.999999985	1	1174.596803	-0.058029445	0.130508704	-0.444640419	1	1	1174.596803	0.256913688	0.130142796	1.974090743	1	1	1174.596803	-0.131473982	0.131440203	-1.000256992	1	1	1174.596803	0.085767734	0.130057603	0.659459595	1	1	1174.596803	0.265126548	0.144992493	1.828553616	1	1
Cre01.g030900	56.15697643	-0.50636965	0.435428305	-1.162923134	0.999698498	1	56.15697643	0.193501333	0.382273689	0.50618533	0.999998858	1	56.15697643	-0.782705798	0.40476693	-1.933719729	0.998682516	1	56.15697643	0.598970888	0.383762941	1.560783555	0.999869271	1	56.15697643	0.481864474	0.386928167	1.245358996	0.999956375	1	56.15697643	1.384030993	0.375726178	3.683616082	0.949435982	1	56.15697643	1.104333091	0.418853382	2.636562429	0.983756967	1
Cre01.g030950	240.9049281	-0.27400067	0.248392143	-1.103097172	1	1	240.9049281	0.314578943	0.22035206	1.427619705	1	1	240.9049281	1.188472422	0.218891159	5.429513117	0.999895321	1	240.9049281	0.289836054	0.222819741	1.300764702	1	1	240.9049281	0.794151749	0.221145525	3.591082164	0.999999975	1	240.9049281	-0.24323924	0.224687882	-1.082565013	1	1	240.9049281	0.312798796	0.24763483	1.263145396	1	1
Cre01.g031004	7162.548556	0.929604758	0.095849259	9.698611796	1	1	7162.548556	0.606257929	0.085965144	7.052369122	1	1	7162.548556	0.558105697	0.086111465	6.481200843	1	1	7162.548556	0.489602662	0.086200033	5.679843115	1	1	7162.548556	0.727819478	0.086159322	8.447367773	1	1	7162.548556	0.644577183	0.086053919	7.490387315	1	1	7162.548556	0.644048183	0.096144601	6.698745177	1	1
Cre01.g031050	1684.388915	1.578274255	0.117892669	13.38738247	0.999826353	1	1684.388915	1.194535686	0.106425522	11.22414687	1	1	1684.388915	1.014446802	0.106960528	9.484309942	1	1	1684.388915	0.567031769	0.107783419	5.260844138	1	1	1684.388915	0.582880243	0.108011232	5.39647803	1	1	1684.388915	0.615493076	0.107377291	5.732060013	1	1	1684.388915	0.568936637	0.119898523	4.745151337	1	1
Cre01.g031100	5698.777774	-1.940187386	0.119059148	-16.29599587	0.69229893	1	5698.777774	-1.650115981	0.106231144	-15.53325999	0.999505453	1	5698.777774	-1.616179983	0.106425128	-15.18607507	0.99984481	1	5698.777774	-1.046168528	0.106198463	-9.851070321	1	1	5698.777774	-0.846518176	0.10617362	-7.972961439	1	1	5698.777774	-0.966515303	0.106076597	-9.111484787	1	1	5698.777774	-0.718552401	0.118580119	-6.059636353	1	1
Cre01.g031200	1776.626916	1.551563136	0.105118286	14.76016399	0.999990051	1	1776.626916	1.117963903	0.09498515	11.76988091	1	1	1776.626916	0.64078428	0.095888766	6.682579262	1	1	1776.626916	0.317881429	0.096644869	3.289170274	1	1	1776.626916	0.133252255	0.097341752	1.368911612	1	1	1776.626916	0.383249127	0.096164418	3.985352755	1	1	1776.626916	0.657122709	0.106819299	6.151722746	1	1
Cre01.g031250	594.0474027	0.588655807	0.147877756	3.980692036	1	1	594.0474027	0.274264234	0.133486585	2.054620202	1	1	594.0474027	-1.573608671	0.143036783	-11.00142662	0.998563413	1	594.0474027	-0.09118225	0.135780389	-0.671542121	1	1	594.0474027	-0.02699716	0.13606227	-0.198417684	1	1	594.0474027	0.088820871	0.134609538	0.659840842	1	1	594.0474027	0.035701522	0.150802481	0.2367436	1	1
Cre01.g031300	723.5089002	0.250479411	0.172042229	1.455918189	1	1	723.5089002	-0.166985774	0.15486838	-1.078243177	1	1	723.5089002	-0.159776828	0.155607589	-1.026793289	1	1	723.5089002	0.04181311	0.155484857	0.268920789	1	1	723.5089002	-0.122275523	0.156203963	-0.78279399	1	1	723.5089002	-0.251803617	0.155656086	-1.617692073	1	1	723.5089002	-0.554289586	0.175435353	-3.159509051	1	1
Cre01.g031350	93.3717423	-4.0019803	0.442155504	-9.05106973	2.98E-06	4.53E-05	93.3717423	-4.581477887	0.401282109	-11.41709979	6.25E-11	1.67E-09	93.3717423	-6.130711618	0.473024671	-12.96065935	1.24E-18	4.01E-17	93.3717423	-4.791281117	0.419773836	-11.41395843	1.47E-11	7.00E-10	93.3717423	-4.818106719	0.425363762	-11.32702677	1.73E-11	1.47E-09	93.3717423	-5.211540484	0.426546101	-12.21800052	2.55E-14	1.32E-12	93.3717423	-4.898897846	0.480181371	-10.20218221	7.85E-10	3.38E-08
Cre01.g031400	15.4897642	-1.590508121	0.845693026	-1.880715663	0.685892	1	15.4897642	-2.021730124	0.760198311	-2.659477263	0.488597925	1	15.4897642	-4.402597157	0.868714188	-5.06794665	0.002840095	0.027487742	15.4897642	-4.167670616	0.861452612	-4.837956909	0.00592976	0.093275003	15.4897642	-4.892463616	0.950508719	-5.147205407	0.001170893	0.030457138	15.4897642	-5.49834034	0.984785776	-5.583285702	0.000190876	0.003763728	15.4897642	-5.132624065	1.105904617	-4.641109173	0.002308304	0.036686227
Cre01.g031450	93.90164455	-5.057538975	1.008323879	-5.015788161	0.001213495	0.01263041	93.90164455	-7.466949252	0.959886466	-7.778992121	6.15E-09	1.41E-07	93.90164455	-6.859644013	0.950623301	-7.215943485	1.59E-07	2.55E-06	93.90164455	-6.299032143	0.934354996	-6.741583413	2.10E-06	5.74E-05	93.90164455	-6.057664528	0.931194786	-6.505260356	6.58E-06	0.000271663	93.90164455	-7.440125575	0.977650654	-7.610208764	1.31E-08	4.25E-07	93.90164455	-10.30495543	1.723927468	-5.97760383	7.27E-07	2.13E-05
Cre01.g031500	643.7519551	4.281298122	0.251104549	17.04986285	5.18E-20	2.37E-18	643.7519551	3.949692069	0.227868766	17.33318759	5.83E-18	2.58E-16	643.7519551	1.441160198	0.231630173	6.221815487	0.992081234	1	643.7519551	0.42159975	0.236909021	1.779585042	1	1	643.7519551	0.519422072	0.237225022	2.189575396	1	1	643.7519551	0.618170994	0.23456447	2.635399102	0.999999998	1	643.7519551	0.820564553	0.25995661	3.156544294	0.999997148	1
Cre01.g031550	296.7436144	0.539152476	0.206593195	2.60973008	1	1	296.7436144	0.016976834	0.18726726	0.090655646	1	1	296.7436144	0.069788299	0.188546046	0.370139289	1	1	296.7436144	0.145772045	0.188835971	0.77195062	1	1	296.7436144	-0.079308528	0.190665011	-0.41595743	1	1	296.7436144	-0.036919357	0.188702692	-0.195648281	1	1	296.7436144	-0.306498893	0.213168881	-1.43782194	1	1
Cre01.g031600	578.936157	0.220321771	0.217507095	1.012940617	1	1	578.936157	0.001782094	0.195177752	0.009130622	1	1	578.936157	-0.443947514	0.196765517	-2.256226198	1	1	578.936157	-0.126567031	0.196358619	-0.644570797	1	1	578.936157	-0.209477002	0.196903208	-1.06385774	1	1	578.936157	-0.373549615	0.196432235	-1.90167166	1	1	578.936157	-0.68389699	0.221162965	-3.092276273	0.999999999	1
Cre01.g031650	2646.540515	-3.597361477	0.278801607	-12.90294385	5.04E-09	1.03E-07	2646.540515	-4.040289515	0.24961153	-16.18630963	1.49E-16	6.07E-15	2646.540515	-3.13074972	0.249022414	-12.57216036	2.80E-06	3.93E-05	2646.540515	-2.871490983	0.248917719	-11.53590428	0.000231653	0.004719621	2646.540515	-0.475371454	0.247921089	-1.917430488	1	1	2646.540515	-3.66797754	0.249542661	-14.69879947	1.16E-11	4.86E-10	2646.540515	-3.871488311	0.280058644	-13.82384866	1.17E-11	5.92E-10
Cre01.g031700	466.4736822	-1.626375094	0.228912538	-7.104788175	0.948678496	1	466.4736822	-1.587029166	0.204368458	-7.765528917	0.97834547	1	466.4736822	-1.896244048	0.206225353	-9.195009356	0.692559796	1	466.4736822	-2.172658094	0.207841559	-10.45343437	0.203065974	1	466.4736822	-1.879948357	0.207220844	-9.07219719	0.718820629	1	466.4736822	-2.335695216	0.207621462	-11.24977732	0.052954055	0.605003042	466.4736822	-2.005146364	0.232117926	-8.638481306	0.491155643	1
Cre01.g031750	619.9027104	3.672820012	0.212699842	17.2676198	1.85E-15	6.17E-14	619.9027104	3.672771998	0.198117263	18.53837441	1.54E-17	6.60E-16	619.9027104	4.653176958	0.197519853	23.55802162	1.95E-41	1.37E-39	619.9027104	3.337480532	0.199593427	16.72139502	1.03E-11	5.00E-10	619.9027104	2.738106025	0.201769866	13.57044081	0.000127017	0.004105552	619.9027104	3.066540131	0.199724253	15.35386956	4.65E-08	1.43E-06	619.9027104	3.294209088	0.214655033	15.34652617	8.24E-10	3.52E-08
Cre01.g031800	423.2010657	-0.551231597	0.20684614	-2.664935381	1	1	423.2010657	-0.388638756	0.184680563	-2.104383643	1	1	423.2010657	-0.16286192	0.185240865	-0.879190019	1	1	423.2010657	0.241251742	0.1844131	1.308213692	1	1	423.2010657	0.348819994	0.184523111	1.890386476	1	1	423.2010657	0.375221441	0.183510336	2.044688318	1	1	423.2010657	0.074535457	0.206147657	0.361563444	1	1
Cre01.g031850	396.7722714	0.287026346	0.245217636	1.17049634	1	1	396.7722714	-0.159193975	0.220210055	-0.722918738	1	1	396.7722714	-0.442232411	0.221436729	-1.997105054	1	1	396.7722714	-1.588176825	0.226119257	-7.023624822	0.965716737	1	396.7722714	-1.580899975	0.226904229	-6.967256533	0.967628957	1	396.7722714	-1.738986549	0.225784854	-7.701962823	0.876165001	1	396.7722714	-2.096328848	0.257539369	-8.139838413	0.354188979	1
Cre01.g031875	14.62124105	-0.099841436	0.721985774	-0.138287262	0.99757021	1	14.62124105	-0.365996086	0.65069588	-0.562468732	0.994121705	1	14.62124105	-1.446355407	0.681960003	-2.120880111	0.791559412	1	14.62124105	-3.09933956	0.790948577	-3.918509561	0.082279597	0.933090829	14.62124105	-0.97759422	0.676393869	-1.445303196	0.934681663	1	14.62124105	-1.89030734	0.695980606	-2.716034502	0.562617472	1	14.62124105	-2.676276066	0.855863906	-3.126987886	0.214714924	1
Cre01.g031900	431.0686695	3.269741118	0.206883103	15.80477604	4.19E-10	9.35E-09	431.0686695	2.770130926	0.191676056	14.45214899	2.94E-05	0.00045951	431.0686695	2.34397495	0.193607013	12.10687006	0.037811625	0.292139136	431.0686695	2.849476865	0.192623347	14.79299838	5.17E-06	0.000132174	431.0686695	1.46528694	0.199052833	7.361296585	0.996387451	1	431.0686695	2.822233233	0.19220228	14.68366156	9.43E-06	0.00022195	431.0686695	2.621461914	0.209747375	12.49818699	0.001523744	0.025458329
Cre01.g031951	413.5626955	-0.63137648	0.192284611	-3.283551792	1	1	413.5626955	0.091479027	0.16801259	0.544477217	1	1	413.5626955	2.079026321	0.163050624	12.75080259	0.313953973	1	413.5626955	1.56298215	0.164510313	9.500815587	0.996051907	1	413.5626955	1.16036504	0.166327804	6.976374442	0.999999777	1	413.5626955	1.155093014	0.165079415	6.997195953	0.999999846	1	413.5626955	1.067661696	0.18342201	5.820793774	0.999999814	1
Cre01.g032000	262.771072	-0.775381271	0.205644038	-3.770502072	0.999999999	1	262.771072	-0.292564393	0.18116074	-1.614943685	1	1	262.771072	0.763094797	0.178276394	4.280402918	1	1	262.771072	0.431308845	0.180257265	2.392740425	1	1	262.771072	0.330781721	0.181555996	1.821926717	1	1	262.771072	0.307930198	0.179832319	1.71231845	1	1	262.771072	0.576485817	0.199188479	2.894172503	1	1
Cre01.g032050	275.3037995	2.410587112	0.203532504	11.84374519	0.021831854	0.1734885	275.3037995	1.705703256	0.186566077	9.14262273	0.942652812	1	275.3037995	0.96936232	0.190273768	5.094566264	0.99999997	1	275.3037995	0.283147286	0.195454713	1.448659292	1	1	275.3037995	0.167269016	0.197767585	0.845785802	1	1	275.3037995	0.718514143	0.191177716	3.758357186	1	1	275.3037995	0.838805148	0.211608677	3.963944961	0.99999998	1
Cre01.g032100	252.1997937	-1.676436844	0.208967875	-8.022462056	0.939235434	1	252.1997937	-1.981458936	0.188398784	-10.51736586	0.539198191	1	252.1997937	-2.083788968	0.19335458	-10.77703447	0.332382587	1	252.1997937	-0.618813815	0.183262086	-3.37666032	1	1	252.1997937	-0.476703404	0.183277257	-2.600995958	1	1	252.1997937	-0.569759719	0.182104442	-3.128752444	1	1	252.1997937	-1.008010522	0.207493175	-4.858041825	0.999999127	1
Cre01.g032139	72.90819007	-2.145735293	0.382830043	-5.604929211	0.35172079	1	72.90819007	-2.79356742	0.35099825	-7.958921217	0.011883124	0.116481987	72.90819007	-1.895080395	0.342575635	-5.531859832	0.62029931	1	72.90819007	-0.945787024	0.333270583	-2.837895306	0.999219867	1	72.90819007	-2.112626199	0.351514726	-6.010064559	0.374331614	1	72.90819007	-0.910596614	0.331262554	-2.748866731	0.999496637	1	72.90819007	-1.32215426	0.377616211	-3.501317532	0.963678348	1
Cre01.g032150	516.1947675	-0.692000079	0.180585053	-3.83198979	1	1	516.1947675	-0.964619498	0.16232798	-5.942410513	1	1	516.1947675	-0.862087416	0.163322506	-5.278436124	1	1	516.1947675	-0.591735115	0.162872772	-3.633112565	1	1	516.1947675	0.080273583	0.161357546	0.497488867	1	1	516.1947675	-0.500460316	0.16193086	-3.090580233	1	1	516.1947675	-0.539091734	0.181764316	-2.965883215	1	1
Cre01.g032200	94.95961593	0.24514435	0.33647465	0.728567072	0.999999908	1	94.95961593	-0.243946987	0.306827552	-0.795062196	0.999999995	1	94.95961593	0.24631755	0.306069928	0.804775402	0.999999995	1	94.95961593	-0.119942611	0.311251479	-0.385355955	0.999999999	1	94.95961593	0.861873499	0.303567584	2.839148658	0.99991129	1	94.95961593	0.57774706	0.303067235	1.906332966	0.999998653	1	94.95961593	0.74744377	0.336231232	2.223005181	0.999902452	1
Cre01.g032250	614.8021824	0.608207579	0.150597122	4.038640135	1	1	614.8021824	0.253085846	0.135955921	1.861528674	1	1	614.8021824	-0.119591306	0.137782367	-0.867972502	1	1	614.8021824	0.120341026	0.137499674	0.875209538	1	1	614.8021824	-0.351110043	0.139681092	-2.513654762	1	1	614.8021824	-0.143049699	0.137644084	-1.039272412	1	1	614.8021824	-0.45885178	0.155749347	-2.946091196	1	1
Cre01.g032300	14428.38251	1.14968708	0.099762688	11.52421919	1	1	14428.38251	0.742015008	0.089337066	8.305791146	1	1	14428.38251	0.621362921	0.089403806	6.950072342	1	1	14428.38251	0.33381366	0.089481969	3.730513142	1	1	14428.38251	0.180083407	0.089551288	2.010952729	1	1	14428.38251	-0.201364188	0.089557191	-2.24844244	1	1	14428.38251	-0.063820739	0.100110364	-0.637503818	1	1
Cre01.g032350	779.1254489	0.921860821	0.120032012	7.680124721	1	1	779.1254489	0.822052249	0.108791873	7.556191679	1	1	779.1254489	0.891774763	0.109504171	8.143751545	1	1	779.1254489	0.979456585	0.10964323	8.933124119	1	1	779.1254489	0.735779637	0.110758372	6.643106275	1	1	779.1254489	0.539132546	0.110258045	4.88973432	1	1	779.1254489	0.502461225	0.12301653	4.084501688	1	1
Cre01.g032400	450.1788789	0.58239067	0.195388301	2.980683424	1	1	450.1788789	0.176744504	0.17611607	1.003568296	1	1	450.1788789	-0.194036238	0.178042596	-1.089830426	1	1	450.1788789	-0.11272339	0.178249641	-0.632390558	1	1	450.1788789	-0.484803042	0.180332564	-2.688383239	1	1	450.1788789	-0.21201973	0.177878404	-1.191936318	1	1	450.1788789	-0.328346228	0.199835073	-1.643086088	1	1
Cre01.g032450	421.3318215	0.60851596	0.189989329	3.202895455	1	1	421.3318215	0.676800483	0.17086239	3.961085188	1	1	421.3318215	0.851068255	0.171365397	4.966395022	1	1	421.3318215	-0.021216683	0.174951301	-0.121271939	1	1	421.3318215	0.276267081	0.174247276	1.585488667	1	1	421.3318215	0.541655304	0.17200462	3.149074167	1	1	421.3318215	0.407328296	0.192496179	2.116033152	1	1
Cre01.g032500	939.480148	1.302337874	0.130337734	9.992024861	0.999999957	1	939.480148	1.061293065	0.117632601	9.022099817	1	1	939.480148	0.285791518	0.119444924	2.392663556	1	1	939.480148	-0.0670224	0.120769369	-0.554961915	1	1	939.480148	-0.11720645	0.121423744	-0.965267969	1	1	939.480148	0.07170973	0.119785661	0.598650369	1	1	939.480148	0.038530539	0.134153228	0.287212908	1	1
Cre01.g032550	216.3546418	1.639695157	0.25503418	6.429315303	0.921138437	1	216.3546418	2.113322482	0.232634667	9.084297302	0.313084388	1	216.3546418	2.560165726	0.23247007	11.01288318	0.007984459	0.071789848	216.3546418	1.902847348	0.236056013	8.06099928	0.659671258	1	216.3546418	1.382659396	0.240903553	5.739472818	0.994805489	1	216.3546418	2.52006013	0.232371466	10.84496375	0.012608733	0.167398962	216.3546418	3.104899151	0.250298945	12.40476326	5.07E-06	0.000131342
Cre01.g032600	733.8445983	0.517464944	0.249952627	2.07025207	0.999999998	1	733.8445983	0.25288967	0.223971572	1.129115038	1	1	733.8445983	-0.99770524	0.226063446	-4.413385966	0.999995368	1	733.8445983	-0.958889504	0.226295197	-4.237339178	0.999997894	1	733.8445983	-1.234204825	0.227405406	-5.427332818	0.99962078	1	733.8445983	-0.820547116	0.22558	-3.637499409	0.999999915	1	733.8445983	-0.990549621	0.253163281	-3.912690728	0.999966592	1
Cre01.g032650	4455.411388	-0.292722771	0.184738773	-1.584522656	1	1	4455.411388	-0.285614781	0.165255133	-1.728326227	1	1	4455.411388	-1.249277817	0.165721093	-7.538435787	0.999997051	1	4455.411388	-0.371363768	0.165415831	-2.2450316	1	1	4455.411388	-0.095538671	0.165375666	-0.577706948	1	1	4455.411388	-1.281577807	0.165701151	-7.734272201	0.999992733	1	4455.411388	-1.64512333	0.185750595	-8.856624811	0.971965621	1
Cre01.g032700	1234.282911	-0.919329435	0.147209276	-6.245050976	1	1	1234.282911	-0.193474054	0.130784761	-1.479331793	1	1	1234.282911	-1.401577581	0.133371248	-10.50884356	0.999996387	1	1234.282911	-0.537401723	0.131860824	-4.075522264	1	1	1234.282911	-0.495029485	0.132033308	-3.7492773	1	1	1234.282911	-0.533935666	0.131531767	-4.05936665	1	1	1234.282911	-0.582222888	0.14745241	-3.948547807	1	1
Cre01.g032750	142.9863668	1.63909202	0.331259318	4.948063138	0.862033906	1	142.9863668	1.615272869	0.300352992	5.377915035	0.899888518	1	142.9863668	1.736951687	0.301280917	5.765223041	0.808695662	1	142.9863668	0.906360054	0.306432477	2.957780661	0.999820788	1	142.9863668	0.366622462	0.312690063	1.172478776	0.999999912	1	142.9863668	1.333441485	0.302679127	4.405462307	0.986174238	1	142.9863668	1.166225084	0.336670765	3.463992733	0.993366658	1
Cre01.g032800	690.2625756	0.840202348	0.127839576	6.572318015	1	1	690.2625756	0.681996906	0.115823149	5.888260808	1	1	690.2625756	0.72956912	0.116638798	6.254943732	1	1	690.2625756	0.65654302	0.117249266	5.599549089	1	1	690.2625756	0.535204145	0.118131019	4.530597905	1	1	690.2625756	0.509120479	0.117054055	4.349447612	1	1	690.2625756	0.508473626	0.130500815	3.896325286	1	1
Cre01.g032850	311.9736524	-0.617977419	0.208226208	-2.967817667	1	1	311.9736524	-0.807324851	0.18900371	-4.271476219	1	1	311.9736524	1.978866553	0.176039765	11.24102018	0.547777944	1	311.9736524	0.846835232	0.180580833	4.689507831	1	1	311.9736524	1.318972871	0.179026533	7.367471434	0.999928827	1	311.9736524	1.542434549	0.176974004	8.715599531	0.99513804	1	311.9736524	1.553362245	0.195463321	7.947077933	0.988844196	1
Cre01.g032900	1992.75384	-0.474645034	0.121452192	-3.90808125	1	1	1992.75384	-0.359760686	0.108588669	-3.313059174	1	1	1992.75384	-0.424207741	0.10900768	-3.891539961	1	1	1992.75384	-0.466077909	0.109219635	-4.267345408	1	1	1992.75384	-0.519442814	0.109477055	-4.744764241	1	1	1992.75384	-0.69006133	0.109231691	-6.317409559	1	1	1992.75384	-0.963292877	0.122962957	-7.834008735	1	1
Cre01.g032950	2767.985953	-1.057449131	0.195149134	-5.418671909	0.999999317	1	2767.985953	-0.866662726	0.174398662	-4.969434498	1	1	2767.985953	-0.46659983	0.174393152	-2.675562804	1	1	2767.985953	-0.337103528	0.174400746	-1.932924807	1	1	2767.985953	0.104965977	0.174258789	0.602356862	1	1	2767.985953	-0.36083979	0.174306529	-2.070144999	1	1	2767.985953	-0.621791259	0.195154987	-3.186140756	1	1
Cre01.g033000	820.123511	0.497199128	0.177088072	2.807637596	1	1	820.123511	0.31180014	0.159234874	1.958114652	1	1	820.123511	0.744407771	0.159174481	4.676677846	1	1	820.123511	0.769252855	0.159361776	4.827085106	1	1	820.123511	0.559875893	0.160017086	3.498850694	1	1	820.123511	0.470269738	0.159504795	2.948310972	1	1	820.123511	0.328480022	0.178522991	1.839987222	1	1
Cre01.g033050	133.9662927	0.207018247	0.225789879	0.916862386	1	1	133.9662927	0.216273988	0.203725793	1.061593552	1	1	133.9662927	0.111216951	0.207142012	0.536911613	1	1	133.9662927	-0.101038916	0.210312035	-0.480423842	1	1	133.9662927	-0.167212833	0.212580633	-0.786585452	1	1	133.9662927	-0.097800271	0.208303675	-0.469508142	1	1	133.9662927	-0.156964376	0.234482613	-0.669407311	1	1
Cre01.g033091	1830.745877	-1.721883282	0.157437308	-10.93694564	0.961345976	1	1830.745877	-2.047874844	0.140995136	-14.52443607	0.367097865	1	1830.745877	-1.863935267	0.14123465	-13.19743607	0.832325293	1	1830.745877	-1.863142651	0.141420668	-13.17447211	0.83341096	1	1830.745877	-1.577614277	0.141237419	-11.16994551	0.998607886	1	1830.745877	-1.915598402	0.141211923	-13.56541546	0.724978121	1	1830.745877	-2.282629308	0.159126923	-14.34470841	0.037856157	0.441395876
Cre01.g033150	730.3493352	0.234633449	0.15535093	1.510344666	1	1	730.3493352	0.26426723	0.13934579	1.896485208	1	1	730.3493352	-0.575601617	0.142093348	-4.050869553	1	1	730.3493352	-0.309613906	0.141709448	-2.184850134	1	1	730.3493352	-0.0392994	0.141346055	-0.278036767	1	1	730.3493352	0.164876216	0.140043778	1.177319112	1	1	730.3493352	-0.254217427	0.157958232	-1.609396511	1	1
Cre01.g033200	181.3594201	-1.442216644	0.261091999	-5.523787202	0.983674468	1	181.3594201	-1.19256374	0.229934184	-5.186543903	0.999777289	1	181.3594201	0.179868707	0.222311106	0.809085563	1	1	181.3594201	0.225797499	0.222888399	1.013051826	1	1	181.3594201	0.718923401	0.221003096	3.253001491	0.999999997	1	181.3594201	0.38830478	0.220868759	1.758079238	1	1	181.3594201	0.804099067	0.244033524	3.295035267	0.999999522	1
Cre01.g033250	2451.525367	0.781327476	0.132416311	5.900538022	1	1	2451.525367	0.451111975	0.118926835	3.793189101	1	1	2451.525367	0.460629291	0.119211622	3.863962964	1	1	2451.525367	0.568577659	0.119242611	4.768242286	1	1	2451.525367	0.865757595	0.119116455	7.268161167	1	1	2451.525367	0.554790829	0.119079647	4.658989541	1	1	2451.525367	0.516784925	0.133065414	3.88369081	1	1
Cre01.g033350	572.4337395	-0.206923699	0.144494283	-1.432054576	1	1	572.4337395	-0.113511821	0.129379371	-0.877356416	1	1	572.4337395	-1.293414547	0.135306989	-9.559111156	0.999999912	1	572.4337395	-0.491913234	0.132077977	-3.724415253	1	1	572.4337395	-1.08314973	0.135803349	-7.975869081	1	1	572.4337395	0.245719355	0.129311373	1.900214571	1	1	572.4337395	0.016763009	0.145297241	0.115370458	1	1
Cre01.g033400	489.302274	1.388522216	0.169262124	8.20338411	0.999848434	1	489.302274	1.507339877	0.153313772	9.83173174	0.999344157	1	489.302274	1.297329211	0.15471821	8.385110021	0.999997209	1	489.302274	1.365882916	0.154937424	8.815706905	0.999978684	1	489.302274	0.544550747	0.158981277	3.425250814	1	1	489.302274	1.322282192	0.154459074	8.56072846	0.999994272	1	489.302274	1.431947144	0.170608311	8.393185149	0.999565104	1
Cre01.g033450	423.6580573	2.742165669	0.246539768	11.12260993	0.001304827	0.013480277	423.6580573	1.877893435	0.223505691	8.401993841	0.707578444	1	423.6580573	1.31327072	0.225202127	5.831520053	0.99885347	1	423.6580573	1.823987858	0.224417838	8.127642045	0.78356956	1	423.6580573	-0.942589577	0.241475947	-3.903451215	0.999994037	1	423.6580573	0.512721502	0.227490496	2.253815038	1	1	423.6580573	0.125559018	0.256431403	0.489639789	1	1
Cre01.g033500	2198.980758	3.197217328	0.190765643	16.75992215	1.74E-10	4.02E-09	2198.980758	2.889270498	0.171720687	16.8254073	1.12E-07	2.30E-06	2198.980758	1.891204052	0.172383834	10.97088985	0.736020982	1	2198.980758	2.533444084	0.17207061	14.7232818	0.000967125	0.01763967	2198.980758	0.507680972	0.174710844	2.905835495	1	1	2198.980758	1.990114369	0.172265162	11.5526224	0.522881195	1	2198.980758	2.201559194	0.191541906	11.49387744	0.146331389	1
Cre01.g033516	170.3330468	-0.571399892	0.230153146	-2.48269425	1	1	170.3330468	-0.608563686	0.206369359	-2.948905243	1	1	170.3330468	-0.988402441	0.211765323	-4.667442372	0.99999911	1	170.3330468	-0.720672387	0.210717988	-3.420080058	0.999999999	1	170.3330468	-0.782495086	0.21253037	-3.681803616	0.999999995	1	170.3330468	-0.565962359	0.208054305	-2.720262663	1	1	170.3330468	-0.316868488	0.231816686	-1.366892493	1	1
Cre01.g033550	5270.938136	0.901546401	0.156558891	5.758512947	1	1	5270.938136	0.613708361	0.140137414	4.379332724	1	1	5270.938136	-1.559916697	0.141095623	-11.05574123	0.999092802	1	5270.938136	-1.386867032	0.141072702	-9.830867413	0.999993075	1	5270.938136	-0.84155128	0.140799037	-5.976967606	1	1	5270.938136	-0.652117416	0.140528468	-4.640464841	1	1	5270.938136	-0.254859186	0.157001648	-1.623289876	1	1
Cre01.g033700	487.1894571	3.416653116	0.192955637	17.70693601	1.05E-13	3.17E-12	487.1894571	2.78955617	0.178737697	15.60698281	4.99E-06	8.74E-05	487.1894571	2.488990905	0.180128985	13.81782564	0.003317084	0.031763148	487.1894571	3.096033748	0.179130882	17.28364036	4.72E-10	1.96E-08	487.1894571	1.460273693	0.185463919	7.873626858	0.998193676	1	487.1894571	2.148662742	0.180875842	11.8792135	0.20556551	1	487.1894571	1.683494294	0.20011049	8.41282382	0.943135796	1
Cre01.g033750	12.27433053	7.202028141	1.396672939	5.156560236	9.78E-05	0.001225406	12.27433053	6.759008963	1.356524538	4.982592482	0.000225544	0.00306888	12.27433053	4.888976087	1.38360463	3.533506596	0.018398923	0.152537827	12.27433053	5.984800144	1.367164281	4.377528164	0.001780463	0.031175392	12.27433053	0	1.791143245	0	1	1	12.27433053	5.297801517	1.374038875	3.855641652	0.008195827	0.114002384	12.27433053	5.424663159	1.425173261	3.806318367	0.008131128	0.114923444
Cre01.g033763	67.04603679	-1.714109329	0.377478122	-4.540950136	0.77558594	1	67.04603679	-1.474524056	0.333527514	-4.42099675	0.942430617	1	67.04603679	-1.907227034	0.345191427	-5.52512862	0.605942051	1	67.04603679	-1.569032276	0.341899435	-4.589163115	0.896257314	1	67.04603679	-0.743870066	0.333142257	-2.232890155	0.999918556	1	67.04603679	-1.28056738	0.335073153	-3.82175465	0.984106989	1	67.04603679	-1.156690332	0.376463277	-3.072518366	0.987457291	1
Cre01.g033832	321.4451647	-0.037612555	0.188000477	-0.200066275	1	1	321.4451647	0.401925421	0.16757045	2.398545928	1	1	321.4451647	0.661303556	0.167949314	3.937518642	1	1	321.4451647	0.144122904	0.170357558	0.846002404	1	1	321.4451647	-0.552510415	0.175436869	-3.149340371	1	1	321.4451647	-0.146082945	0.170712502	-0.855724932	1	1	321.4451647	-0.580131183	0.194900449	-2.97655129	1	1
Cre01.g033900	551.5158222	2.129821884	0.23239323	9.164732932	0.288207051	1	551.5158222	1.87657324	0.210196899	8.927692317	0.721463932	1	551.5158222	2.098750819	0.210421311	9.974041184	0.319427441	1	551.5158222	1.753707323	0.211237699	8.302056533	0.878182747	1	551.5158222	1.424242467	0.212337497	6.707446807	0.996651233	1	551.5158222	1.248476996	0.211870462	5.89264301	0.999805242	1	551.5158222	1.074946609	0.236175574	4.551472414	0.999955135	1
Cre01.g033950	194.7905254	-1.464184159	0.248969663	-5.880974181	0.984306562	1	194.7905254	-0.687684022	0.215870621	-3.185630442	0.999999999	1	194.7905254	-0.429281009	0.21679133	-1.980157644	1	1	194.7905254	-0.191796561	0.216186103	-0.887182656	1	1	194.7905254	0.112748961	0.215235653	0.523839614	1	1	194.7905254	0.410415406	0.212228463	1.933837717	1	1	194.7905254	-0.03585585	0.239779632	-0.149536679	1	1
Cre01.g034000	3124.243457	0.754234503	0.087878222	8.582723723	1	1	3124.243457	0.435721395	0.078979403	5.516899068	1	1	3124.243457	-0.343828821	0.079907029	-4.302860775	1	1	3124.243457	-0.197723367	0.07990469	-2.47449013	1	1	3124.243457	-0.226499263	0.080116236	-2.827133108	1	1	3124.243457	-0.613024063	0.080152451	-7.648226009	1	1	3124.243457	-0.768026911	0.090227701	-8.512096638	1	1
Cre01.g034050	76.49958342	1.73720766	0.451161442	3.850523332	0.719878163	1	76.49958342	1.750878192	0.408920428	4.281708794	0.728810124	1	76.49958342	0.899994215	0.416344289	2.161658606	0.995879804	1	76.49958342	1.139664069	0.415528031	2.74268878	0.980795554	1	76.49958342	0.737927435	0.420995888	1.752813876	0.998640437	1	76.49958342	1.125140831	0.413985324	2.717827821	0.982710796	1	76.49958342	1.434469992	0.456367373	3.1432352	0.892364101	1
Cre01.g034100	261.9169206	-1.980597359	0.244722965	-8.093222305	0.531596676	1	261.9169206	-1.478437057	0.214279719	-6.899565976	0.99253409	1	261.9169206	-0.612319954	0.211935117	-2.889185909	1	1	261.9169206	-0.676014483	0.212895195	-3.175339317	1	1	261.9169206	-0.671479955	0.213625247	-3.143261228	1	1	261.9169206	-0.034966891	0.209677198	-0.166765351	1	1	261.9169206	-0.567619017	0.23728085	-2.392182165	0.999999999	1
Cre01.g034150	4981.708852	1.015343405	0.12435494	8.164881932	1	1	4981.708852	0.578572171	0.111507666	5.188631325	1	1	4981.708852	0.705601317	0.111596423	6.322795124	1	1	4981.708852	0.592390186	0.111700475	5.303381101	1	1	4981.708852	0.609615847	0.111759136	5.454729411	1	1	4981.708852	0.297302117	0.111737134	2.660727966	1	1	4981.708852	0.049797476	0.125094948	0.398077433	1	1
Cre01.g034200	1269.161013	-0.024831744	0.130515116	-0.190259525	1	1	1269.161013	-0.539020952	0.117453615	-4.589224039	1	1	1269.161013	-0.642742742	0.118196746	-5.43790554	1	1	1269.161013	-0.282851209	0.117843139	-2.400234849	1	1	1269.161013	-0.613802386	0.118697522	-5.171147442	1	1	1269.161013	-1.079261151	0.118929932	-9.074764718	1	1	1269.161013	-0.996621118	0.133395507	-7.471174578	1	1
Cre01.g034250	181.4229172	2.559501256	0.33825178	7.566852291	0.049053902	0.355177144	181.4229172	2.960120568	0.313952728	9.428555015	0.001113469	0.013593193	181.4229172	4.754112447	0.310776378	15.29753476	3.93E-19	1.30E-17	181.4229172	3.02582402	0.315939011	9.577240896	0.000583336	0.011047335	181.4229172	1.844585859	0.326386874	5.651531981	0.683021731	1	181.4229172	2.790866991	0.316044358	8.830617976	0.006167856	0.088897203	181.4229172	3.137197883	0.337620569	9.292081625	0.000378205	0.007216034
Cre01.g034300	155.9954709	4.23106031	0.513346896	8.242107516	6.93E-06	0.000101197	155.9954709	4.345833684	0.480473619	9.044895514	5.24E-07	1.01E-05	155.9954709	5.758315859	0.478941282	12.02301008	2.13E-15	5.89E-14	155.9954709	4.180150085	0.482359157	8.666053139	3.10E-06	8.20E-05	155.9954709	2.75800609	0.491855079	5.607355109	0.06164419	0.979720569	155.9954709	3.120359504	0.486238986	6.417337139	0.010607577	0.143821851	155.9954709	3.673771815	0.518013606	7.092037301	0.000616499	0.011204481
Cre01.g034325	4158.573854	0.501798574	0.122082714	4.110316328	1	1	4158.573854	0.418905935	0.109504296	3.825474902	1	1	4158.573854	0.67053355	0.10959998	6.118007954	1	1	4158.573854	1.462422149	0.109223795	13.38922668	0.999999571	1	4158.573854	1.505212659	0.109272283	13.77488073	0.999997023	1	4158.573854	1.934623979	0.108971732	17.75344799	0.72572542	1	4158.573854	1.541130172	0.121672697	12.66619559	0.999918815	1
Cre01.g034350	508.2614173	0.556062583	0.423437507	1.313210504	0.99967523	1	508.2614173	0.079550523	0.379673811	0.209523335	0.99999981	1	508.2614173	0.517406138	0.379612279	1.362985781	0.999952994	1	508.2614173	0.99535763	0.379236871	2.624633065	0.995964866	1	508.2614173	0.341749872	0.380300406	0.898631362	0.999993508	1	508.2614173	1.144417303	0.378915589	3.020243387	0.988026454	1	508.2614173	0.371871114	0.424437401	0.876150673	0.999937476	1
Cre01.g034380	272.6856316	-0.086650233	0.227221205	-0.381347477	1	1	272.6856316	0.716693731	0.200798306	3.569222009	1	1	272.6856316	1.56696789	0.199432025	7.857152797	0.985046763	1	272.6856316	1.264926592	0.200776531	6.300171581	0.999874458	1	272.6856316	0.887323647	0.202964425	4.371818597	0.999999979	1	272.6856316	0.647364134	0.202397444	3.198479791	1	1	272.6856316	0.395601425	0.227262316	1.740726012	1	1
Cre01.g034400	5186.745941	0.30741183	0.103709073	2.964174887	1	1	5186.745941	0.442406747	0.09283596	4.765467471	1	1	5186.745941	0.552750281	0.092945699	5.947023769	1	1	5186.745941	0.875021288	0.092873314	9.421665365	1	1	5186.745941	0.408083506	0.093163356	4.38030064	1	1	5186.745941	-0.046389414	0.093220879	-0.497629012	1	1	5186.745941	0.082382563	0.104161311	0.790913271	1	1
Cre01.g034451	785.2564437	-0.038195352	0.214719144	-0.177885172	1	1	785.2564437	0.10932296	0.192095338	0.569107829	1	1	785.2564437	-0.95184744	0.194195897	-4.901480697	0.999999966	1	785.2564437	-0.496816038	0.193556309	-2.566777812	1	1	785.2564437	-0.72404275	0.194337874	-3.725690386	1	1	785.2564437	-0.601181995	0.193361012	-3.109116924	1	1	785.2564437	-0.817481114	0.217158506	-3.764444363	0.999999974	1
Cre01.g034500	705.2307858	1.372078394	0.362633166	3.783653908	0.958324161	1	705.2307858	0.599871124	0.325613638	1.842278871	0.999991459	1	705.2307858	1.4683966	0.32518163	4.51561978	0.948953372	1	705.2307858	1.125315611	0.325622371	3.45589158	0.996386429	1	705.2307858	1.512254989	0.325384317	4.647596429	0.93306076	1	705.2307858	0.962463155	0.325568433	2.956254525	0.999280836	1	705.2307858	0.621580165	0.364202882	1.706686564	0.999923071	1
Cre01.g034550	435.4114342	0.126760572	0.142664278	0.888523553	1	1	435.4114342	-0.018084408	0.12860804	-0.140616468	1	1	435.4114342	-0.891244028	0.133849272	-6.658564624	1	1	435.4114342	-0.724682667	0.133714921	-5.419609568	1	1	435.4114342	0.085520087	0.130485016	0.655401592	1	1	435.4114342	-0.632954442	0.132058835	-4.792973099	1	1	435.4114342	-0.772484384	0.149819004	-5.156117478	1	1
Cre01.g034600	5688.443208	0.036260737	0.163280883	0.222075827	1	1	5688.443208	-0.153203329	0.146115565	-1.048507938	1	1	5688.443208	-0.50822063	0.146311537	-3.473551303	1	1	5688.443208	-0.240459143	0.146271552	-1.643922819	1	1	5688.443208	-0.355258103	0.146359324	-2.427300801	1	1	5688.443208	-0.296600413	0.146225167	-2.028381423	1	1	5688.443208	-0.728338552	0.163734094	-4.448301124	1	1
Cre01.g034650	420.9038619	-0.337656634	0.225047805	-1.500377369	1	1	420.9038619	-0.159713751	0.20112517	-0.794101258	1	1	420.9038619	0.221853836	0.201155847	1.10289529	1	1	420.9038619	0.079261904	0.20192648	0.392528529	1	1	420.9038619	0.232321523	0.201902103	1.150664207	1	1	420.9038619	0.026812931	0.201473787	0.133083966	1	1	420.9038619	-0.062906394	0.225771838	-0.278628171	1	1
Cre01.g034700	46.61257738	-2.49753543	0.492006634	-5.076223077	0.155951448	0.95496888	46.61257738	-2.301139485	0.429520339	-5.35746337	0.24161829	1	46.61257738	-0.127183077	0.398828782	-0.318891422	0.99999872	1	46.61257738	-1.083448826	0.413934507	-2.617440221	0.986593932	1	46.61257738	-0.390854435	0.405071643	-0.964901992	0.99996444	1	46.61257738	-0.164721977	0.39853386	-0.413319904	0.999997966	1	46.61257738	-0.147539932	0.44639972	-0.330510808	0.999984112	1
Cre01.g034750	1503.708868	0.036555874	0.177556484	0.205883071	1	1	1503.708868	-0.015548361	0.15893727	-0.097827026	1	1	1503.708868	-1.963339817	0.161793773	-12.13482926	0.58962711	1	1503.708868	-0.577886844	0.159744256	-3.617575097	1	1	1503.708868	-1.075846374	0.160590507	-6.699314869	0.999999996	1	1503.708868	-1.081816428	0.160080256	-6.757962884	0.999999995	1	1503.708868	-1.718623046	0.180880053	-9.501451449	0.940098343	1
Cre01.g034800	1007.146085	1.373919437	0.139400346	9.855925604	0.99999646	1	1007.146085	1.310781384	0.125948441	10.40728552	0.999999978	1	1007.146085	1.176706927	0.126712065	9.286463175	1	1	1007.146085	1.435858027	0.126521313	11.34874427	0.99999588	1	1007.146085	1.258884317	0.127094586	9.905097864	0.999999997	1	1007.146085	0.948416195	0.127000364	7.467822628	1	1	1007.146085	0.549682394	0.142602916	3.854636432	1	1
Cre01.g034850	803.7811775	-1.638593132	0.208206103	-7.870053305	0.958701551	1	803.7811775	-1.876719141	0.186382048	-10.06920547	0.745835454	1	803.7811775	-1.151854836	0.185897251	-6.196190783	0.999997472	1	803.7811775	-1.578143038	0.186803069	-8.448164413	0.988036451	1	803.7811775	-2.371530406	0.189320862	-12.52651388	0.024855771	0.458261452	803.7811775	-2.69212005	0.189184205	-14.23015231	0.000126875	0.002574638	803.7811775	-2.816884608	0.213795266	-13.17561729	6.65E-05	0.0014721
Cre01.g034900	20.43364723	-0.448411197	0.618616747	-0.72486107	0.993969697	1	20.43364723	0.268127644	0.544164782	0.492732446	0.999285625	1	20.43364723	-0.56165515	0.568002026	-0.988825963	0.994337203	1	20.43364723	-0.072110521	0.559284187	-0.128933595	0.999822368	1	20.43364723	0.540962721	0.550210035	0.983193119	0.995998529	1	20.43364723	-0.526623806	0.5651825	-0.93177656	0.995435646	1	20.43364723	-0.580238947	0.639392865	-0.907484239	0.986834253	1
Cre01.g034950	2685.902813	2.484798321	0.10924234	22.7457442	4.54E-06	6.74E-05	2685.902813	2.276383425	0.098960288	23.00299915	0.002612117	0.029888164	2685.902813	2.269655026	0.099195859	22.88054216	0.003279824	0.031445669	2685.902813	2.461316141	0.099164127	24.82063045	1.64E-06	4.57E-05	2685.902813	1.274779468	0.100586707	12.67343872	1	1	2685.902813	1.614938797	0.099682542	16.20081875	0.99994397	1	2685.902813	1.315050494	0.111056075	11.84131979	1	1
Cre01.g035000	487.8996343	1.869548145	0.19243876	9.715029054	0.751078527	1	487.8996343	2.617171895	0.174435642	15.00365329	0.000201504	0.002761393	487.8996343	3.217581215	0.174171508	18.47363701	1.37E-12	3.22E-11	487.8996343	1.983852443	0.176884207	11.21554306	0.536368463	1	487.8996343	1.102811786	0.181362896	6.080691298	0.999999623	1	487.8996343	1.388491023	0.178204389	7.791564701	0.999699877	1	487.8996343	1.221038	0.197608165	6.179086763	0.99995959	1
Cre01.g035100	3975.176346	0.620522868	0.116165529	5.341712564	1	1	3975.176346	0.069627539	0.104213819	0.668121938	1	1	3975.176346	-0.145892915	0.104513493	-1.395924209	1	1	3975.176346	0.096379497	0.104455986	0.922680462	1	1	3975.176346	-0.013332019	0.104613057	-0.127441254	1	1	3975.176346	-0.549944535	0.104740517	-5.250542475	1	1	3975.176346	-0.951108221	0.117785753	-8.074900383	1	1
Cre01.g035150	124.483964	0.229042819	0.295350916	0.775493851	0.999999999	1	124.483964	0.873081155	0.262848029	3.321619564	0.999990959	1	124.483964	0.612478052	0.266523071	2.298030149	0.999999904	1	124.483964	0.727058429	0.266729425	2.725827605	0.99999909	1	124.483964	0.418971045	0.270457224	1.549121295	0.999999997	1	124.483964	0.792716084	0.264935604	2.992108541	0.999997404	1	124.483964	0.662037229	0.295809877	2.238049774	0.999996952	1
Cre01.g035200	542.3818612	-1.091373386	0.215048408	-5.075012623	0.999988065	1	542.3818612	-0.936751586	0.191888081	-4.881760139	0.999999985	1	542.3818612	-1.167817388	0.193418437	-6.037777003	0.999991556	1	542.3818612	-0.74926901	0.192665154	-3.888970024	1	1	542.3818612	-0.693756924	0.192894847	-3.596554993	1	1	542.3818612	-0.773413376	0.192220283	-4.023578374	1	1	542.3818612	-1.173703547	0.216966389	-5.409609993	0.999930068	1
Cre01.g035300	10.22810025	3.258131441	0.912728915	3.5696595	0.084035537	0.561279969	10.22810025	3.560709232	0.848421597	4.196863025	0.032917574	0.289844914	10.22810025	2.037396433	0.871608209	2.337514047	0.482890403	1	10.22810025	-0.495367416	1.025403358	-0.483095177	0.936336333	1	10.22810025	-1.369568113	1.186783173	-1.154017132	0.704624622	1	10.22810025	-2.302321632	1.32343103	-1.739661214	0.410228198	1	10.22810025	-4.010187198	1.699306563	-2.359896258	0.118617824	1
Cre01.g035350	590.843759	-0.456397835	0.188824525	-2.417047438	1	1	590.843759	-0.894240319	0.169713223	-5.269125791	1	1	590.843759	-1.832248775	0.173878905	-10.53749893	0.832667212	1	590.843759	-0.935474943	0.17108104	-5.468022321	1	1	590.843759	-0.695870882	0.170818849	-4.073735931	1	1	590.843759	-0.998627351	0.170671615	-5.8511625	0.999999998	1	590.843759	-1.136351152	0.192130119	-5.914487317	0.999996524	1
Cre01.g035400	3420.055953	1.540707359	0.092331459	16.68670004	0.999999673	1	3420.055953	0.80874964	0.083120518	9.729843654	1	1	3420.055953	-1.512787576	0.08638887	-17.51137119	0.999999991	1	3420.055953	-0.780220914	0.085112763	-9.166908586	1	1	3420.055953	-0.008138294	0.084207151	-0.096646118	1	1	3420.055953	-0.067742014	0.083893362	-0.807477636	1	1	3420.055953	0.400382656	0.093316716	4.290578072	1	1
Cre01.g035450	3077.351373	0.841658223	0.105507989	7.977198987	1	1	3077.351373	0.508603068	0.094666413	5.372582005	1	1	3077.351373	-0.753365632	0.095837056	-7.86090124	1	1	3077.351373	-0.349041109	0.095555012	-3.652776575	1	1	3077.351373	-0.914518012	0.09645951	-9.480848576	1	1	3077.351373	-0.855114704	0.095875027	-8.919055679	1	1	3077.351373	-0.899462118	0.10760107	-8.359230273	1	1
Cre01.g035500	660.4853461	0.312518479	0.1816229	1.720699752	1	1	660.4853461	-0.03165175	0.163461851	-0.193633863	1	1	660.4853461	0.115058726	0.163941034	0.701829941	1	1	660.4853461	0.150729015	0.164178151	0.918082059	1	1	660.4853461	0.065162439	0.16474407	0.39553739	1	1	660.4853461	0.051212334	0.163928178	0.312407143	1	1	660.4853461	-0.131337638	0.18398694	-0.713842181	1	1
Cre01.g035600	31.58481582	-1.011756557	0.682207679	-1.483062399	0.926279864	1	31.58481582	-1.213576105	0.612834644	-1.98026681	0.900298924	1	31.58481582	-1.671988863	0.632032091	-2.645417674	0.698112175	1	31.58481582	-0.035401592	0.604279439	-0.058584803	0.999803438	1	31.58481582	0.601341482	0.599733576	1.002681034	0.99016036	1	31.58481582	-0.320421077	0.605071924	-0.529558659	0.997309775	1	31.58481582	-0.999757042	0.692751741	-1.443167851	0.925619574	1
Cre01.g035650	790.2086081	-1.417162291	0.195405336	-7.252423704	0.998571463	1	790.2086081	-1.513435544	0.174757395	-8.660208868	0.997317236	1	790.2086081	-0.753942505	0.173796476	-4.338077067	1	1	790.2086081	0.106433632	0.172472592	0.61710461	1	1	790.2086081	-0.101746152	0.173044306	-0.58797746	1	1	790.2086081	0.229249131	0.17204131	1.332523748	1	1	790.2086081	-0.297289791	0.193403433	-1.537148468	1	1
Cre01.g035700	645.6856777	-2.435309337	0.180044514	-13.52615129	0.007807601	0.068393514	645.6856777	-2.528168416	0.160693128	-15.7328969	0.000506639	0.006589314	645.6856777	-2.488062975	0.162143912	-15.34478193	0.001305979	0.013294949	645.6856777	-1.31271851	0.15875781	-8.268686197	0.999992515	1	645.6856777	-1.710338409	0.160248412	-10.67304438	0.96466394	1	645.6856777	-1.561029941	0.158836819	-9.827884677	0.997142097	1	645.6856777	-2.476699771	0.182785303	-13.54977525	0.004553961	0.067673356
Cre01.g035750	536.6097868	-2.764082373	0.204615365	-13.50867453	9.41E-05	0.001185173	536.6097868	-2.929482881	0.182856617	-16.02065562	1.86E-07	3.74E-06	536.6097868	-2.825700253	0.184103622	-15.34842289	3.65E-06	5.06E-05	536.6097868	-2.018616676	0.18160622	-11.11534985	0.459175452	1	536.6097868	-2.254451157	0.182904163	-12.32586029	0.082086632	1	536.6097868	-2.793823536	0.183646222	-15.21307385	7.71E-06	0.000183166	536.6097868	-3.655878705	0.21473523	-17.02505319	6.23E-15	4.02E-13
Cre01.g035800	653.4138643	-0.16323842	0.19261236	-0.847497118	1	1	653.4138643	-0.353053721	0.172850899	-2.042533316	1	1	653.4138643	-0.26468385	0.173473801	-1.525785726	1	1	653.4138643	0.250650942	0.172731968	1.451097583	1	1	653.4138643	-0.328987449	0.174376292	-1.88665239	1	1	653.4138643	0.039551342	0.172726674	0.228982245	1	1	653.4138643	-0.694571333	0.195679226	-3.549540475	1	1
Cre01.g035850	416.7635203	2.09898798	0.222305374	9.441912922	0.328058964	1	416.7635203	1.223462019	0.201455421	6.0731154	0.99994205	1	416.7635203	0.688755888	0.203451036	3.385364369	1	1	416.7635203	0.098703291	0.206210163	0.478653863	1	1	416.7635203	-0.239175546	0.208925847	-1.144786771	1	1	416.7635203	0.678373195	0.203281712	3.337108833	1	1	416.7635203	0.61440991	0.226961361	2.707112381	0.999999999	1
Cre01.g035900	93.77412671	4.096483386	0.449762164	9.10811027	1.57E-06	2.48E-05	93.77412671	2.764256186	0.412695113	6.698058933	0.03202251	0.284415577	93.77412671	0.958823771	0.425060711	2.2557337	0.992846798	1	93.77412671	0.6609725	0.430606452	1.534980483	0.999063397	1	93.77412671	0.134276715	0.442835713	0.303220159	0.999988126	1	93.77412671	0.657410455	0.427772889	1.536821224	0.99915109	1	93.77412671	0.019113138	0.490568999	0.038961161	0.999992325	1
Cre01.g035950	429.210585	0.276971814	0.226236761	1.224256448	1	1	429.210585	0.457607049	0.202707946	2.257469715	1	1	429.210585	0.679818465	0.203083464	3.3474831	1	1	429.210585	0.632190739	0.203559316	3.105683162	1	1	429.210585	0.051376768	0.206041488	0.249351566	1	1	429.210585	0.737039512	0.202800142	3.634314585	1	1	429.210585	0.662707562	0.226466572	2.926293081	0.999999998	1
Cre01.g036000	168.1483116	0.105014866	0.294556054	0.356519122	1	1	168.1483116	0.254107092	0.263869287	0.963003671	1	1	168.1483116	0.257683694	0.265335106	0.971163212	1	1	168.1483116	-0.204788803	0.268532881	-0.762620955	1	1	168.1483116	-0.870458768	0.275430961	-3.160351929	0.999979431	1	168.1483116	0.185108828	0.26534698	0.697610456	1	1	168.1483116	-0.671557202	0.30400525	-2.209031597	0.999993782	1
Cre01.g036050	280.9153596	-0.464516484	0.216601748	-2.1445648	1	1	280.9153596	-0.086642558	0.192494643	-0.450103733	1	1	280.9153596	0.564037996	0.191562273	2.944410652	1	1	280.9153596	0.276948316	0.193264541	1.433001186	1	1	280.9153596	0.264228338	0.194022192	1.361845958	1	1	280.9153596	0.429883469	0.191786552	2.241468263	1	1	280.9153596	0.213068881	0.215322846	0.98953216	1	1
Cre01.g036100	69.08523276	6.191928123	1.092350327	5.668445342	6.21E-05	0.000800697	69.08523276	6.585091551	1.076979726	6.114406237	1.03E-05	0.000174324	69.08523276	6.264626592	1.078805402	5.807003356	3.86E-05	0.000478517	69.08523276	5.093316254	1.085707318	4.691242446	0.00219198	0.037776522	69.08523276	6.234664169	1.079959188	5.773055353	4.41E-05	0.001573767	69.08523276	6.873207483	1.077057501	6.381467541	3.03E-06	7.60E-05	69.08523276	7.586692826	1.089745626	6.961893347	1.48E-07	4.77E-06
Cre01.g036150	605.2523423	1.992328909	0.143308205	13.90240642	0.521344638	1	605.2523423	1.31486979	0.131455047	10.00242911	0.999999907	1	605.2523423	1.267926101	0.132481441	9.57059415	0.999999984	1	605.2523423	0.75241548	0.134699182	5.585894952	1	1	605.2523423	1.39734936	0.132933176	10.51166762	0.999997099	1	605.2523423	0.947875306	0.133211737	7.115553988	1	1	605.2523423	0.951148594	0.147772673	6.436566205	1	1
Cre01.g036200	716.5832229	0.575627837	0.152976126	3.762860605	1	1	716.5832229	0.176264763	0.137958373	1.277666295	1	1	716.5832229	0.259411576	0.138518455	1.872758218	1	1	716.5832229	-0.176344107	0.139936614	-1.260171319	1	1	716.5832229	0.019265437	0.139789722	0.137817267	1	1	716.5832229	-0.526402143	0.140358658	-3.750407361	1	1	716.5832229	-0.50343665	0.157485073	-3.196726141	1	1
Cre01.g036250	661.0764195	-0.732677213	0.151660288	-4.83104196	1	1	661.0764195	-0.601064526	0.135322091	-4.441732486	1	1	661.0764195	0.119019137	0.134471936	0.885085323	1	1	661.0764195	0.202894451	0.134617891	1.507187854	1	1	661.0764195	0.199271229	0.135004574	1.476033165	1	1	661.0764195	0.115742015	0.13431757	0.861704209	1	1	661.0764195	-0.151555396	0.151220124	-1.002217109	1	1
Cre01.g036300	281.9472907	2.455763714	0.234044353	10.49272789	0.025747049	0.202085314	281.9472907	2.604568233	0.218098433	11.94216847	0.002785676	0.031661236	281.9472907	3.590275878	0.216548043	16.57958124	1.04E-13	2.61E-12	281.9472907	2.792031489	0.219399214	12.72580443	0.000153098	0.003235322	281.9472907	2.376372272	0.222190119	10.69522028	0.04514025	0.753288469	281.9472907	3.206702932	0.217304074	14.75675478	1.40E-08	4.52E-07	281.9472907	2.994482499	0.2337678	12.80964486	1.05E-05	0.000260964
Cre01.g036350	256.1247555	0.582586068	0.218778796	2.662900056	1	1	256.1247555	2.012527416	0.193369813	10.40766076	0.47417269	1	256.1247555	1.178650946	0.197513408	5.967447774	0.999983979	1	256.1247555	2.204141753	0.194217273	11.34884515	0.146606359	1	256.1247555	0.746250361	0.202104989	3.692389615	1	1	256.1247555	1.219547089	0.196987167	6.190997664	0.99996283	1	256.1247555	0.17850641	0.227996299	0.782935561	1	1
Cre01.g036400	383.9157985	-0.050891969	0.235008804	-0.216553457	1	1	383.9157985	0.222181593	0.210038075	1.057815791	1	1	383.9157985	1.047342851	0.20897314	5.011853922	0.999997427	1	383.9157985	0.689828441	0.21024781	3.281025573	1	1	383.9157985	0.763378395	0.210466842	3.627072026	0.999999998	1	383.9157985	0.723999284	0.209562755	3.454808954	0.999999999	1	383.9157985	0.793822954	0.233449334	3.400407872	0.999999881	1
Cre01.g036451	74.72786294	-0.930098711	0.32472676	-2.864250275	0.999507496	1	74.72786294	-0.23302874	0.283537737	-0.821861465	1	1	74.72786294	-0.147427485	0.286397153	-0.51476589	1	1	74.72786294	-0.568319937	0.293212183	-1.938254853	0.999999477	1	74.72786294	-0.389158132	0.29274216	-1.329354583	0.999999981	1	74.72786294	-0.304704101	0.287304928	-1.060559952	0.999999998	1	74.72786294	-0.0424482	0.319069323	-0.133037548	1	1
Cre01.g036500	34.32745364	-1.114792931	0.663939511	-1.679057976	0.908778869	1	34.32745364	-0.076788972	0.585096131	-0.131241633	0.99968669	1	34.32745364	-1.119262069	0.598265979	-1.870843584	0.929510056	1	34.32745364	-1.500714695	0.60727541	-2.471225858	0.794510717	1	34.32745364	-1.048393767	0.601635367	-1.742573366	0.943141085	1	34.32745364	-1.429563799	0.602008865	-2.374655726	0.828321853	1	34.32745364	-1.217289259	0.674121224	-1.805742373	0.87719685	1
Cre01.g036550	116.124924	0.698257926	0.358723478	1.946507458	0.999857639	1	116.124924	0.360175428	0.323439003	1.11358069	0.999999801	1	116.124924	-0.050265025	0.32727397	-0.153586995	0.999999999	1	116.124924	-0.297468603	0.33004085	-0.901308438	0.999999876	1	116.124924	-0.70141422	0.335372137	-2.091450486	0.999946043	1	116.124924	-0.453929153	0.329590063	-1.37725376	0.99999864	1	116.124924	-0.234661321	0.367631118	-0.63830647	0.999999215	1
Cre01.g036600	135.2340926	1.714449139	0.355534709	4.822170933	0.789058547	1	135.2340926	2.148190224	0.326073125	6.588062806	0.324745543	1	135.2340926	4.506109205	0.320000155	14.08158446	2.41E-15	6.65E-14	135.2340926	2.715017707	0.32595551	8.329411909	0.014131902	0.203109628	135.2340926	0.644097852	0.35388464	1.82007858	0.999936313	1	135.2340926	1.772868731	0.331163041	5.353461918	0.753599097	1	135.2340926	2.246917298	0.355118882	6.327225648	0.243430887	1
Cre01.g036650	1466.667833	-1.71979929	0.116323068	-14.78467955	0.991997788	1	1466.667833	-1.497103451	0.103228389	-14.50282688	0.999999447	1	1466.667833	-0.472958315	0.102169034	-4.629174766	1	1	1466.667833	-0.671887544	0.102693761	-6.542632542	1	1	1466.667833	-0.712350109	0.103032376	-6.913847256	1	1	1466.667833	-0.700634483	0.102395338	-6.842445166	1	1	1466.667833	-0.622194361	0.114678777	-5.425540595	1	1
Cre01.g036700	2324.386612	-0.257654205	0.113400893	-2.272065048	1	1	2324.386612	-0.65547055	0.1019235	-6.431005122	1	1	2324.386612	0.079886499	0.101581436	0.78642813	1	1	2324.386612	0.511571013	0.101349395	5.047598109	1	1	2324.386612	0.022809667	0.101928005	0.223782136	1	1	2324.386612	-0.30873022	0.101897681	-3.029806141	1	1	2324.386612	-0.740670588	0.114917658	-6.445228715	1	1
Cre01.g036750	381.0089324	-0.833156555	0.198362159	-4.200178912	0.999999998	1	381.0089324	-0.392504275	0.176082111	-2.229097966	1	1	381.0089324	-0.194752162	0.176632775	-1.10258225	1	1	381.0089324	-0.326132655	0.177532886	-1.837026715	1	1	381.0089324	-0.515961258	0.178877708	-2.884435758	1	1	381.0089324	-0.756944371	0.178369836	-4.243679241	1	1	381.0089324	-0.936678438	0.201638538	-4.645334401	0.999999933	1
Cre01.g036800	905.1471793	-0.769103104	0.120422988	-6.38668013	1	1	905.1471793	-0.686529948	0.107566358	-6.382385352	1	1	905.1471793	-1.199936522	0.109935821	-10.91488208	1	1	905.1471793	-0.79204498	0.109096083	-7.260067999	1	1	905.1471793	-0.486109306	0.108651856	-4.474008291	1	1	905.1471793	-0.821459653	0.108590944	-7.564716006	1	1	905.1471793	-0.80490465	0.122029358	-6.595991845	1	1
Cre01.g036850	428.8048962	-2.844398355	0.240932741	-11.80577758	0.000228556	0.002685359	428.8048962	-2.399097383	0.212967361	-11.26509422	0.030466329	0.271696526	428.8048962	-2.417078547	0.214443022	-11.27142551	0.025891174	0.207467928	428.8048962	-2.144584742	0.213939615	-10.02425259	0.249577361	1	428.8048962	-2.483986609	0.21608979	-11.49515952	0.012553654	0.259210955	428.8048962	-2.319422798	0.213794961	-10.84881882	0.067579787	0.748655032	428.8048962	-2.509951669	0.241709607	-10.38416182	0.017439087	0.225281835
Cre01.g036900	315.6571604	-0.371767558	0.178772988	-2.079551063	1	1	315.6571604	-0.691656173	0.161660187	-4.278457089	1	1	315.6571604	-0.083966851	0.160767391	-0.522287824	1	1	315.6571604	-0.180627057	0.161831499	-1.116142761	1	1	315.6571604	-0.246233495	0.162915189	-1.511421355	1	1	315.6571604	-0.353324773	0.16163943	-2.18588233	1	1	315.6571604	-0.447018112	0.182151674	-2.454098295	1	1
Cre01.g036950	85.86769873	-2.929951007	0.525613446	-5.574345609	0.038424587	0.286194995	85.86769873	-2.11764182	0.455813842	-4.645847985	0.398168026	1	85.86769873	0.217518855	0.444912652	0.488902381	0.999969481	1	85.86769873	-1.388088914	0.454043219	-3.057173539	0.911121505	1	85.86769873	-2.015685938	0.46306507	-4.352921584	0.486488751	1	85.86769873	-1.772985428	0.455660178	-3.891025626	0.690832072	1	85.86769873	-1.007535206	0.504530849	-1.996974432	0.975414406	1
Cre01.g037000	386.5914819	-3.665542403	0.259404633	-14.13059728	6.79E-11	1.62E-09	386.5914819	-3.708031935	0.230854222	-16.06222272	6.87E-14	2.34E-12	386.5914819	-2.877230826	0.22866983	-12.58246804	6.25E-05	0.000755979	386.5914819	-2.718140782	0.228604571	-11.89014188	0.000840681	0.015518164	386.5914819	-3.323880154	0.232833184	-14.27580077	6.50E-09	4.02E-07	386.5914819	-3.55479869	0.231955419	-15.32535307	1.02E-11	4.29E-10	386.5914819	-4.22555771	0.270607757	-15.61506498	9.82E-17	7.37E-15
Cre01.g037050	771.1051592	-3.302433199	0.167207472	-19.7505121	3.37E-15	1.11E-13	771.1051592	-2.647036585	0.146275102	-18.09628949	4.86E-06	8.51E-05	771.1051592	-2.566466966	0.147263106	-17.4277661	5.99E-05	0.000726914	771.1051592	-2.210266808	0.146578787	-15.07903601	0.075715264	0.868939	771.1051592	-2.192522592	0.146977934	-14.91735889	0.095119212	1	771.1051592	-2.755521441	0.14769403	-18.65695886	1.56E-07	4.55E-06	771.1051592	-2.927367824	0.167838248	-17.4416014	1.64E-08	6.07E-07
Cre01.g037150	578.096791	-0.055445573	0.174613058	-0.317533945	1	1	578.096791	-0.262459472	0.156948787	-1.672261868	1	1	578.096791	-0.161933419	0.157646165	-1.027195424	1	1	578.096791	-0.293817956	0.158438411	-1.854461643	1	1	578.096791	-0.417813029	0.159366422	-2.621713046	1	1	578.096791	0.045354023	0.156986099	0.288904707	1	1	578.096791	-0.029904304	0.175875882	-0.170030726	1	1
Cre01.g037200	242.588129	-0.84480527	0.271387401	-3.112912631	0.999989623	1	242.588129	-0.151328195	0.239763542	-0.631155987	1	1	242.588129	-0.326943634	0.242112253	-1.350380371	1	1	242.588129	-0.049174188	0.241478727	-0.203637763	1	1	242.588129	0.508976605	0.239844714	2.122108908	1	1	242.588129	-0.269849835	0.241509986	-1.11734442	1	1	242.588129	0.48193132	0.266699671	1.807018807	0.999999994	1
Cre01.g037250	4294.010513	0.775540887	0.104649278	7.410857516	1	1	4294.010513	0.531935863	0.093896408	5.665135349	1	1	4294.010513	0.290139394	0.094228904	3.079091241	1	1	4294.010513	0.65915661	0.094093705	7.005321025	1	1	4294.010513	0.400382038	0.094351862	4.243499063	1	1	4294.010513	0.519234083	0.094053423	5.520629287	1	1	4294.010513	0.328599971	0.105244588	3.122250527	1	1
Cre01.g037300	28.28657753	4.759713861	1.330481768	3.577436365	0.019029561	0.153359691	28.28657753	6.523131266	1.287824604	5.065232677	0.000222185	0.003025861	28.28657753	5.111170243	1.299214699	3.934045886	0.00831804	0.0743962	28.28657753	5.681157094	1.295153552	4.386473777	0.002239781	0.038556957	28.28657753	6.004793505	1.293775352	4.641295334	0.000982633	0.02609171	28.28657753	6.541264726	1.288912276	5.075027097	0.000213079	0.00415342	28.28657753	6.898306625	1.31544348	5.244091995	9.82E-05	0.002094691
Cre01.g037350	77.66292523	-2.156743953	0.448616249	-4.807547558	0.363396662	1	77.66292523	-1.433360517	0.387819489	-3.695947616	0.928004736	1	77.66292523	-0.551279149	0.383004921	-1.439352652	0.999922373	1	77.66292523	-0.436500915	0.383257941	-1.138922038	0.999977433	1	77.66292523	-0.092802019	0.381638781	-0.243167161	0.99999973	1	77.66292523	-0.023357286	0.378804204	-0.061660577	0.999999956	1	77.66292523	-0.341739005	0.426938066	-0.800441637	0.999948661	1
Cre01.g037400	537.0246673	0.759967482	0.204601114	3.714385844	0.999999999	1	537.0246673	0.898834177	0.183614252	4.895230994	0.999999999	1	537.0246673	0.555089643	0.184848523	3.002943357	1	1	537.0246673	0.253532021	0.185959537	1.36337197	1	1	537.0246673	0.004518367	0.187263799	0.024128354	1	1	537.0246673	0.306317013	0.185254448	1.653493431	1	1	537.0246673	0.246865154	0.207235919	1.191227635	1	1
Cre01.g037450	106.3740596	-0.311332949	0.384322095	-0.810083399	0.999994434	1	106.3740596	0.684488869	0.337944387	2.025448253	0.99995043	1	106.3740596	0.955858604	0.338610851	2.822882381	0.998977448	1	106.3740596	0.884460869	0.339900511	2.602116915	0.999484555	1	106.3740596	0.479649288	0.344179089	1.393603805	0.999995003	1	106.3740596	1.121414681	0.337401053	3.323684594	0.995392582	1	106.3740596	1.243611856	0.374141031	3.323911979	0.978394558	1
Cre01.g037550	96.44260371	1.198739898	0.432419328	2.772170026	0.968056681	1	96.44260371	1.845279331	0.391582885	4.712359502	0.653621365	1	96.44260371	1.553493029	0.398221985	3.901072993	0.868909574	1	96.44260371	0.964733409	0.4094692	2.356058545	0.994269405	1	96.44260371	2.595699937	0.39114991	6.636074476	0.063886189	1	96.44260371	3.633477466	0.384625721	9.446787531	1.08E-05	0.000253466	96.44260371	4.232078385	0.413230786	10.24144021	3.30E-08	1.18E-06
Cre01.g037600	21.42540024	-0.206250569	0.725927705	-0.284119985	0.99444872	1	21.42540024	-2.636586132	0.711764765	-3.70429426	0.185560071	1	21.42540024	-2.217128482	0.711850818	-3.114597084	0.380175598	1	21.42540024	-3.009443423	0.774743578	-3.884438034	0.096297838	1	21.42540024	-0.547502903	0.666077031	-0.821981358	0.985461727	1	21.42540024	-0.20707307	0.654607739	-0.316331534	0.997291726	1	21.42540024	1.143086378	0.716636714	1.595070913	0.884107421	1
Cre01.g037650	167.5884718	0.461554193	0.281314644	1.640704467	0.999999977	1	167.5884718	0.252848153	0.25321067	0.998568318	1	1	167.5884718	-0.627322922	0.259128446	-2.420895623	0.999999941	1	167.5884718	-0.95062633	0.262914836	-3.615719611	0.999967145	1	167.5884718	-0.66879991	0.261687729	-2.555717502	0.999999818	1	167.5884718	-0.570505026	0.258291788	-2.208761771	0.999999984	1	167.5884718	-0.483443645	0.289357364	-1.670749407	0.99999992	1
Cre01.g037700	849.6963844	0.054629584	0.126485451	0.431904092	1	1	849.6963844	0.641364519	0.112388695	5.706663977	1	1	849.6963844	0.095107053	0.115421211	0.823999789	1	1	849.6963844	0.765888903	0.113502772	6.747755049	1	1	849.6963844	0.237865538	0.11608864	2.04899926	1	1	849.6963844	1.72453338	0.111029957	15.53214491	0.993449496	1	849.6963844	2.422248851	0.121601579	19.9195509	0.000257917	0.005085651
Cre01.g037751	11.06979141	-1.064247694	0.919406377	-1.157537865	0.846038252	1	11.06979141	-1.573417562	0.847393732	-1.856772716	0.692672684	1	11.06979141	-0.727441646	0.825670446	-0.88103147	0.938848868	1	11.06979141	-0.333813349	0.815351114	-0.409410551	0.981602143	1	11.06979141	-1.374172504	0.88287377	-1.556476758	0.760858308	1	11.06979141	1.215171988	0.77550358	1.566945683	0.844253565	1	11.06979141	1.521947765	0.855694278	1.778611596	0.711826409	1
Cre01.g037800	814.9626634	1.428350801	0.168617881	8.470933169	0.999650798	1	814.9626634	1.344945732	0.15195171	8.851139175	0.999991872	1	814.9626634	0.485966545	0.153992918	3.15577205	1	1	814.9626634	0.845686209	0.153506687	5.50911642	1	1	814.9626634	0.879843251	0.153747346	5.722656504	1	1	814.9626634	0.851157054	0.153079664	5.560222908	1	1	814.9626634	0.692508729	0.171049751	4.048580749	1	1
Cre01.g037850	3110.00793	-2.442139282	0.134193785	-18.19860205	0.00049249	0.005475646	3110.00793	-1.988705124	0.118858586	-16.73169095	0.537853649	1	3110.00793	-0.981422387	0.118131063	-8.307911237	1	1	3110.00793	0.028552472	0.117507365	0.242984535	1	1	3110.00793	-0.194990151	0.117728054	-1.656276003	1	1	3110.00793	0.070533216	0.117383517	0.600878367	1	1	3110.00793	0.076282969	0.131254486	0.581183706	1	1
Cre01.g037900	110.4379945	-1.577545755	0.319196114	-4.942246113	0.907164479	1	110.4379945	0.213788272	0.251749855	0.849209119	1	1	110.4379945	-0.276041522	0.264373896	-1.044133048	1	1	110.4379945	1.235390747	0.247617411	4.989110984	0.998992001	1	110.4379945	0.691378595	0.254264416	2.719132331	0.999999867	1	110.4379945	2.060257918	0.241913272	8.516514618	0.401645997	1	110.4379945	1.872906008	0.266284029	7.033489827	0.683421233	1
Cre01.g037950	196.1950213	1.440848734	0.29828087	4.830510025	0.969574716	1	196.1950213	1.030684633	0.271443295	3.797053205	0.999822168	1	196.1950213	1.60725879	0.27078057	5.935650376	0.926527048	1	196.1950213	1.60708761	0.271304113	5.923565237	0.926224474	1	196.1950213	1.355527682	0.273037494	4.96462101	0.990871895	1	196.1950213	1.277014481	0.271764793	4.698969532	0.996096857	1	196.1950213	1.106692908	0.302520071	3.658246232	0.998425906	1
Cre01.g038000	1085.370782	-2.342120918	0.157003221	-14.91766162	0.014663255	0.121435533	1085.370782	-2.081028027	0.139524934	-14.91509778	0.280707084	1	1085.370782	-1.840151893	0.139804606	-13.16231239	0.873557076	1	1085.370782	-1.873552418	0.140166911	-13.36658136	0.816503833	1	1085.370782	-1.978058621	0.140755596	-14.05314373	0.561937306	1	1085.370782	-2.037264382	0.140059866	-14.54566853	0.395096351	1	1085.370782	-2.535300119	0.15928524	-15.91672981	0.000388813	0.007409201
Cre01.g038050	933.2369375	1.472543253	0.202958728	7.255382741	0.995322997	1	933.2369375	0.841239597	0.1827252	4.603851013	1	1	933.2369375	-0.191996237	0.185059435	-1.037484186	1	1	933.2369375	1.168045321	0.182941544	6.384800807	0.999997288	1	933.2369375	0.669610866	0.183843695	3.642283551	1	1	933.2369375	0.786414678	0.183139577	4.294072808	1	1	933.2369375	0.539754282	0.204921851	2.633951822	1	1
Cre01.g038100	1719.442225	-1.668737125	0.137958144	-12.09596673	0.991828939	1	1719.442225	-1.460153061	0.123002926	-11.87088074	0.999994304	1	1719.442225	-1.413716869	0.123392104	-11.45710972	0.99999899	1	1719.442225	-1.538990362	0.123765814	-12.43469677	0.999902286	1	1719.442225	-2.546398772	0.126416392	-20.14294769	7.72E-06	0.000316397	1719.442225	-1.29993454	0.123173605	-10.55367781	0.999999993	1	1719.442225	-1.354784772	0.138183744	-9.804226804	0.999998489	1
Cre01.g038151	792.3481951	1.694902242	0.224716096	7.542415849	0.912721057	1	792.3481951	1.400770057	0.202332824	6.923098443	0.9984698	1	792.3481951	1.885072229	0.202244152	9.320774954	0.715071637	1	792.3481951	1.111107049	0.203415981	5.462240685	0.999993783	1	792.3481951	1.029992206	0.203835846	5.053047469	0.999999026	1	792.3481951	1.053853029	0.203159986	5.187306068	0.999998397	1	792.3481951	0.701229375	0.227393078	3.083776257	0.999999994	1
Cre01.g038200	1073.542817	-0.244291613	0.143530441	-1.702019524	1	1	1073.542817	-0.32923344	0.128616632	-2.559804552	1	1	1073.542817	-0.571602397	0.129557324	-4.41196514	1	1	1073.542817	-0.723937248	0.130156124	-5.562068268	1	1	1073.542817	-0.624496466	0.130259064	-4.794264962	1	1	1073.542817	-0.735457239	0.129734333	-5.668948377	1	1	1073.542817	-0.642674416	0.145275223	-4.423840499	1	1
Cre01.g038250	6398.589337	0.48034272	0.080644534	5.956296084	1	1	6398.589337	0.176579709	0.072356637	2.440407909	1	1	6398.589337	-0.193498247	0.072731896	-2.660431762	1	1	6398.589337	0.310237671	0.072530068	4.277366318	1	1	6398.589337	-0.031048396	0.072815293	-0.42639938	1	1	6398.589337	0.200439127	0.072480194	2.765433097	1	1	6398.589337	0.09144337	0.081111906	1.127372965	1	1
Cre01.g038300	243.5849389	-2.148430371	0.186500885	-11.51967925	0.213053938	1	243.5849389	-1.66058577	0.161489898	-10.28290803	0.982213179	1	243.5849389	-1.09980904	0.160460192	-6.854092751	0.99999999	1	243.5849389	-0.643512548	0.158621927	-4.056895283	1	1	243.5849389	-1.357827332	0.164748404	-8.241823911	0.999951485	1	243.5849389	-1.171824365	0.160481279	-7.30193808	0.999999877	1	243.5849389	-1.178634492	0.181572214	-6.49127124	0.999996961	1
Cre01.g038350	384.6628767	-1.078228248	0.231363679	-4.660317704	0.999966129	1	384.6628767	-1.035824575	0.206682442	-5.011671831	0.999998457	1	384.6628767	-1.897413255	0.211538223	-8.969600049	0.686146245	1	384.6628767	-0.898308201	0.207812852	-4.322678757	0.999999943	1	384.6628767	-0.815589115	0.208017346	-3.920774543	0.999999994	1	384.6628767	-1.283149633	0.208397017	-6.157236073	0.99970896	1	384.6628767	-1.11553485	0.233367887	-4.780155763	0.999924677	1
Cre01.g038400	8000.433231	2.258151029	0.151503811	14.90491236	0.044197613	0.324306338	8000.433231	1.482800892	0.135663469	10.92999393	0.999931179	1	8000.433231	-0.297935438	0.136083535	-2.189356981	1	1	8000.433231	-0.775780267	0.136373786	-5.688631875	1	1	8000.433231	-1.443263866	0.136997935	-10.53493152	0.999975863	1	8000.433231	-0.274785388	0.136049657	-2.019743329	1	1	8000.433231	0.105361326	0.151985871	0.693231058	1	1
Cre01.g038450	271.13195	5.100155879	0.796795487	6.400834295	5.00E-05	0.000654711	271.13195	4.084360061	0.715679298	5.706969689	0.001793189	0.021264283	271.13195	0.333279368	0.723376661	0.460727289	0.990019717	1	271.13195	-0.997512688	0.737668633	-1.352250378	0.912949941	1	271.13195	-2.658571066	0.790933269	-3.361308937	0.202520907	1	271.13195	-2.964023108	0.788306715	-3.759987136	0.110683057	1	271.13195	-0.932694174	0.824007302	-1.131900375	0.902571259	1
Cre01.g038500	105.4930059	-0.443604741	0.356362997	-1.244811456	0.999993715	1	105.4930059	0.218065351	0.313853272	0.694800311	0.999999993	1	105.4930059	2.135149542	0.306671331	6.962338267	0.329715705	1	105.4930059	0.925053271	0.312696178	2.958313326	0.99970663	1	105.4930059	-0.219459554	0.326547316	-0.672060503	0.999999975	1	105.4930059	0.189754012	0.316936656	0.598712734	0.999999994	1	105.4930059	0.614926614	0.349067537	1.761626475	0.999963749	1
Cre01.g038550	220.8954801	2.426536103	0.254877648	9.520395867	0.047115086	0.342921726	220.8954801	2.471182742	0.233873564	10.56631924	0.021968568	0.203741181	220.8954801	2.096582938	0.236233103	8.875059905	0.341326372	1	220.8954801	2.25730167	0.236168168	9.558026769	0.137970039	1	220.8954801	0.93563252	0.24587695	3.805287641	0.999992506	1	220.8954801	1.721210764	0.237570701	7.245046437	0.879702336	1	220.8954801	2.132806462	0.258155227	8.261720993	0.303470729	1
Cre01.g038600	2287.752403	3.752537247	0.126015349	29.77841411	2.86E-44	3.81E-42	2287.752403	3.628825296	0.115270648	31.48091347	1.23E-45	1.57E-43	2287.752403	3.144698966	0.115761982	27.16521364	2.34E-23	9.38E-22	2287.752403	2.131098782	0.117081591	18.20182636	0.131416215	1	2287.752403	1.460356243	0.118875518	12.28475187	0.999997182	1	2287.752403	2.912852804	0.115889826	25.1346723	1.68E-15	9.31E-14	2287.752403	3.688877006	0.126333527	29.19950936	4.63E-41	1.24E-38
Cre01.g038650	1502.694177	-1.139064941	0.150409938	-7.573069695	0.999999995	1	1502.694177	-1.368107172	0.13472837	-10.1545589	0.999998635	1	1502.694177	-0.249639549	0.133962135	-1.863508295	1	1	1502.694177	-1.088948717	0.135106146	-8.059949492	1	1	1502.694177	-0.629802069	0.134653842	-4.677193465	1	1	1502.694177	-1.372177142	0.135219306	-10.14779015	0.999998283	1	1502.694177	-1.363580934	0.151742767	-8.986134636	0.9999863	1
Cre01.g038700	295.8976114	0.210455262	0.215450279	0.976815917	1	1	295.8976114	0.103888818	0.193856316	0.535906282	1	1	295.8976114	0.019794273	0.195576009	0.101210126	1	1	295.8976114	0.025677447	0.196182902	0.130885245	1	1	295.8976114	0.181117306	0.196135874	0.923427736	1	1	295.8976114	0.073193978	0.195081341	0.375197225	1	1	295.8976114	-0.171317921	0.219788177	-0.779468319	1	1
Cre01.g038750	346.6432437	0.930649133	0.202514687	4.595464898	0.999999936	1	346.6432437	0.126206748	0.183811332	0.686610266	1	1	346.6432437	-0.148279395	0.18605915	-0.79694761	1	1	346.6432437	-0.241629187	0.187131723	-1.291225152	1	1	346.6432437	0.014823488	0.186608096	0.079436467	1	1	346.6432437	-0.144975949	0.185762833	-0.78043571	1	1	346.6432437	-0.359975505	0.209482829	-1.71840101	1	1
Cre01.g038800	213.6882323	0.763360429	0.2011554	3.794879137	1	1	213.6882323	0.810287315	0.182283127	4.445212947	1	1	213.6882323	1.163419327	0.182487087	6.375351529	0.999997723	1	213.6882323	0.541177706	0.186757763	2.897752126	1	1	213.6882323	0.429203008	0.188753247	2.273884109	1	1	213.6882323	0.81849094	0.183781267	4.453614634	1	1	213.6882323	0.465908948	0.207041821	2.250313227	1	1
Cre01.g038850	8519.597148	1.44620464	0.115337875	12.53885279	0.999999213	1	8519.597148	0.676154853	0.10341759	6.538102967	1	1	8519.597148	0.951359747	0.103442208	9.19701698	1	1	8519.597148	0.649479362	0.1035596	6.271551469	1	1	8519.597148	0.55220984	0.103640019	5.328152613	1	1	8519.597148	0.713604512	0.103482087	6.89592307	1	1	8519.597148	0.417514741	0.115762117	3.606661233	1	1
Cre01.g038900	14.15944009	1.984537992	0.772367544	2.569421782	0.507986007	1	14.15944009	1.578409256	0.704236619	2.241305285	0.725296794	1	14.15944009	0.157611588	0.73271055	0.215107573	0.995656	1	14.15944009	-0.12301257	0.745933444	-0.16491092	0.996282989	1	14.15944009	-5.596657129	1.366476671	-4.09568436	0.004243379	0.098954051	14.15944009	-1.015334317	0.776247568	-1.308003218	0.897740543	1	14.15944009	-0.198691305	0.832785145	-0.238586514	0.98887242	1
Cre01.g038950	343.2087877	-0.31896893	0.185486839	-1.719631062	1	1	343.2087877	-0.327719275	0.166192954	-1.97192039	1	1	343.2087877	-1.695094912	0.174204545	-9.730486165	0.959964182	1	343.2087877	-1.129138427	0.171370211	-6.588883919	0.999999813	1	343.2087877	-0.914601719	0.170976308	-5.349289195	1	1	343.2087877	-1.075684211	0.169941889	-6.329717873	0.999999973	1	343.2087877	-1.066945963	0.191438165	-5.57331899	0.999999453	1
Cre01.g039000	19.48815694	-1.100042509	0.739087848	-1.488378564	0.888337021	1	19.48815694	-1.784806087	0.668910166	-2.668229872	0.626163141	1	19.48815694	-2.340501455	0.689484945	-3.39456499	0.31070641	1	19.48815694	-1.870035721	0.680963578	-2.746161148	0.575679819	1	19.48815694	-3.41737083	0.752699142	-4.540155076	0.029846732	0.532962451	19.48815694	-2.458179432	0.690926446	-3.557801916	0.253621157	1	19.48815694	-3.612211733	0.859152883	-4.204387606	0.030292421	0.364007991
Cre01.g039050	766.2281704	-0.54141833	0.140790069	-3.84557187	1	1	766.2281704	-0.797883814	0.126507174	-6.307024226	1	1	766.2281704	-1.285023844	0.129015649	-9.960216837	0.999999985	1	766.2281704	-0.88485586	0.128130862	-6.905876116	1	1	766.2281704	-0.735745077	0.128118451	-5.742694145	1	1	766.2281704	-0.377159085	0.126317446	-2.985803592	1	1	766.2281704	-0.753366214	0.142798647	-5.275723738	1	1
Cre01.g039101	18.32021709	-0.120340672	0.648380551	-0.185601915	0.998665601	1	18.32021709	-0.12175751	0.583895926	-0.208526049	0.999491366	1	18.32021709	0.309362853	0.583423828	0.530254058	0.998158706	1	18.32021709	0.321537686	0.58602706	0.548673786	0.997946513	1	18.32021709	-0.199808176	0.603243272	-0.331223214	0.998711192	1	18.32021709	0.242837542	0.583377515	0.416261401	0.998762934	1	18.32021709	0.123738416	0.655339302	0.188815803	0.998498247	1
Cre01.g039150	900.8460708	-0.987820052	0.148005415	-6.674215618	1	1	900.8460708	-0.652962574	0.131444287	-4.967599488	1	1	900.8460708	-0.017773546	0.13094352	-0.135734447	1	1	900.8460708	0.013099571	0.131171384	0.099866071	1	1	900.8460708	0.055961256	0.131392274	0.425909789	1	1	900.8460708	0.24403894	0.130368154	1.871921414	1	1	900.8460708	0.314389166	0.145570405	2.159705245	1	1
Cre01.g039200	478.1229986	-0.9059751	0.163157738	-5.552755957	1	1	478.1229986	-0.889990815	0.145838186	-6.102591075	1	1	478.1229986	-0.059315336	0.144468826	-0.410575335	1	1	478.1229986	-0.705290661	0.147331405	-4.787103358	1	1	478.1229986	0.070126011	0.144932453	0.483853059	1	1	478.1229986	-0.627221086	0.146096294	-4.29320325	1	1	478.1229986	-0.396523254	0.163003042	-2.432612606	1	1
Cre01.g039250	83028.54544	-0.099324139	0.099656828	-0.996661649	1	1	83028.54544	-0.198669282	0.089142627	-2.228667567	1	1	83028.54544	-0.347811531	0.089160786	-3.900947351	1	1	83028.54544	0.122788828	0.089148954	1.377344563	1	1	83028.54544	0.393279473	0.089145051	4.41168037	1	1	83028.54544	0.01024979	0.089145777	0.114977853	1	1	83028.54544	-0.082962206	0.099674236	-0.8323335	1	1
Cre01.g039300	50073.07746	-1.03331385	0.13890874	-7.438796518	1	1	50073.07746	-0.596914118	0.124216604	-4.805429369	1	1	50073.07746	0.091309785	0.124204382	0.735157521	1	1	50073.07746	0.412865194	0.124198256	3.324243083	1	1	50073.07746	0.575069401	0.124197676	4.630275059	1	1	50073.07746	0.038574365	0.124203733	0.310573315	1	1	50073.07746	-0.038662207	0.138870247	-0.278405257	1	1
Cre01.g039350	1767.837066	-1.175591683	0.108492025	-10.83574285	1	1	1767.837066	-1.466268913	0.097255443	-15.07647149	0.99999998	1	1767.837066	-1.620813975	0.097985576	-16.5413527	0.999945541	1	1767.837066	-2.231412704	0.099553691	-22.41416351	0.010049315	0.149191436	1767.837066	-2.4309831	0.100579858	-24.1696811	9.14E-06	0.000370363	1767.837066	-2.012381076	0.098558893	-20.41805686	0.450015932	1	1767.837066	-1.989503401	0.110940973	-17.93299041	0.537689392	1
Cre01.g039400	2388.499978	-1.392827763	0.179784437	-7.747209838	0.999633892	1	2388.499978	-2.335874272	0.161254839	-14.48560729	0.01863114	0.174799571	2388.499978	-2.438149862	0.161674474	-15.0806111	0.003363405	0.032126391	2388.499978	-2.204780682	0.16158741	-13.64450783	0.102522962	1	2388.499978	-3.023297356	0.162876021	-18.56195488	1.66E-10	1.22E-08	2388.499978	-2.569625034	0.161737261	-15.88765023	0.00021422	0.004170349	2388.499978	-3.04780453	0.182175688	-16.73002892	4.42E-09	1.73E-07
Cre01.g039450	179.1058606	-1.791266151	0.391965294	-4.569961109	0.70282102	1	179.1058606	-1.819913096	0.349654839	-5.20488463	0.696738141	1	179.1058606	2.020482403	0.338236388	5.973580822	0.475856219	1	179.1058606	-2.401120518	0.363962398	-6.597166433	0.135210558	1	179.1058606	-1.116169981	0.349533276	-3.193315367	0.994274085	1	179.1058606	-5.413097674	0.494730816	-10.94150091	2.62E-12	1.17E-10	179.1058606	-4.436419158	0.501142563	-8.852608993	5.82E-07	1.73E-05
Cre01.g039500	40.39009472	-1.175867137	0.470299234	-2.500253139	0.960143909	1	40.39009472	-2.19692216	0.436487328	-5.033186576	0.325939977	1	40.39009472	0.383235434	0.410774292	0.932958664	0.99995856	1	40.39009472	-2.108928462	0.448639291	-4.700721722	0.404081168	1	40.39009472	-2.762454459	0.479603433	-5.759872159	0.055944432	0.900341009	40.39009472	-2.881440705	0.468692424	-6.147828637	0.030010601	0.368128434	40.39009472	-1.594269254	0.489056401	-3.259888332	0.796623037	1
Cre01.g039550	254.9236049	-0.006208976	0.220170937	-0.028200705	1	1	254.9236049	0.495415739	0.196056197	2.526906806	1	1	254.9236049	-0.377901531	0.202424858	-1.866873139	1	1	254.9236049	0.037042794	0.20058523	0.184673588	1	1	254.9236049	0.353240967	0.199582686	1.769897852	1	1	254.9236049	0.959682864	0.195639653	4.905359664	0.999999947	1	254.9236049	0.706269236	0.218855229	3.227106968	0.999999998	1
Cre01.g039600	711.6099488	0.851976971	0.195063911	4.367681159	0.999999998	1	711.6099488	0.548351825	0.175431782	3.125726808	1	1	711.6099488	0.302602368	0.176422236	1.715216712	1	1	711.6099488	0.292139755	0.176734516	1.652986422	1	1	711.6099488	0.104046513	0.177529978	0.586078555	1	1	711.6099488	0.397730892	0.176122765	2.258259409	1	1	711.6099488	0.096941443	0.197623604	0.49053575	1	1
Cre01.g039626	112.602909	0.426358729	0.356897724	1.194624401	0.999994813	1	112.602909	0.543359054	0.32065148	1.694547158	0.999997224	1	112.602909	0.117919167	0.325738907	0.362005166	0.999999996	1	112.602909	0.396118151	0.324705757	1.21992956	0.999999608	1	112.602909	0.15660625	0.327939372	0.477546348	0.999999991	1	112.602909	1.075940258	0.319757736	3.364860754	0.998073022	1	112.602909	0.624666392	0.358877302	1.740612706	0.99993653	1
Cre01.g039702	2527.321	1.345149396	0.098318411	13.68156155	1	1	2527.321	1.462611682	0.088458372	16.53446304	0.999999999	1	2527.321	1.171696131	0.088928211	13.17575286	1	1	2527.321	0.951190955	0.089284926	10.65343271	1	1	2527.321	0.523825595	0.090057688	5.816556117	1	1	2527.321	0.603280595	0.08943988	6.74509621	1	1	2527.321	0.563301299	0.099860894	5.64085977	1	1
Cre01.g039750	337.0312437	-1.582237389	0.244750754	-6.464688523	0.956078749	1	337.0312437	-1.374760314	0.217157866	-6.330695436	0.998006537	1	337.0312437	-0.392088778	0.214741641	-1.825862817	1	1	337.0312437	-0.311769304	0.214962067	-1.450345677	1	1	337.0312437	0.005803236	0.214386122	0.027069085	1	1	337.0312437	-0.238575316	0.214040219	-1.114628442	1	1	337.0312437	0.221413557	0.237999635	0.930310487	1	1
Cre01.g039800	601.6101657	-0.313705008	0.210505095	-1.490249002	1	1	601.6101657	-0.267433899	0.188432535	-1.419255433	1	1	601.6101657	0.207214198	0.188259058	1.100686473	1	1	601.6101657	0.193631087	0.188607512	1.026635073	1	1	601.6101657	0.51168958	0.188226181	2.718482497	1	1	601.6101657	0.602500319	0.187424046	3.21463724	1	1	601.6101657	0.444294326	0.209662632	2.119091623	1	1
Cre01.g039850	714.7395843	0.392655754	0.137127477	2.863435997	1	1	714.7395843	0.419610022	0.123320737	3.402590942	1	1	714.7395843	0.672132215	0.123601021	5.437918007	1	1	714.7395843	0.590386128	0.124100577	4.757319767	1	1	714.7395843	0.305884297	0.125288492	2.441439696	1	1	714.7395843	-0.106135634	0.125460888	-0.845965909	1	1	714.7395843	-0.428034751	0.142340057	-3.007127861	1	1
Cre01.g039900	963.8056964	1.985446488	0.136046957	14.59383244	0.542595268	1	963.8056964	1.988205978	0.12384609	16.05384537	0.537934439	1	963.8056964	2.299372494	0.123951483	18.5505848	0.007862437	0.070743304	963.8056964	2.642265873	0.123708516	21.35880334	1.04E-07	3.39E-06	963.8056964	0.810798497	0.128447566	6.312291636	1	1	963.8056964	1.150321528	0.126031972	9.12721993	1	1	963.8056964	0.790185073	0.141210948	5.595777712	1	1
Cre01.g039950	440.4299838	-0.277944798	0.187693699	-1.48084245	1	1	440.4299838	-0.364364112	0.168464369	-2.162855653	1	1	440.4299838	0.306200278	0.167747948	1.825359302	1	1	440.4299838	0.257189713	0.168239419	1.528712556	1	1	440.4299838	-0.661220226	0.17245659	-3.834125605	1	1	440.4299838	-0.265364246	0.169171719	-1.568608787	1	1	440.4299838	-0.288024587	0.189732429	-1.518056715	1	1
Cre01.g040000	139972.5291	-0.767629582	0.286303958	-2.681170002	0.999991629	1	139972.5291	-0.319442156	0.256075396	-1.247453526	1	1	139972.5291	-0.723405763	0.256080473	-2.824915762	0.99999969	1	139972.5291	-0.412248921	0.256079158	-1.609849566	1	1	139972.5291	-0.139217051	0.256078243	-0.543650444	1	1	139972.5291	-0.519498713	0.256078391	-2.028670638	0.999999996	1	139972.5291	-0.520273809	0.286305779	-1.817196321	0.999999882	1
Cre01.g040050	147.5878113	1.754743439	0.243608807	7.203119884	0.842975886	1	147.5878113	1.524502281	0.226673367	6.725546552	0.982035147	1	147.5878113	2.498465982	0.223911015	11.15829866	0.0130011	0.111590952	147.5878113	1.7632555	0.228713789	7.709441149	0.84969181	1	147.5878113	1.432528968	0.232757524	6.154597908	0.992616332	1	147.5878113	1.629412516	0.228158135	7.141592897	0.947839532	1	147.5878113	1.814687042	0.247065506	7.344963155	0.773389502	1
Cre01.g040100	992.483527	0.936474274	0.17379762	5.388303225	1	1	992.483527	1.338937169	0.155859387	8.59067389	0.999988894	1	992.483527	1.404495435	0.156206028	8.991301108	0.999931161	1	992.483527	1.769136923	0.155962884	11.34332011	0.930595889	1	992.483527	0.719292945	0.157849017	4.55684145	1	1	992.483527	0.739282095	0.157078312	4.706455572	1	1	992.483527	0.555412692	0.175707104	3.161014433	1	1
Cre01.g040150	763.8537224	-0.460040211	0.13302032	-3.458420571	1	1	763.8537224	-0.577760098	0.119413684	-4.838307274	1	1	763.8537224	-0.625349572	0.120627894	-5.184120783	1	1	763.8537224	-0.702920147	0.121380514	-5.791046065	1	1	763.8537224	-0.258082312	0.12038878	-2.143740566	1	1	763.8537224	-0.02420032	0.118925301	-0.203491768	1	1	763.8537224	-0.093954764	0.133323742	-0.704711425	1	1
Cre01.g040200	5362.53383	0.612830442	0.087377529	7.013593222	1	1	5362.53383	0.05865759	0.078482571	0.747396386	1	1	5362.53383	-0.181111702	0.078814925	-2.297936605	1	1	5362.53383	0.298676572	0.078620188	3.798980636	1	1	5362.53383	-0.177229104	0.079019007	-2.242866749	1	1	5362.53383	-0.081854721	0.078711047	-1.039939425	1	1	5362.53383	-0.342855563	0.088299938	-3.8828517	1	1
Cre01.g040250	691.4028589	0.386527418	0.159269091	2.426882801	1	1	691.4028589	0.189463282	0.143282626	1.322304653	1	1	691.4028589	0.103319502	0.144211621	0.716443665	1	1	691.4028589	0.101467581	0.144559344	0.701909524	1	1	691.4028589	0.045626005	0.145097525	0.314450605	1	1	691.4028589	-0.235740011	0.144881359	-1.627124514	1	1	691.4028589	-0.36805708	0.162907553	-2.259300281	1	1
Cre01.g040300	97.03150085	-3.08380172	0.384432258	-8.021703851	0.002406975	0.023564082	97.03150085	-2.405205786	0.323836117	-7.427231432	0.105418349	0.788200062	97.03150085	-0.358990738	0.305152417	-1.176430919	0.999999962	1	97.03150085	-1.310523411	0.315430946	-4.154707793	0.985585764	1	97.03150085	-0.456165222	0.307965247	-1.481223045	0.999999732	1	97.03150085	-0.203896683	0.303822379	-0.671104887	0.999999998	1	97.03150085	-0.343513538	0.34156625	-1.005701056	0.999999382	1
Cre01.g040350	489.5623012	-1.184804921	0.147372741	-8.039512036	0.999999984	1	489.5623012	-1.097452355	0.13126934	-8.360309868	1	1	489.5623012	-0.866982315	0.131959598	-6.570058789	1	1	489.5623012	-0.926744009	0.132885193	-6.974020117	1	1	489.5623012	-0.485518056	0.131581797	-3.689857308	1	1	489.5623012	-0.464587595	0.13024167	-3.567119464	1	1	489.5623012	-0.708880836	0.147423884	-4.808453117	1	1
Cre01.g040379	245.5268472	0.16666109	0.300905725	0.553864804	0.999999999	1	245.5268472	0.467285087	0.269209034	1.73577045	0.999999994	1	245.5268472	2.362913244	0.265557802	8.897924404	0.085874206	0.60463176	245.5268472	0.84342338	0.269882357	3.125151965	0.999990883	1	245.5268472	0.329653352	0.273485443	1.20537806	0.999999999	1	245.5268472	0.73296736	0.269448393	2.720251375	0.999998714	1	245.5268472	1.244470803	0.297679634	4.180570857	0.994426579	1
Cre01.g040400	141.1644914	-0.3581367	0.275680814	-1.299099111	0.999999999	1	141.1644914	0.186213094	0.24461744	0.761242099	1	1	141.1644914	-0.257265165	0.249180302	-1.032445837	1	1	141.1644914	-0.368127981	0.251151858	-1.465758544	1	1	141.1644914	0.074096151	0.248887645	0.297709239	1	1	141.1644914	-0.510374651	0.2505688	-2.036864334	0.999999999	1	141.1644914	-0.497129992	0.28160862	-1.765322352	0.999999953	1
Cre01.g040450	1119.698201	1.595649497	0.147663839	10.8059597	0.996912281	1	1119.698201	1.729968053	0.133287128	12.97925823	0.978614619	1	1119.698201	1.952465604	0.133463862	14.62917059	0.639139366	1	1119.698201	1.476154281	0.134316174	10.99014542	0.999951922	1	1119.698201	1.239083683	0.13505087	9.174940386	0.999999991	1	1119.698201	1.352144371	0.134169077	10.07791361	0.999999313	1	1119.698201	1.554285224	0.148528366	10.46456829	0.998653966	1
Cre01.g040476	13.51154639	3.298319777	0.993020685	3.321501583	0.095530885	0.628976661	13.51154639	2.747916243	0.916685823	2.997664164	0.207281186	1	13.51154639	1.348782187	0.943248133	1.429933588	0.75522085	1	13.51154639	0.212052735	0.99441459	0.213243789	0.976968858	1	13.51154639	0.642688094	0.979165639	0.656362998	0.920634172	1	13.51154639	2.120093727	0.92685021	2.287417863	0.448456964	1	13.51154639	1.533233767	1.030470591	1.487896676	0.675015896	1
Cre01.g040500	1787.166425	0.470252316	0.089501779	5.254111371	1	1	1787.166425	0.197258445	0.080723443	2.443632704	1	1	1787.166425	-0.101105517	0.081728418	-1.23709133	1	1	1787.166425	-0.065588757	0.081932677	-0.800520128	1	1	1787.166425	0.062883608	0.081965473	0.767196312	1	1	1787.166425	0.009553903	0.081420586	0.117340144	1	1	1787.166425	0.028199309	0.091088397	0.309581796	1	1
Cre01.g040550	181.5727383	-0.852262105	0.242437376	-3.515390734	0.9999989	1	181.5727383	-0.394368503	0.21397006	-1.843101333	1	1	181.5727383	-0.122569047	0.214737493	-0.570785499	1	1	181.5727383	0.189916383	0.213757806	0.888465254	1	1	181.5727383	-0.720835466	0.222162101	-3.244637418	0.999999996	1	181.5727383	0.296573592	0.212171329	1.397802396	1	1	181.5727383	0.329563511	0.236827318	1.39157726	1	1
Cre01.g040600	379.1802837	0.574619584	0.253236914	2.269098825	0.999999991	1	379.1802837	0.232705165	0.227865566	1.021238837	1	1	379.1802837	0.322780284	0.228553372	1.412275312	1	1	379.1802837	0.368618975	0.228808886	1.611034354	1	1	379.1802837	0.068907939	0.23020493	0.299333029	1	1	379.1802837	0.194163823	0.228703763	0.8489752	1	1	379.1802837	-0.200850491	0.257458194	-0.780128563	1	1
Cre01.g040650	228.2554615	-1.01364706	0.285907363	-3.545368848	0.999719607	1	228.2554615	-1.471662207	0.257520641	-5.714734954	0.979897319	1	228.2554615	-0.834567338	0.256413898	-3.254766394	0.999997255	1	228.2554615	-0.425750725	0.255381149	-1.667118842	1	1	228.2554615	-1.055568286	0.259008259	-4.075423269	0.999866998	1	228.2554615	-0.682500823	0.255535753	-2.670862353	0.999999874	1	228.2554615	-1.387712652	0.291464448	-4.761172966	0.982167548	1
Cre01.g040701	261.6223738	0.252531359	0.226123846	1.116783409	1	1	261.6223738	-0.024239508	0.203723359	-0.118982468	1	1	261.6223738	-0.265909243	0.206023699	-1.290673084	1	1	261.6223738	-0.69619968	0.20913252	-3.328988145	1	1	261.6223738	-0.308059503	0.207672133	-1.483393552	1	1	261.6223738	-0.509232625	0.206842452	-2.461934768	1	1	261.6223738	-0.527776353	0.232404585	-2.270937784	1	1
Cre01.g040750	229.7828482	0.59120965	0.195200647	3.028727918	1	1	229.7828482	-0.102671502	0.177996567	-0.576817317	1	1	229.7828482	-0.4163175	0.181641384	-2.291974938	1	1	229.7828482	-0.739390168	0.185142356	-3.993630553	1	1	229.7828482	-0.736727673	0.186448761	-3.95136804	1	1	229.7828482	-0.03086452	0.17912442	-0.172307717	1	1	229.7828482	-0.800401523	0.207633995	-3.854867431	0.999999996	1
Cre01.g040801	141.2352311	-0.222645432	0.323910537	-0.687367056	0.99999998	1	141.2352311	-0.063625743	0.289701911	-0.219624863	1	1	141.2352311	-0.196247233	0.292655081	-0.670575175	1	1	141.2352311	0.000260279	0.292313737	0.00089041	1	1	141.2352311	0.254222558	0.291641095	0.871696626	0.999999999	1	141.2352311	0.267618008	0.289680627	0.923838127	0.999999999	1	141.2352311	0.000111038	0.325759258	0.000340859	1	1
Cre01.g040850	531.5303895	-0.744342749	0.15205878	-4.895098766	1	1	531.5303895	-1.022022238	0.136777918	-7.472128921	1	1	531.5303895	-1.303733919	0.1393144	-9.358213624	0.99999971	1	531.5303895	-0.892636031	0.138181319	-6.459889361	1	1	531.5303895	-0.667514036	0.137879483	-4.841286168	1	1	531.5303895	-0.933940947	0.137549551	-6.789850949	1	1	531.5303895	-0.977231452	0.154993726	-6.304974246	1	1
Cre01.g040900	1952.878039	0.480735832	0.104465685	4.601854027	1	1	1952.878039	0.559575901	0.093707903	5.971490995	1	1	1952.878039	-0.244452175	0.095124171	-2.569821873	1	1	1952.878039	0.118167856	0.094773047	1.246850872	1	1	1952.878039	0.352458271	0.094643585	3.724058762	1	1	1952.878039	0.187695271	0.094388406	1.988541587	1	1	1952.878039	0.045395986	0.105805302	0.42905209	1	1
Cre01.g040950	60.99703407	-2.374529764	0.394630391	-6.017098064	0.17129386	1	60.99703407	-2.169008863	0.347078397	-6.249334097	0.313147865	1	60.99703407	-0.996186679	0.338225779	-2.945330428	0.99850069	1	60.99703407	-1.377419258	0.343824275	-4.006172216	0.964910431	1	60.99703407	-2.241299316	0.361794288	-6.194954946	0.252401493	1	60.99703407	-1.727103682	0.345625453	-4.997038468	0.785111234	1	60.99703407	-2.444108136	0.409985232	-5.961454087	0.139353264	1
Cre01.g041000	1527.146981	0.240783533	0.118744048	2.02775244	1	1	1527.146981	1.156406618	0.105508898	10.9602758	1	1	1527.146981	1.090130628	0.106069381	10.27752422	1	1	1527.146981	1.407892905	0.105836763	13.30249402	0.999999989	1	1527.146981	1.044121368	0.106603387	9.794448348	1	1	1527.146981	1.362430248	0.105635791	12.89743023	0.999999999	1	1527.146981	1.433484922	0.117247497	12.22614523	0.999999323	1
Cre01.g041050	1847.150076	0.248176421	0.094495168	2.626339799	1	1	1847.150076	0.782236713	0.084300675	9.279127513	1	1	1847.150076	0.85295023	0.084765806	10.06243284	1	1	1847.150076	1.572309299	0.08400769	18.71625445	0.999999822	1	1847.150076	0.85607408	0.085267749	10.03983444	1	1	1847.150076	1.363353967	0.084002292	16.22996156	1	1	1847.150076	0.998820663	0.093872477	10.6401865	1	1
Cre01.g041100	875.8588646	0.820925171	0.119480388	6.87079431	1	1	875.8588646	0.995706621	0.107648455	9.249613709	1	1	875.8588646	1.009532797	0.10831498	9.320343301	1	1	875.8588646	0.875460743	0.108920292	8.0376276	1	1	875.8588646	0.403944245	0.110741555	3.647630238	1	1	875.8588646	0.592901099	0.109088714	5.435036091	1	1	875.8588646	0.464387035	0.122043596	3.805091396	1	1
Cre01.g041150	861.4637069	-0.906346972	0.127078129	-7.132202678	1	1	861.4637069	-1.053918562	0.114010168	-9.244075153	1	1	861.4637069	-1.179974215	0.11574715	-10.19441266	1	1	861.4637069	-0.038972295	0.112897898	-0.345199474	1	1	861.4637069	0.175634805	0.112761042	1.557584092	1	1	861.4637069	-0.752912631	0.114093338	-6.599093707	1	1	861.4637069	-0.788582773	0.128419991	-6.140654344	1	1
Cre01.g041200	4119.059889	0.500978735	0.1289295	3.885679655	1	1	4119.059889	-0.096086191	0.11568481	-0.830586071	1	1	4119.059889	0.06396685	0.1158048	0.552367859	1	1	4119.059889	0.733257987	0.115556235	6.345464488	1	1	4119.059889	0.383712617	0.115787295	3.313944053	1	1	4119.059889	0.291696911	0.115652828	2.522177083	1	1	4119.059889	-0.088494508	0.12958339	-0.682915519	1	1
Cre01.g041256	2132.719623	-0.278384276	0.114079065	-2.44027488	1	1	2132.719623	-0.635915539	0.102369395	-6.211969296	1	1	2132.719623	-0.861866734	0.103003526	-8.367351777	1	1	2132.719623	-0.511998538	0.10276204	-4.982370332	1	1	2132.719623	-0.937143629	0.103523014	-9.052514936	1	1	2132.719623	-0.9891752	0.103077032	-9.596465722	1	1	2132.719623	-1.359556361	0.11644239	-11.6757854	0.999999981	1
Cre01.g041300	465.3935276	-0.27968507	0.12646528	-2.211556171	1	1	465.3935276	-0.172912602	0.113260969	-1.526674231	1	1	465.3935276	-0.458669523	0.115897364	-3.957549213	1	1	465.3935276	-0.557994907	0.117153617	-4.762933685	1	1	465.3935276	-0.282789833	0.116462758	-2.428156756	1	1	465.3935276	-0.582764776	0.116166166	-5.016648123	1	1	465.3935276	-0.444578271	0.129989262	-3.420115364	1	1
Cre01.g041351	198.3889552	0.052075044	0.242331608	0.21489167	1	1	198.3889552	0.211736117	0.217149311	0.975071562	1	1	198.3889552	0.257311088	0.218675291	1.176681123	1	1	198.3889552	0.023673424	0.22076725	0.107232497	1	1	198.3889552	0.188460236	0.220646499	0.854127471	1	1	198.3889552	0.030722707	0.219482171	0.139978147	1	1	198.3889552	-0.080719146	0.24661744	-0.327305101	1	1
Cre01.g041400	722.735399	-0.713886794	0.173267488	-4.120142813	1	1	722.735399	-0.757000041	0.155086083	-4.881160373	1	1	722.735399	-0.260887657	0.154884274	-1.684403785	1	1	722.735399	-0.52567149	0.15579067	-3.374216756	1	1	722.735399	-0.654585455	0.1565543	-4.181203924	1	1	722.735399	-0.176490226	0.154602304	-1.141575648	1	1	722.735399	-0.286375472	0.17335071	-1.652000568	1	1
Cre01.g041450	1246.24737	1.734096348	0.124069307	13.97683594	0.983950933	1	1246.24737	1.430959241	0.112414365	12.7293273	0.999999793	1	1246.24737	1.385112074	0.112934623	12.26472483	0.999999974	1	1246.24737	1.108377232	0.113602628	9.756616124	1	1	1246.24737	0.957356535	0.11420062	8.383111511	1	1	1246.24737	0.855685968	0.11367446	7.527512911	1	1	1246.24737	0.908249691	0.126373218	7.187042512	1	1
Cre01.g041500	482.2917671	-0.652995125	0.180655634	-3.614584894	1	1	482.2917671	-0.995896728	0.162487123	-6.12908093	1	1	482.2917671	-1.112589244	0.1641886	-6.77628801	0.999999968	1	482.2917671	-0.932415809	0.164049112	-5.683760163	1	1	482.2917671	-0.407109941	0.162765023	-2.501212685	1	1	482.2917671	-1.013618221	0.163564105	-6.197070072	0.999999999	1	482.2917671	-1.117607017	0.184468122	-6.058537403	0.999999138	1
Cre01.g041550	554.2773859	0.654545104	0.137158644	4.772175394	1	1	554.2773859	0.525813764	0.124485365	4.223900231	1	1	554.2773859	1.1122763	0.123970744	8.972086976	1	1	554.2773859	0.864902564	0.125142589	6.911336644	1	1	554.2773859	0.948564515	0.125357238	7.566890681	1	1	554.2773859	0.724864227	0.12489902	5.80360221	1	1	554.2773859	0.665544774	0.139172497	4.782157304	1	1
Cre01.g041650	76.87835115	-1.200464189	0.391442886	-3.066767162	0.979450756	1	76.87835115	-2.203041312	0.357992443	-6.153876592	0.285300541	1	76.87835115	-1.215978188	0.352473394	-3.449843896	0.98693732	1	76.87835115	-2.184280226	0.365210202	-5.980885023	0.306924562	1	76.87835115	-2.162956158	0.367304471	-5.888728099	0.328646319	1	76.87835115	-1.876542889	0.358083868	-5.240512231	0.634866918	1	76.87835115	-2.066612	0.408321312	-5.061239614	0.435205587	1
Cre01.g041752	21.23989993	-0.62145734	0.639289135	-0.972106839	0.984493137	1	21.23989993	-0.455174424	0.569954688	-0.798615107	0.996648506	1	21.23989993	0.324975675	0.563720118	0.576484081	0.998536246	1	21.23989993	-0.305028784	0.578549161	-0.527230535	0.998337373	1	21.23989993	-0.025614981	0.575424572	-0.044514924	0.999915122	1	21.23989993	-0.492035423	0.577921231	-0.851388385	0.995471582	1	21.23989993	0.482307297	0.625335643	0.771277476	0.992423979	1
Cre01.g041800	752.0759632	-1.40913435	0.175640556	-8.02283015	0.999615978	1	752.0759632	-1.341394525	0.156679181	-8.561408818	0.999986861	1	752.0759632	-0.682692491	0.156115294	-4.373001979	1	1	752.0759632	-0.699328323	0.156447535	-4.470050121	1	1	752.0759632	-0.704750502	0.156792704	-4.494791433	1	1	752.0759632	-0.816530937	0.156243035	-5.226030963	1	1	752.0759632	-0.772555281	0.17509648	-4.412169101	1	1
Cre01.g041850	258.3312268	-0.228736151	0.194218339	-1.17772684	1	1	258.3312268	0.008165357	0.173456681	0.047074328	1	1	258.3312268	-0.256851549	0.176385264	-1.456196193	1	1	258.3312268	-0.059659909	0.176101118	-0.338782113	1	1	258.3312268	-0.441647257	0.179426913	-2.461432621	1	1	258.3312268	-0.228503201	0.175869827	-1.299274611	1	1	258.3312268	-0.359932839	0.198345196	-1.814678881	1	1
Cre01.g041855	48.54861413	-2.471341306	0.462137762	-5.347629023	0.153884351	0.946092352	48.54861413	-1.632563888	0.396394075	-4.118537561	0.823022851	1	48.54861413	-0.486377386	0.389201875	-1.249678938	0.99994968	1	48.54861413	-1.487285026	0.402048633	-3.699266469	0.898890696	1	48.54861413	-1.934846482	0.413623246	-4.677799179	0.562582081	1	48.54861413	-2.234267926	0.412253929	-5.419640107	0.284928799	1	48.54861413	-2.148731493	0.467722275	-4.594032845	0.375245867	1
Cre01.g041900	396.2689558	0.198824077	0.164546815	1.20831313	1	1	396.2689558	-0.14932274	0.148810819	-1.00344008	1	1	396.2689558	-1.093054515	0.155332982	-7.036847578	0.999999997	1	396.2689558	0.042913892	0.150001038	0.286090633	1	1	396.2689558	-0.402714469	0.152757915	-2.636291991	1	1	396.2689558	0.055700763	0.149200834	0.373327425	1	1	396.2689558	-0.12504244	0.167899483	-0.744745828	1	1
Cre01.g041950	1555.904893	1.357122849	0.126428887	10.73427826	0.999999816	1	1555.904893	1.220390557	0.114002987	10.70489986	1	1	1555.904893	0.739145748	0.11504921	6.424605187	1	1	1555.904893	1.746870595	0.114011528	15.32187682	0.986797703	1	1555.904893	0.54019989	0.115968262	4.658170113	1	1	1555.904893	1.186633127	0.114355895	10.37666778	1	1	1555.904893	0.563311234	0.128562113	4.381627079	1	1
Cre01.g042000	107.7342614	0.516909889	0.325773251	1.586716796	0.99999735	1	107.7342614	0.720664505	0.293308159	2.457021681	0.999993549	1	107.7342614	1.333097031	0.292080567	4.564141481	0.988793186	1	107.7342614	0.854205497	0.296246516	2.88342799	0.999945068	1	107.7342614	1.114212326	0.295344427	3.772586255	0.998646412	1	107.7342614	0.980854412	0.293758376	3.338983642	0.999739124	1	107.7342614	0.845885109	0.327310654	2.584349452	0.999789099	1
Cre01.g042050	440.3751899	0.407966652	0.198356075	2.056738887	1	1	440.3751899	0.861543567	0.177412314	4.856165538	1	1	440.3751899	-0.083302023	0.181763986	-0.458297734	1	1	440.3751899	0.723438711	0.179126981	4.038692045	1	1	440.3751899	1.058528519	0.178562921	5.928042147	0.999999933	1	440.3751899	0.921975247	0.177989522	5.179941146	0.999999999	1	440.3751899	0.977723003	0.197977022	4.938568081	0.999999879	1
Cre01.g042100	10.03205331	3.47207743	1.4881225	2.333193288	0.161396187	0.983592277	10.03205331	3.170969575	1.361776566	2.32855349	0.194999719	1	10.03205331	1.037427722	1.405951208	0.737883161	0.768585417	1	10.03205331	0.054456505	1.466858629	0.037124576	0.988304825	1	10.03205331	1.115756435	1.414227147	0.788951363	0.747888092	1	10.03205331	2.405231666	1.372357451	1.752627687	0.384553187	1	10.03205331	2.882084648	1.499292912	1.92229592	0.278718598	1
Cre01.g042150	290.1049924	-1.3475437	0.187948271	-7.169758427	0.999741189	1	290.1049924	-0.787602926	0.165456507	-4.760181036	1	1	290.1049924	-1.471454305	0.170797307	-8.615207893	0.999014537	1	290.1049924	-1.280239564	0.170478066	-7.509702529	0.999987893	1	290.1049924	-1.193156127	0.170878711	-6.982473836	0.999998831	1	290.1049924	-1.174093641	0.168548467	-6.965911125	0.999999521	1	290.1049924	-0.928680294	0.188374894	-4.929957896	0.999999994	1
Cre01.g042200	6989.326377	-0.559765835	0.123499216	-4.532545664	1	1	6989.326377	-0.366544398	0.110426667	-3.319346759	1	1	6989.326377	-1.890795296	0.111229387	-16.99906244	0.836900124	1	6989.326377	-0.565978071	0.110619128	-5.116457521	1	1	6989.326377	-0.003300866	0.110497455	-0.02987278	1	1	6989.326377	-0.990912191	0.110695006	-8.9517335	1	1	6989.326377	-1.436887265	0.124175047	-11.57146546	0.999997118	1
Cre01.g042250	794.9734912	-1.85995797	0.139793792	-13.30501118	0.841774043	1	794.9734912	-1.803753201	0.124303631	-14.51086492	0.942805548	1	794.9734912	-0.217227149	0.121310086	-1.790676745	1	1	794.9734912	-0.736642965	0.122694012	-6.003903144	1	1	794.9734912	-0.80126947	0.123276711	-6.499763503	1	1	794.9734912	-1.110339721	0.123131057	-9.017543976	1	1	794.9734912	-1.157483792	0.138767211	-8.34119088	0.999999999	1
Cre01.g042300	2700.16676	2.973845671	0.111715579	26.6197937	1.43E-18	5.89E-17	2700.16676	2.178771444	0.101014332	21.56893387	0.038383301	0.333562425	2700.16676	1.264184052	0.101847395	12.41253205	1	1	2700.16676	1.117379185	0.102158162	10.93773771	1	1	2700.16676	0.674797929	0.103008659	6.550885473	1	1	2700.16676	0.858307659	0.102212038	8.397324596	1	1	2700.16676	0.72588837	0.114152862	6.358915223	1	1
Cre01.g042352	324.7168658	5.048146193	0.25389737	19.882625	1.66E-33	1.52E-31	324.7168658	3.56729963	0.237563169	15.01621501	2.09E-11	5.86E-10	324.7168658	3.889054	0.237671498	16.36314841	9.46E-16	2.67E-14	324.7168658	1.325536827	0.249785285	5.306705026	0.996534816	1	324.7168658	0.0921826	0.271217148	0.33988485	1	1	324.7168658	0.399822501	0.2585512	1.546395843	1	1	324.7168658	0.31700598	0.289724555	1.094163319	0.999999997	1
Cre01.g042450	467.2817924	3.032496556	0.169517756	17.88896117	5.62E-10	1.24E-08	467.2817924	1.559315445	0.155216559	10.04606376	0.997738372	1	467.2817924	1.253594617	0.156584707	8.005856021	0.999999064	1	467.2817924	-1.370872232	0.175956032	-7.790993104	0.999825209	1	467.2817924	-1.130563012	0.174612607	-6.474692915	0.999999681	1	467.2817924	-1.235021437	0.171302909	-7.209576554	0.999996009	1	467.2817924	-1.227322389	0.195282789	-6.284846681	0.999962006	1
Cre01.g042550	1009.310153	0.459110901	0.119178332	3.85230178	1	1	1009.310153	0.244649942	0.10733687	2.279272176	1	1	1009.310153	0.039847908	0.108334567	0.367822652	1	1	1009.310153	-0.177487439	0.10916276	-1.625897317	1	1	1009.310153	-0.766256987	0.11160521	-6.865781519	1	1	1009.310153	-0.233558702	0.108776794	-2.147137204	1	1	1009.310153	-0.081890324	0.121433826	-0.674361719	1	1
Cre01.g042600	380.7460236	6.478824249	0.316621434	20.46236783	9.93E-46	1.38E-43	380.7460236	5.434826555	0.298434461	18.2111226	5.91E-31	4.69E-29	380.7460236	4.360542692	0.300088267	14.53086699	1.83E-15	5.07E-14	380.7460236	2.182933023	0.31024505	7.036157459	0.277715872	1	380.7460236	0.574073967	0.338598799	1.69544006	0.999987302	1	380.7460236	-1.191236561	0.397203649	-2.999057445	0.979132002	1	380.7460236	-2.584631782	0.632466972	-4.086587751	0.177647559	1
Cre01.g042700	301.5321211	4.924340049	0.602193215	8.177342301	5.98E-07	1.01E-05	301.5321211	3.452390228	0.542271449	6.366535129	0.003699344	0.041076619	301.5321211	2.849712305	0.543077871	5.247336447	0.058835628	0.432336046	301.5321211	0.529362105	0.550353141	0.961858969	0.996234047	1	301.5321211	-1.717932686	0.586643826	-2.928408362	0.684676105	1	301.5321211	-4.438770829	0.744982786	-5.95821932	0.000530946	0.009453518	301.5321211	-3.748238202	0.794034415	-4.720498418	0.013842691	0.184742049
Cre01.g042750	12921.7153	-0.111102607	0.096245863	-1.154362415	1	1	12921.7153	-0.038437485	0.086098926	-0.446433964	1	1	12921.7153	-0.028005144	0.086164548	-0.325019335	1	1	12921.7153	0.10070534	0.086167568	1.16871512	1	1	12921.7153	0.012124009	0.086217875	0.140620592	1	1	12921.7153	-0.655696945	0.086298463	-7.598014157	1	1	12921.7153	-0.730316256	0.096585664	-7.561331828	1	1
Cre01.g042800	1462.313687	-1.797230763	0.15509364	-11.58803655	0.904461347	1	1462.313687	-1.484972132	0.13787472	-10.77044533	0.99990632	1	1462.313687	-2.090731916	0.140131582	-14.91977678	0.258661776	1	1462.313687	-0.615682	0.137406221	-4.48074327	1	1	1462.313687	-0.30266364	0.137205797	-2.205910002	1	1	1462.313687	-0.325709762	0.136869226	-2.379715092	1	1	1462.313687	-0.147367865	0.152945311	-0.96353307	1	1
Cre01.g042850	662.7326412	0.394072251	0.165656758	2.378848024	1	1	662.7326412	0.836435478	0.14816506	5.645295033	1	1	662.7326412	0.811675253	0.148921213	5.45036692	1	1	662.7326412	0.245553235	0.150813699	1.628189193	1	1	662.7326412	0.683884681	0.149921129	4.561629727	1	1	662.7326412	0.635421287	0.149150313	4.260274564	1	1	662.7326412	1.105491232	0.164997998	6.700028177	0.99999997	1
Cre01.g042900	763.4484114	1.922737305	0.190745118	10.08013901	0.65728229	1	763.4484114	2.288039645	0.172131385	13.29240244	0.047127155	0.398034808	763.4484114	2.226560664	0.17260574	12.89969075	0.094660477	0.658924656	763.4484114	1.608734284	0.173825249	9.25489415	0.987804513	1	763.4484114	1.549566905	0.174274389	8.891535441	0.995125683	1	763.4484114	1.359500554	0.173898442	7.817784565	0.999884829	1	763.4484114	1.401985553	0.192913338	7.267437118	0.999032111	1
Cre01.g042950	926.4701369	0.938837301	0.129815765	7.23207465	1	1	926.4701369	0.665030577	0.117190443	5.674785085	1	1	926.4701369	0.347130651	0.118401491	2.931809789	1	1	926.4701369	0.291858914	0.118858902	2.455507417	1	1	926.4701369	0.065738287	0.11989265	0.548309568	1	1	926.4701369	0.176826822	0.118624745	1.490640273	1	1	926.4701369	0.216995938	0.132506093	1.637629881	1	1
Cre01.g043000	835.9431979	0.845825657	0.132439705	6.386496092	1	1	835.9431979	0.769452266	0.119494548	6.439224872	1	1	835.9431979	1.069186715	0.119647128	8.936166964	1	1	835.9431979	0.522984352	0.121100192	4.318608765	1	1	835.9431979	0.417590617	0.121818577	3.427971544	1	1	835.9431979	0.092758409	0.121713981	0.76210151	1	1	835.9431979	0.506551038	0.134556626	3.764593785	1	1
Cre01.g043050	1424.073264	0.161878585	0.106464757	1.520489874	1	1	1424.073264	-0.229429348	0.095987725	-2.390194657	1	1	1424.073264	-1.222901194	0.099162565	-12.33228678	1	1	1424.073264	-0.011302585	0.096484348	-0.117144238	1	1	1424.073264	0.227851212	0.096327368	2.365383958	1	1	1424.073264	-0.167964254	0.096387916	-1.74258621	1	1	1424.073264	-0.357175651	0.108452166	-3.293393438	1	1
Cre01.g043100	449.6732849	-0.027985055	0.164518771	-0.170102506	1	1	449.6732849	-0.053705652	0.147858098	-0.363224284	1	1	449.6732849	-0.584739877	0.151704191	-3.854474118	1	1	449.6732849	0.181981759	0.148876853	1.222364362	1	1	449.6732849	0.581548264	0.148018494	3.928889205	1	1	449.6732849	0.156367398	0.148228667	1.054906593	1	1	449.6732849	0.295477032	0.165131144	1.78934769	1	1
Cre01.g043150	2201.666326	2.166829089	0.141603038	15.30213699	0.119369153	0.763294986	2201.666326	1.845976247	0.127421112	14.48720877	0.886625801	1	2201.666326	1.569744905	0.127764624	12.28622494	0.999620818	1	2201.666326	1.41608802	0.127977031	11.06517321	0.999997474	1	2201.666326	0.589704683	0.129065367	4.569038902	1	1	2201.666326	0.152544185	0.129188906	1.180783934	1	1	2201.666326	0.365977615	0.143985727	2.541763153	1	1
Cre01.g043200	228.2890944	-4.503819786	0.297266156	-15.15079904	1.84E-17	7.07E-16	228.2890944	-3.719330143	0.249463971	-14.90928782	2.75E-12	8.31E-11	228.2890944	-4.899773537	0.282740298	-17.32959032	5.56E-25	2.40E-23	228.2890944	-1.803930287	0.238436289	-7.565670037	0.794551151	1	228.2890944	-1.675161215	0.238517977	-7.023207387	0.91338604	1	228.2890944	-1.95956576	0.238151448	-8.228233671	0.567409888	1	228.2890944	-1.763551508	0.26691779	-6.60709617	0.812150181	1
Cre01.g043250	26.79642154	-0.903313476	0.669597867	-1.34903876	0.949278529	1	26.79642154	-1.168215533	0.602697053	-1.938313002	0.916222723	1	26.79642154	-2.211680469	0.642226236	-3.443771594	0.370849522	1	26.79642154	-0.395948305	0.599244124	-0.660746245	0.99631536	1	26.79642154	-0.79127612	0.608449264	-1.300480035	0.976516919	1	26.79642154	-0.055715823	0.592700928	-0.094003266	0.99974346	1	26.79642154	-0.273308949	0.666856724	-0.409846582	0.995517432	1
Cre01.g043300	269.9524401	-1.702880929	0.198529	-8.577492096	0.932751689	1	269.9524401	-1.325697077	0.175019613	-7.574562961	0.999941595	1	269.9524401	-1.449924318	0.177791864	-8.155178094	0.999012381	1	269.9524401	-1.33767749	0.177993778	-7.515304757	0.999900799	1	269.9524401	-1.383523472	0.179296727	-7.71639002	0.999707314	1	269.9524401	-1.221887591	0.176104694	-6.938415779	0.99999503	1	269.9524401	-1.443006785	0.200368406	-7.201768052	0.997280762	1
Cre01.g043350	4467.496313	0.701838989	0.114108958	6.150603781	1	1	4467.496313	0.008519471	0.102376219	0.083217285	1	1	4467.496313	-2.961086379	0.107071169	-27.65531019	1.40E-19	4.71E-18	4467.496313	-0.117162637	0.102676567	-1.141084479	1	1	4467.496313	0.165624294	0.102601771	1.614244001	1	1	4467.496313	-0.247211785	0.102630187	-2.408762895	1	1	4467.496313	-0.062029313	0.114680825	-0.540886519	1	1
Cre01.g043400	436.1954029	1.050050025	0.208023699	5.047742293	0.999997521	1	436.1954029	0.97961172	0.188014201	5.210307067	0.999999971	1	436.1954029	1.013180304	0.189011546	5.360414895	0.999999911	1	436.1954029	1.530663405	0.187985801	8.142441612	0.993731542	1	436.1954029	1.212666416	0.189298677	6.406100843	0.999984033	1	436.1954029	1.466879671	0.187641058	7.817477089	0.99775259	1	436.1954029	1.404313785	0.208367589	6.739597999	0.997873925	1
Cre01.g043450	273.5876728	-0.704853234	0.211864531	-3.326905306	1	1	273.5876728	-0.158755484	0.187151485	-0.84827264	1	1	273.5876728	0.103290279	0.187715195	0.550249962	1	1	273.5876728	-0.252463642	0.190267971	-1.326884606	1	1	273.5876728	0.255447818	0.188333705	1.356357418	1	1	273.5876728	0.04728619	0.187657463	0.251981398	1	1	273.5876728	0.514039795	0.207489234	2.477428753	1	1
Cre01.g043500	824.2293663	-1.558115201	0.148137047	-10.51806573	0.998572558	1	824.2293663	-1.388074575	0.131794499	-10.53211311	0.999998283	1	824.2293663	-0.933572192	0.131666843	-7.090412199	1	1	824.2293663	-0.842416605	0.13178326	-6.392440154	1	1	824.2293663	-1.141758513	0.132943381	-8.588306564	1	1	824.2293663	-1.212131224	0.132151353	-9.172295205	0.999999999	1	824.2293663	-1.431877919	0.149431908	-9.582143079	0.999928199	1
Cre01.g043550	270.1308306	0.480067328	0.259625647	1.849075138	0.999999998	1	270.1308306	0.197761815	0.23480605	0.842234749	1	1	270.1308306	1.789282451	0.231307228	7.735523301	0.818848513	1	270.1308306	0.576834762	0.235542166	2.448966021	0.999999999	1	270.1308306	0.657233463	0.235857705	2.786567697	0.999999994	1	270.1308306	0.80100907	0.233732328	3.427035868	0.999999855	1	270.1308306	1.084579286	0.25897797	4.187921031	0.999795914	1
Cre01.g043600	455.325805	1.051989515	0.147657133	7.124542456	1	1	455.325805	0.911911308	0.134368644	6.7866377	1	1	455.325805	1.223571556	0.134615382	9.089388877	0.999999996	1	455.325805	0.874385967	0.136296019	6.415344881	1	1	455.325805	0.876123127	0.13689954	6.399752139	1	1	455.325805	0.631191757	0.136416881	4.626932913	1	1	455.325805	0.593076206	0.151989943	3.902075336	1	1
Cre01.g043650	382.259368	-0.667259737	0.249510114	-2.674279317	0.999999954	1	382.259368	-0.454844216	0.222575185	-2.043553129	1	1	382.259368	-0.205581573	0.223035979	-0.921741748	1	1	382.259368	0.018107088	0.22277852	0.081278429	1	1	382.259368	0.660800682	0.221448714	2.983989704	0.999999999	1	382.259368	0.257575713	0.221550056	1.162607302	1	1	382.259368	0.329922612	0.247404676	1.333534259	1	1
Cre01.g043700	364.4238851	-0.301756905	0.202062651	-1.493382888	1	1	364.4238851	-0.101624559	0.180507928	-0.562992218	1	1	364.4238851	0.583804731	0.179595301	3.250668181	1	1	364.4238851	0.098940281	0.181851405	0.544072129	1	1	364.4238851	0.054030967	0.182743314	0.295665901	1	1	364.4238851	0.497920162	0.179641954	2.771736506	1	1	364.4238851	0.961319194	0.198764046	4.836484345	0.999999913	1
Cre01.g043750	270.042305	0.783698625	0.249947444	3.135453642	0.999999431	1	270.042305	0.596083769	0.225849717	2.639293848	1	1	270.042305	1.254382522	0.225057235	5.573615635	0.999538516	1	270.042305	0.511809795	0.228411562	2.240735059	1	1	270.042305	0.905976975	0.22725862	3.986546142	0.99999926	1	270.042305	0.899299267	0.225926082	3.980502205	0.999999447	1	270.042305	0.887630458	0.251538254	3.528809018	0.999995116	1
Cre01.g043800	101.8437119	-2.207614578	0.32945726	-6.700761675	0.264291189	1	101.8437119	-2.204080655	0.292918359	-7.524556212	0.242990541	1	101.8437119	-1.451607858	0.289629418	-5.011948954	0.970849442	1	101.8437119	-2.737015252	0.309551884	-8.84186267	0.00863496	0.130598438	101.8437119	-0.90733494	0.287649709	-3.154305086	0.999927241	1	101.8437119	-2.261488284	0.297692259	-7.596731915	0.18986753	1	101.8437119	-1.641498359	0.328445346	-4.997782373	0.862475908	1
Cre01.g043850	899.1568568	0.642441207	0.220573231	2.912598249	1	1	899.1568568	0.056293492	0.198144035	0.284103892	1	1	899.1568568	0.466863679	0.198123156	2.356431674	1	1	899.1568568	0.512067593	0.198230128	2.583197605	1	1	899.1568568	-0.394761803	0.199955553	-1.974247757	1	1	899.1568568	-0.083963152	0.198719064	-0.42252188	1	1	899.1568568	-0.672357524	0.223872502	-3.003305534	0.999999998	1
Cre01.g043950	259.1529174	3.404293492	0.22670669	15.01629039	2.93E-10	6.63E-09	259.1529174	2.793051382	0.212730279	13.12954315	9.65E-05	0.001382811	259.1529174	3.317313987	0.212425924	15.61633309	2.80E-10	5.54E-09	259.1529174	1.537999484	0.221512748	6.943164666	0.981495333	1	259.1529174	2.003090329	0.219103604	9.142206214	0.494373337	1	259.1529174	1.996510127	0.216969899	9.201783917	0.506416548	1	259.1529174	2.394273483	0.232591539	10.29389759	0.045025142	0.509475772
Cre01.g044000	448.8973375	0.874247367	0.199003721	4.393120697	0.999999992	1	448.8973375	0.914063661	0.179178426	5.101415853	0.999999999	1	448.8973375	0.503395092	0.181221759	2.777785054	1	1	448.8973375	0.699163437	0.181054512	3.861618404	1	1	448.8973375	0.712558104	0.181492404	3.926104285	1	1	448.8973375	0.792270152	0.180172405	4.397289109	1	1	448.8973375	0.960833745	0.200126271	4.801137505	0.999999896	1
Cre01.g044050	775.8618624	-0.475677419	0.174041734	-2.733122736	1	1	775.8618624	-0.093294752	0.155213785	-0.601072588	1	1	775.8618624	-1.332352846	0.159081222	-8.37529927	0.99998647	1	775.8618624	-0.589476316	0.157153808	-3.750951532	1	1	775.8618624	-0.100731286	0.15635164	-0.644261138	1	1	775.8618624	-0.165948445	0.155800608	-1.065133488	1	1	775.8618624	-0.01250561	0.174022294	-0.071862117	1	1
Cre01.g044100	6054.401797	2.145052249	0.143672317	14.93017087	0.156342356	0.956597936	6054.401797	1.318038533	0.1288438	10.22973965	0.99999994	1	6054.401797	1.015709312	0.129017232	7.872663943	1	1	6054.401797	1.295390538	0.128976346	10.04362878	0.999999977	1	6054.401797	0.778237942	0.129217269	6.022708485	1	1	6054.401797	0.863740728	0.129043702	6.693397022	1	1	6054.401797	0.644960353	0.144288608	4.469932607	1	1
Cre01.g044150	426.7325701	-1.30305	0.167409857	-7.783591844	0.999984305	1	426.7325701	-1.120262024	0.148717472	-7.53282049	0.999999998	1	426.7325701	-0.889860336	0.149383645	-5.956879246	1	1	426.7325701	-1.027859404	0.150668002	-6.822015252	1	1	426.7325701	-0.553758985	0.149193532	-3.711682246	1	1	426.7325701	-0.643660938	0.148205119	-4.343041208	1	1	426.7325701	-0.917951685	0.16796218	-5.465228455	1	1
Cre01.g044200	142.5259631	-0.009400994	0.284435569	-0.033051401	1	1	142.5259631	0.62872542	0.252500206	2.489999631	0.999999972	1	142.5259631	0.287076169	0.256716692	1.118260629	1	1	142.5259631	0.056507859	0.259789895	0.217513692	1	1	142.5259631	1.002145365	0.254038143	3.944861794	0.999957167	1	142.5259631	0.492300241	0.254903217	1.931322195	0.999999998	1	142.5259631	0.826396064	0.281580388	2.934849512	0.99998463	1
Cre01.g044250	407.7947078	-0.613324244	0.28997676	-2.115080687	0.999999132	1	407.7947078	-1.157750311	0.260468753	-4.444872161	0.99938878	1	407.7947078	-1.851260298	0.26424502	-7.005847436	0.713243587	1	407.7947078	-0.94955052	0.261333381	-3.633483467	0.999970849	1	407.7947078	-0.546587328	0.260637111	-2.097120114	0.999999988	1	407.7947078	-0.381070686	0.259551522	-1.468188983	1	1	407.7947078	-0.623885613	0.291160406	-2.142755681	0.999998857	1
Cre01.g044300	85.52915706	3.998934983	0.456727453	8.755626482	6.03E-06	8.82E-05	85.52915706	2.368628184	0.41833349	5.662057279	0.189109504	1	85.52915706	1.461784781	0.424086447	3.446902846	0.897800289	1	85.52915706	-0.68939823	0.460110751	-1.498331063	0.997803354	1	85.52915706	-1.494968892	0.499101801	-2.99531857	0.844202273	1	85.52915706	-5.02416508	0.931634978	-5.392847195	0.000585022	0.010338092	85.52915706	-2.094042611	0.598429659	-3.499229326	0.437563718	1
Cre01.g044350	475.0166562	-1.124817576	0.179530579	-6.265325824	0.999999456	1	475.0166562	-0.973954437	0.159895063	-6.091210193	1	1	475.0166562	-0.823223961	0.160737644	-5.121538044	1	1	475.0166562	-0.135648031	0.159053726	-0.852844096	1	1	475.0166562	-0.7824274	0.161737917	-4.837625051	1	1	475.0166562	-0.46875605	0.159372374	-2.941262888	1	1	475.0166562	-0.832148536	0.180413823	-4.612443335	1	1
Cre01.g044400	637.2525818	-0.298849567	0.146275878	-2.043054346	1	1	637.2525818	0.118906927	0.130178257	0.913416185	1	1	637.2525818	0.639920021	0.129923636	4.925354947	1	1	637.2525818	0.273870773	0.131120067	2.088702208	1	1	637.2525818	0.022141216	0.132380387	0.167254503	1	1	637.2525818	-0.289589491	0.132212841	-2.190328036	1	1	637.2525818	-0.025756204	0.147088773	-0.175106526	1	1
Cre01.g044450	233.0444331	0.499015223	0.245661627	2.031311237	1	1	233.0444331	1.273495068	0.218788182	5.820675749	0.999550856	1	233.0444331	1.970803162	0.217662093	9.054416094	0.553353419	1	233.0444331	1.999554153	0.218072528	9.169216189	0.500815634	1	233.0444331	1.637718985	0.220308306	7.433759591	0.949956025	1	233.0444331	1.742755931	0.218234268	7.985711631	0.880751518	1	233.0444331	1.866271825	0.239429605	7.794657732	0.711758107	1
Cre01.g044550	400.6374118	-1.047348231	0.220989988	-4.739346962	0.999991868	1	400.6374118	-0.587808527	0.196302833	-2.994396549	1	1	400.6374118	-1.13800458	0.199271417	-5.710826955	0.999992399	1	400.6374118	-0.913467362	0.198938577	-4.59170552	0.999999976	1	400.6374118	-0.456821574	0.197805711	-2.309445825	1	1	400.6374118	-0.716512446	0.197492773	-3.628043885	1	1	400.6374118	-0.448881598	0.220450818	-2.036198377	1	1
Cre01.g044600	3344.409191	-0.85237852	0.111368305	-7.653690341	1	1	3344.409191	-0.666164408	0.099472839	-6.696947775	1	1	3344.409191	-1.315090772	0.100394155	-13.09927625	1	1	3344.409191	-0.332557535	0.099604131	-3.338792613	1	1	3344.409191	-0.241762545	0.099642285	-2.426304711	1	1	3344.409191	-0.470519237	0.099552274	-4.726353508	1	1	3344.409191	-0.627473036	0.111594658	-5.622787373	1	1
Cre01.g044650	1687.002743	-1.593282424	0.10831382	-14.70987193	0.999913327	1	1687.002743	-1.314598572	0.096197069	-13.66568215	1	1	1687.002743	-1.571938105	0.097427646	-16.13441538	0.999994427	1	1687.002743	-0.854588646	0.0963202	-8.872372045	1	1	1687.002743	-0.655131434	0.096235309	-6.807599448	1	1	1687.002743	-0.966880591	0.096164706	-10.05442261	1	1	1687.002743	-0.943120207	0.107893971	-8.741176139	1	1
Cre01.g044700	135.1408188	-1.372022785	0.346018846	-3.965167792	0.965227609	1	135.1408188	-1.053886954	0.30630321	-3.440665715	0.998995207	1	135.1408188	-1.296322079	0.311923918	-4.155891887	0.987962432	1	135.1408188	-0.426161529	0.305730542	-1.393912187	0.999999868	1	135.1408188	-0.290670124	0.305794413	-0.950540991	0.999999989	1	135.1408188	0.225532899	0.301379975	0.748334056	0.999999998	1	135.1408188	0.368069691	0.336166757	1.094902108	0.999999397	1
Cre01.g044750	260.4697539	-0.503413301	0.242035799	-2.079912576	1	1	260.4697539	-0.302718098	0.216024638	-1.401312836	1	1	260.4697539	-0.067060275	0.21660203	-0.309601324	1	1	260.4697539	0.022728801	0.216811975	0.104831851	1	1	260.4697539	-0.455780703	0.219862102	-2.073029866	1	1	260.4697539	-0.312331171	0.21730958	-1.437263696	1	1	260.4697539	-0.212535879	0.243014788	-0.874580025	1	1
Cre01.g044800	56407.60306	-1.134468922	0.101314928	-11.19745083	1	1	56407.60306	-1.37920259	0.090625127	-15.21876595	1	1	56407.60306	-1.048105727	0.090627527	-11.56498205	1	1	56407.60306	-1.511769521	0.090659879	-16.67517686	0.999999964	1	56407.60306	-1.198874841	0.090649494	-13.2253892	1	1	56407.60306	-2.300285045	0.090705857	-25.35982925	0.000465587	0.008461747	56407.60306	-2.357446671	0.101462826	-23.23458513	0.0002134	0.004268282
Cre01.g044850	6451.554222	1.171612411	0.184590335	6.347095097	0.9999964	1	6451.554222	0.978896001	0.165271125	5.922970525	1	1	6451.554222	0.905295271	0.165371399	5.47431586	1	1	6451.554222	1.749571136	0.165230708	10.58865607	0.93519372	1	6451.554222	1.546276339	0.16529205	9.354813738	0.996974287	1	6451.554222	1.073034594	0.165315726	6.490819844	0.99999999	1	6451.554222	0.602794092	0.184911036	3.259914083	1	1
Cre01.g044900	265.9687302	1.47258283	0.26181625	5.624489816	0.978019131	1	265.9687302	1.289481992	0.236998135	5.440895098	0.998641166	1	265.9687302	1.682820464	0.236999106	7.100535062	0.909603166	1	265.9687302	1.004113328	0.239665145	4.189651061	0.999983759	1	265.9687302	0.690622638	0.241936592	2.854560495	0.999999969	1	265.9687302	1.003078469	0.238827154	4.200018523	0.999985051	1	265.9687302	0.705727127	0.26736123	2.639601588	0.999999354	1
Cre01.g045000	82.00988886	-0.619393291	0.404839195	-1.529973626	0.999675495	1	82.00988886	-0.742540756	0.363042792	-2.045325712	0.999733567	1	82.00988886	-0.801771375	0.366356161	-2.188502503	0.999463527	1	82.00988886	-1.675123749	0.378610769	-4.424395409	0.80457434	1	82.00988886	-0.753982048	0.368568188	-2.045705713	0.999638491	1	82.00988886	-0.735731957	0.365262485	-2.014255468	0.999731172	1	82.00988886	-0.657143609	0.409428196	-1.605027732	0.999480659	1
Cre01.g045050	23.90427764	-1.37945701	0.723850389	-1.905721171	0.804356638	1	23.90427764	-1.622234338	0.64894162	-2.499815527	0.719759039	1	23.90427764	-2.501917499	0.671330776	-3.726802924	0.227336977	1	23.90427764	-2.918658745	0.688905422	-4.236661016	0.091183087	1	23.90427764	-2.972167171	0.696860832	-4.26507996	0.0814979	1	23.90427764	-2.458675505	0.6685192	-3.677793402	0.246322912	1	23.90427764	-2.782724056	0.770730798	-3.610500662	0.154919269	1
Cre01.g045100	1676.784977	-0.182048039	0.115929372	-1.570335768	1	1	1676.784977	0.139787197	0.103553054	1.349908977	1	1	1676.784977	-0.923815219	0.10549964	-8.756572209	1	1	1676.784977	-0.770452035	0.105480245	-7.304230621	1	1	1676.784977	-0.313149944	0.104891337	-2.985470043	1	1	1676.784977	-0.257086283	0.104278945	-2.465370955	1	1	1676.784977	-0.007082639	0.116333375	-0.060882264	1	1
Cre01.g045150	78.99579333	-1.594783521	0.374720317	-4.255930222	0.860236787	1	78.99579333	-1.459269958	0.332898765	-4.383524702	0.947844927	1	78.99579333	-1.61109658	0.338638358	-4.75757262	0.874605044	1	78.99579333	-2.140756899	0.349113605	-6.131977868	0.343406562	1	78.99579333	-1.524727667	0.3413375	-4.466921058	0.918096687	1	78.99579333	-1.007715054	0.331906839	-3.036138267	0.998603509	1	78.99579333	-0.764265328	0.370808438	-2.061078578	0.999569718	1
Cre01.g045200	310.8294147	-7.053655442	0.607408353	-11.61270735	4.40E-17	1.64E-15	310.8294147	-7.46139152	0.547019402	-13.6400857	8.96E-24	5.28E-22	310.8294147	-8.659478505	0.617834476	-14.01585513	2.17E-27	1.04E-25	310.8294147	-9.159634272	0.671411473	-13.6423559	7.54E-27	8.49E-25	310.8294147	-8.275441898	0.611678285	-13.52907583	5.37E-25	1.16E-22	310.8294147	-8.538611123	0.60559088	-14.09963625	1.78E-27	1.84E-25	310.8294147	-9.805114763	0.867268769	-11.30573949	1.13E-19	1.10E-17
Cre01.g045902	749.4207756	-2.690774852	0.213009642	-12.63217397	0.000591541	0.006492123	749.4207756	-1.459693856	0.183512056	-7.954212293	0.99838133	1	749.4207756	-1.14625678	0.183768011	-6.237520752	0.999998306	1	749.4207756	-0.080854414	0.18158941	-0.445259525	1	1	749.4207756	0.34896735	0.181148744	1.926413306	1	1	749.4207756	0.107946256	0.180990575	0.596419213	1	1	749.4207756	0.505286806	0.201727968	2.504793016	1	1
Cre01.g046600	150.4035794	-0.998638012	0.251177266	-3.975829616	0.999966497	1	150.4035794	-0.529622054	0.219656129	-2.411141706	1	1	150.4035794	0.205069434	0.216819025	0.945809228	1	1	150.4035794	0.19232999	0.2181268	0.881734798	1	1	150.4035794	0.924049258	0.213861304	4.320787549	0.999999756	1	150.4035794	0.514225491	0.214170617	2.401008591	1	1	150.4035794	1.292936784	0.23305608	5.547749638	0.998792831	1
Cre01.g046652	592.1942709	-2.99728643	0.218736663	-13.70271626	2.57E-06	3.94E-05	592.1942709	-2.646533583	0.192262118	-13.76523679	0.000385821	0.005078319	592.1942709	-2.592079623	0.194259729	-13.34337093	0.001152324	0.011817105	592.1942709	-1.142845986	0.188635839	-6.058477485	0.99999724	1	592.1942709	-0.429216426	0.187365804	-2.290793825	1	1	592.1942709	-0.667224009	0.187154054	-3.565105834	1	1	592.1942709	-0.153422707	0.208564046	-0.735614359	1	1
Cre01.g045350	341.6176618	-1.43208435	0.221357439	-6.469556015	0.994850191	1	341.6176618	-1.060823283	0.19531971	-5.43121472	0.999999239	1	341.6176618	-0.004922826	0.19262755	-0.025556187	1	1	341.6176618	-0.814185437	0.196998578	-4.132950828	0.999999999	1	341.6176618	0.737824113	0.191348062	3.855926757	1	1	341.6176618	-0.198612351	0.19305091	-1.028808155	1	1	341.6176618	0.359923764	0.213829951	1.683224279	1	1
Cre01.g045400	116.8580969	-0.549117806	0.353716019	-1.552425608	0.999979505	1	116.8580969	-0.732680919	0.318362765	-2.301402675	0.999965649	1	116.8580969	0.071953901	0.315316965	0.228195463	1	1	116.8580969	0.215722914	0.315319329	0.684141104	0.999999992	1	116.8580969	0.083577112	0.31732985	0.263376144	0.999999999	1	116.8580969	0.664751762	0.311792996	2.132029172	0.999990759	1	116.8580969	0.661666228	0.347758784	1.902658565	0.999940567	1
Cre01.g045426	10.52158241	0.062030055	0.895385977	0.069277448	0.995423819	1	10.52158241	-0.734591145	0.81945993	-0.89643327	0.939153223	1	10.52158241	-1.674362199	0.872066586	-1.919993526	0.64559067	1	10.52158241	-0.558730127	0.829791412	-0.673338046	0.959820761	1	10.52158241	0.041515133	0.817483036	0.050784092	0.997963631	1	10.52158241	-1.542676253	0.861117851	-1.791480982	0.702338283	1	10.52158241	-0.232429344	0.914773092	-0.25408415	0.980670819	1
Cre01.g045450	928.9892614	0.565855933	0.111060887	5.095006439	1	1	928.9892614	0.329422891	0.10013981	3.28962967	1	1	928.9892614	-0.296320215	0.102077283	-2.902900697	1	1	928.9892614	-0.673268372	0.103709464	-6.49187011	1	1	928.9892614	-0.471331901	0.103504761	-4.553721954	1	1	928.9892614	-0.94669834	0.103937058	-9.108381195	1	1	928.9892614	-0.790179381	0.116462794	-6.784822435	1	1
Cre01.g045500	1071.734464	1.050363281	0.107840798	9.739943479	1	1	1071.734464	0.601074051	0.098025696	6.13180092	1	1	1071.734464	0.982319834	0.098052319	10.01832334	1	1	1071.734464	0.452709933	0.099469339	4.551251022	1	1	1071.734464	0.467245229	0.099826699	4.68056373	1	1	1071.734464	0.473709769	0.098901906	4.789693005	1	1	1071.734464	0.144274092	0.111545062	1.293415319	1	1
Cre01.g045550	5619.448033	-0.350890876	0.108147978	-3.244544036	1	1	5619.448033	-0.236962441	0.096723579	-2.44989322	1	1	5619.448033	-1.069018565	0.097290663	-10.98788448	1	1	5619.448033	-0.167237845	0.096885365	-1.726141463	1	1	5619.448033	-0.477429419	0.097102884	-4.916737781	1	1	5619.448033	-0.663200639	0.097012027	-6.836272336	1	1	5619.448033	-0.497783208	0.10846526	-4.589333093	1	1
Cre01.g045600	954.51072	-0.184201113	0.136302002	-1.351418987	1	1	954.51072	-0.252245007	0.122213309	-2.063973296	1	1	954.51072	-1.688376562	0.127412571	-13.25125571	0.992773092	1	954.51072	0.009271733	0.122652041	0.075593797	1	1	954.51072	-0.379215372	0.12376972	-3.063878395	1	1	954.51072	-0.350345885	0.122918456	-2.850230129	1	1	954.51072	-0.49190984	0.138167041	-3.560254563	1	1
Cre01.g045601	687.5087583	2.300563505	0.172113744	13.36652987	0.040378776	0.299440089	687.5087583	1.554351671	0.155960331	9.966327056	0.997864678	1	687.5087583	1.264237665	0.156873994	8.05893719	0.999998635	1	687.5087583	0.360427626	0.159433796	2.260672673	1	1	687.5087583	0.175223273	0.160694348	1.09041342	1	1	687.5087583	-0.247033328	0.160969962	-1.534654817	1	1	687.5087583	-0.084172295	0.179570221	-0.468743059	1	1
Cre01.g045640	507.671044	-1.02473701	0.144491862	-7.092005011	1	1	507.671044	-0.807607956	0.128355013	-6.291986074	1	1	507.671044	-0.791755698	0.129846379	-6.097634038	1	1	507.671044	-0.599893865	0.129640944	-4.627348801	1	1	507.671044	-0.133342321	0.128412584	-1.038389826	1	1	507.671044	-0.442199066	0.128243952	-3.448108552	1	1	507.671044	-0.69148144	0.145328287	-4.758065038	1	1
Cre01.g045650	3401.91836	0.169912015	0.091193547	1.863202164	1	1	3401.91836	-0.101571601	0.081856524	-1.240849186	1	1	3401.91836	-0.585901405	0.082598448	-7.093370655	1	1	3401.91836	0.341585486	0.081915738	4.169961674	1	1	3401.91836	-0.313994378	0.08261757	-3.800576309	1	1	3401.91836	-0.440404548	0.082373036	-5.346464942	1	1	3401.91836	-0.758528904	0.09278854	-8.174812401	1	1
Cre01.g045700	657.1968452	-3.977408827	0.163425156	-24.33780043	5.29E-34	4.92E-32	657.1968452	-3.849142521	0.143584559	-26.80749627	2.98E-38	3.00E-36	657.1968452	-3.126293159	0.141640301	-22.07205953	9.19E-16	2.59E-14	657.1968452	-2.687394891	0.140135063	-19.17717682	4.67E-07	1.41E-05	657.1968452	-2.16741007	0.138598211	-15.63808118	0.113546624	1	657.1968452	-2.916412698	0.140208018	-20.80061284	3.16E-11	1.27E-09	657.1968452	-2.372245515	0.155786888	-15.22750433	0.008436731	0.118477691
Cre01.g045800	415.9963219	-1.104229654	0.184120708	-5.997313761	0.999999428	1	415.9963219	-1.163013771	0.164695417	-7.061603718	0.999999813	1	415.9963219	-0.827441624	0.164894332	-5.018011322	1	1	415.9963219	-1.029823428	0.166170934	-6.197374029	0.999999997	1	415.9963219	-1.209397513	0.167668517	-7.213026826	0.999998793	1	415.9963219	-1.310336908	0.166453565	-7.872086778	0.999982881	1	415.9963219	-1.178161476	0.186762424	-6.308343253	0.999994599	1
Cre01.g045825	47.43413106	1.266614951	0.464050364	2.729477338	0.942992318	1	47.43413106	1.088028954	0.422960855	2.572410525	0.984464392	1	47.43413106	0.986698062	0.427589588	2.307582061	0.991101153	1	47.43413106	1.155601604	0.427322727	2.70428304	0.975923763	1	47.43413106	0.941636156	0.431672745	2.181365784	0.992892297	1	47.43413106	0.583157565	0.431667807	1.350940597	0.999485093	1	47.43413106	0.93859842	0.473973407	1.980276544	0.987434057	1
Cre01.g045850	154.4269656	-0.21796649	0.288199295	-0.756304731	1	1	154.4269656	-0.10776159	0.25813376	-0.417464147	1	1	154.4269656	0.463173139	0.257160109	1.801108036	0.999999999	1	154.4269656	0.198229513	0.259700016	0.763301888	1	1	154.4269656	0.671424205	0.257609641	2.60636288	0.999999875	1	154.4269656	0.667645529	0.255808726	2.609940403	0.999999905	1	154.4269656	0.591143848	0.285608119	2.069772564	0.999999595	1
Cre01.g045903	748.7959274	-0.857243696	0.138389536	-6.194425686	1	1	748.7959274	-0.343816452	0.122654348	-2.803133008	1	1	748.7959274	-1.197456792	0.126210202	-9.487797158	1	1	748.7959274	-0.436273651	0.124087105	-3.515866128	1	1	748.7959274	-0.639221475	0.125178037	-5.106498634	1	1	748.7959274	-0.160384066	0.122926016	-1.304720281	1	1	748.7959274	-0.367103153	0.138322044	-2.653974321	1	1
Cre01.g045950	595.9443961	0.901006302	0.135012327	6.67351141	1	1	595.9443961	0.83383098	0.122164812	6.825459512	1	1	595.9443961	0.373051148	0.124474572	2.997006874	1	1	595.9443961	0.42299144	0.124818585	3.388849841	1	1	595.9443961	0.71911774	0.124278572	5.786337306	1	1	595.9443961	0.323301218	0.124406274	2.598753323	1	1	595.9443961	0.636791576	0.13744844	4.63294874	1	1
Cre01.g046052	935.2766498	0.186060153	0.143126117	1.299973455	1	1	935.2766498	0.139674044	0.128556129	1.086482963	1	1	935.2766498	0.224934061	0.129134703	1.741856028	1	1	935.2766498	0.365021391	0.129143	2.826489939	1	1	935.2766498	0.618553928	0.128925301	4.797769911	1	1	935.2766498	0.555085642	0.128408751	4.322802288	1	1	935.2766498	0.233995723	0.144170527	1.62304826	1	1
Cre01.g046150	813.0036624	0.000561549	0.115814334	0.004848698	1	1	813.0036624	0.131558676	0.10384877	1.266829409	1	1	813.0036624	0.342175498	0.104299082	3.280714367	1	1	813.0036624	0.379586581	0.104579549	3.629644453	1	1	813.0036624	0.321882981	0.105171663	3.060548565	1	1	813.0036624	0.225409469	0.104421181	2.158656589	1	1	813.0036624	0.143698988	0.117041066	1.227765546	1	1
Cre01.g046237	1934.414843	0.651305344	0.12919559	5.041235106	1	1	1934.414843	0.613308856	0.116047923	5.284961961	1	1	1934.414843	1.090260083	0.115970901	9.401152145	1	1	1934.414843	1.589776116	0.115692225	13.74142573	0.999804304	1	1934.414843	0.819025647	0.116573523	7.025829084	1	1	1934.414843	0.723541414	0.116261377	6.223403117	1	1	1934.414843	0.567014233	0.129997431	4.361734155	1	1
Cre01.g046324	88.28247119	0.835376554	0.361472203	2.311039541	0.999363258	1	88.28247119	0.337459348	0.33062303	1.020677076	0.999999753	1	88.28247119	1.865698458	0.324027529	5.75783935	0.660737125	1	88.28247119	0.342410864	0.336065492	1.018881356	0.999999594	1	88.28247119	0.987762904	0.330975695	2.984397097	0.998887175	1	88.28247119	0.684474977	0.330507401	2.070982299	0.999965589	1	88.28247119	0.123089318	0.376107898	0.327271294	0.999999707	1
Cre01.g046500	147.5272875	-8.074961552	1.428311793	-5.65350058	1.05E-05	0.000150843	147.5272875	-9.143329819	1.321878019	-6.91692402	3.26E-08	7.10E-07	147.5272875	-8.835236438	1.329574764	-6.645159548	1.37E-07	2.20E-06	147.5272875	-10.50425226	1.581160041	-6.643383333	3.76E-08	1.29E-06	147.5272875	-7.00541654	1.255471574	-5.579908524	3.35E-05	0.001223987	147.5272875	-8.37262807	1.295326049	-6.463722454	4.33E-07	1.19E-05	147.5272875	-10.08034586	1.713559664	-5.882693245	1.21E-06	3.43E-05
Cre01.g046501	36.45820129	-11.03518729	6.343248354	-1.739674482	0.097109385	0.638272369	36.45820129	-9.47830372	5.634605557	-1.682159226	0.113039223	0.837868379	36.45820129	-10.52388844	5.649117199	-1.8629262	0.078976411	0.560443537	36.45820129	-10.37949723	5.649117199	-1.837366241	0.083204851	0.942188852	36.45820129	-6.991786967	5.560993636	-1.257290949	0.23763369	1	36.45820129	-10.59061979	5.649117199	-1.874738904	0.077081797	0.837567525	36.45820129	-10.4492185	6.343248354	-1.647297711	0.1162765	1
Cre01.g046250	153.5125382	1.422418568	0.304132148	4.676975381	0.971225215	1	153.5125382	1.171721482	0.277538544	4.221833352	0.998579199	1	153.5125382	1.975653233	0.275844488	7.162199419	0.53516604	1	153.5125382	0.850601334	0.283127645	3.004303359	0.999975427	1	153.5125382	1.620953833	0.278774032	5.814579714	0.913035923	1	153.5125382	1.448958943	0.277789038	5.216040762	0.976353535	1	153.5125382	1.725848545	0.305076042	5.657109398	0.815575961	1
Cre01.g046800	5839.584287	-0.710515057	0.134965403	-5.264423625	1	1	5839.584287	-0.712974491	0.120716705	-5.906179198	1	1	5839.584287	-0.729016886	0.120849826	-6.032419807	1	1	5839.584287	-0.407725983	0.120786977	-3.375578997	1	1	5839.584287	-0.381831563	0.120828087	-3.160122545	1	1	5839.584287	-0.860751625	0.120873415	-7.121099595	1	1	5839.584287	-1.187890607	0.135462076	-8.769174679	0.999999999	1
Cre01.g046850	841.143033	-0.658690457	0.169450364	-3.887217717	1	1	841.143033	-0.900117094	0.151868579	-5.926947481	1	1	841.143033	-2.453457951	0.15714388	-15.61281258	0.001953201	0.019454254	841.143033	-1.683061796	0.15465833	-10.88245161	0.979782622	1	841.143033	-0.814799356	0.152828321	-5.331468356	1	1	841.143033	-1.464820443	0.1534598	-9.545304002	0.999756152	1	841.143033	-1.333794665	0.171989829	-7.755078742	0.999946362	1
Cre01.g047001	119.1812522	-1.077271253	0.281444437	-3.82765161	0.999478285	1	119.1812522	-0.892710014	0.249850382	-3.572978384	0.999995328	1	119.1812522	-0.631487234	0.25114743	-2.514408503	0.999999975	1	119.1812522	-1.04949504	0.257529203	-4.075246726	0.999888253	1	119.1812522	0.179371883	0.246997873	0.726208209	1	1	119.1812522	-0.261452554	0.247560152	-1.056117278	1	1	119.1812522	0.075587675	0.274635454	0.275229123	1	1
Cre01.g047200	50.44588042	-7.920422926	1.453689444	-5.448497242	2.32E-05	0.000321601	50.44588042	-7.083420562	1.218771617	-5.8119343	1.52E-05	0.00024774	50.44588042	-8.568915962	1.41714389	-6.04660968	1.78E-06	2.56E-05	50.44588042	-10.82163545	1.637066355	-6.610382908	3.55E-08	1.22E-06	50.44588042	-9.711911898	1.637066355	-5.932509617	1.23E-06	5.59E-05	50.44588042	-6.977406125	1.232641585	-5.660531178	2.70E-05	0.000594201	50.44588042	-6.565502102	1.3775512	-4.76606757	0.000459503	0.008585418
Cre01.g047218	45.4139117	-0.928705335	0.410862242	-2.260381315	0.995438768	1	45.4139117	-0.410194138	0.361396046	-1.135026635	0.999994564	1	45.4139117	-0.416537271	0.366126966	-1.13768531	0.99999237	1	45.4139117	-1.123225056	0.381105162	-2.947283761	0.989293202	1	45.4139117	-0.400272784	0.370083923	-1.081573013	0.99999229	1	45.4139117	-0.542743989	0.366897747	-1.479278611	0.999964339	1	45.4139117	-0.865834106	0.42029601	-2.060057877	0.996517291	1
Cre01.g047229	863.1018365	1.145895257	0.150875352	7.594979862	0.999999992	1	863.1018365	0.999236129	0.136004866	7.347061616	1	1	863.1018365	0.308418318	0.137902976	2.236487751	1	1	863.1018365	0.446911283	0.137916882	3.240439295	1	1	863.1018365	0.699397778	0.13765926	5.080644606	1	1	863.1018365	0.711464618	0.136901835	5.196896143	1	1	863.1018365	0.615038004	0.152919211	4.021979979	1	1
Cre01.g047265	745.4219624	-2.119915611	0.385483863	-5.499362782	0.377870602	1	745.4219624	-3.16525781	0.345567379	-9.159596663	0.000373104	0.004936381	745.4219624	-3.598676147	0.346902257	-10.37374669	2.03E-06	2.90E-05	745.4219624	-5.057367092	0.353085938	-14.32333195	2.38E-18	1.71E-16	745.4219624	-6.080840744	0.364307352	-16.69151258	2.00E-29	5.48E-27	745.4219624	-6.432247438	0.364205106	-17.66105784	2.26E-34	3.17E-32	745.4219624	-6.820589852	0.423082999	-16.12116267	2.24E-30	3.77E-28
Cre01.g047300	33.8074484	1.660618638	0.551769028	3.00962641	0.730748618	1	33.8074484	2.458547008	0.502012875	4.897378396	0.180511679	1	33.8074484	2.245942254	0.506924396	4.430527063	0.313779458	1	33.8074484	1.961742162	0.511796385	3.833052013	0.52979401	1	33.8074484	-0.733708491	0.617290396	-1.188595344	0.979889319	1	33.8074484	1.838847201	0.510649664	3.600995616	0.62384081	1	33.8074484	2.342511016	0.548982537	4.267004612	0.266346145	1
Cre01.g047350	194.7284976	0.375451801	0.27225415	1.379048952	0.999999999	1	194.7284976	0.547951027	0.244564255	2.240519679	0.999999999	1	194.7284976	1.280941164	0.243278329	5.265331966	0.998440221	1	194.7284976	0.587762471	0.247124786	2.378403561	0.999999995	1	194.7284976	0.200468234	0.250966	0.798786427	1	1	194.7284976	1.063154686	0.243810327	4.360581025	0.99993911	1	194.7284976	1.391987846	0.269278212	5.169329642	0.988025081	1
Cre01.g047400	250.8642318	-1.51586354	0.291165047	-5.206200258	0.951819367	1	250.8642318	-2.104965125	0.26286728	-8.007710669	0.344832972	1	250.8642318	-0.546331602	0.258005566	-2.11751867	0.999999991	1	250.8642318	-1.192697099	0.260892929	-4.571596108	0.99901389	1	250.8642318	-1.518056947	0.263503608	-5.761048055	0.966298762	1	250.8642318	-0.845399883	0.258689626	-3.268008447	0.999995964	1	250.8642318	-1.075223173	0.291282498	-3.691341495	0.999250418	1
Cre01.g047450	133.4609237	-0.570252261	0.257426906	-2.215200694	0.999999986	1	133.4609237	0.21788354	0.225462564	0.966384557	1	1	133.4609237	0.546876891	0.225866668	2.421237699	1	1	133.4609237	-0.237980604	0.233192397	-1.020533288	1	1	133.4609237	-0.139411741	0.233700733	-0.596539595	1	1	133.4609237	0.052174124	0.228676535	0.228156878	1	1	133.4609237	0.54183752	0.251337217	2.155818887	0.999999997	1
Cre01.g047500	259.9456415	0.119420053	0.173770767	0.687227517	1	1	259.9456415	0.10690455	0.156784718	0.681855677	1	1	259.9456415	1.328244785	0.153903036	8.63040015	0.999993638	1	259.9456415	-0.216344287	0.162169488	-1.334062834	1	1	259.9456415	-0.554893573	0.166769608	-3.327306327	1	1	259.9456415	-0.380962094	0.161786985	-2.3547141	1	1	259.9456415	-0.028817031	0.178582128	-0.161365703	1	1
Cre01.g047550	1211.170955	1.807273694	0.126014554	14.34178543	0.936916996	1	1211.170955	1.793752129	0.113834308	15.75757046	0.964993397	1	1211.170955	0.864524422	0.115444131	7.488682285	1	1	1211.170955	0.62842707	0.116244676	5.406071837	1	1	1211.170955	0.431671107	0.117162151	3.684390428	1	1	1211.170955	0.848827094	0.115346026	7.358962634	1	1	1211.170955	0.989747318	0.128065195	7.72846453	1	1
Cre01.g047600	429.4827834	-1.213282242	0.17711179	-6.850375371	0.999995542	1	429.4827834	-0.065566021	0.148434284	-0.441717503	1	1	429.4827834	2.262402543	0.141836529	15.95077488	0.032154253	0.253543646	429.4827834	1.203656375	0.144972265	8.302666553	0.99999998	1	429.4827834	0.073606885	0.152565607	0.482460538	1	1	429.4827834	1.428169957	0.143529075	9.95038778	0.999966128	1	429.4827834	1.763024067	0.15716586	11.217602	0.934198156	1
Cre01.g047650	191.1721059	-0.772075003	0.278477063	-2.772490473	0.999994818	1	191.1721059	0.155030618	0.242760868	0.638614532	1	1	191.1721059	2.670611095	0.236832133	11.27638832	0.002315872	0.022803006	191.1721059	-0.940954088	0.258347405	-3.642204535	0.999979281	1	191.1721059	-1.100434466	0.263555598	-4.175340889	0.999678965	1	191.1721059	-0.925534669	0.255075223	-3.628477352	0.999987363	1	191.1721059	0.273575625	0.272574853	1.00367155	1	1
Cre01.g047700	629.6246039	0.415865976	0.153070043	2.71683452	1	1	629.6246039	0.6589612	0.137202531	4.802835615	1	1	629.6246039	0.430841653	0.138371394	3.113661277	1	1	629.6246039	-0.19487847	0.140693689	-1.38512588	1	1	629.6246039	-0.230107871	0.141434581	-1.626956222	1	1	629.6246039	0.057265063	0.139148343	0.411539671	1	1	629.6246039	0.335423366	0.154643893	2.169004925	1	1
Cre01.g047750	104222.6437	-0.850006445	0.292225973	-2.908729969	0.999958452	1	104222.6437	-0.318795071	0.261370298	-1.219706574	1	1	104222.6437	-0.609860124	0.261376005	-2.333267452	0.999999948	1	104222.6437	-0.310151643	0.261374449	-1.186618066	1	1	104222.6437	-0.034552447	0.261373261	-0.1321958	1	1	104222.6437	-0.430456943	0.261373587	-1.646902994	0.999999999	1	104222.6437	-0.433881815	0.292226252	-1.48474619	0.999999958	1
Cre01.g047800	1490.183113	-2.376213652	0.149456633	-15.89901769	0.005914424	0.053532126	1490.183113	-2.64568331	0.133862595	-19.76417167	7.05E-07	1.34E-05	1490.183113	-0.888295091	0.131746359	-6.742464062	1	1	1490.183113	-1.563088934	0.132781927	-11.77185006	0.999499847	1	1490.183113	-1.634831465	0.133166926	-12.2765578	0.996948415	1	1490.183113	-1.682493629	0.132630588	-12.68556263	0.991665197	1	1490.183113	-1.090814412	0.147764454	-7.382116492	1	1
Cre01.g047850	50.14366016	-3.963975544	0.43239745	-9.167435069	2.79E-06	4.25E-05	50.14366016	-2.620350205	0.333601873	-7.8547227	0.031474431	0.279872173	50.14366016	-0.779785129	0.312569898	-2.494754403	0.999952656	1	50.14366016	-2.571657871	0.347280577	-7.405130143	0.04987179	0.605456177	50.14366016	-2.624724222	0.353871816	-7.417160976	0.038748538	0.663314363	50.14366016	-2.512468656	0.339551766	-7.399368538	0.065617396	0.731144817	50.14366016	-1.361234067	0.359939614	-3.781840104	0.962021945	1
Cre01.g047900	648.1788991	0.38751984	0.156971404	2.468728895	1	1	648.1788991	0.804729298	0.14044012	5.730052777	1	1	648.1788991	0.779660633	0.141272931	5.518825333	1	1	648.1788991	0.226165208	0.143302672	1.578234403	1	1	648.1788991	0.792489157	0.14196538	5.582270529	1	1	648.1788991	0.694082491	0.141309183	4.911800309	1	1	648.1788991	0.964264974	0.156638661	6.155983241	1	1
Cre01.g047950	232.631476	-1.258442621	0.240919979	-5.22348801	0.998958108	1	232.631476	-1.845729354	0.218852046	-8.433685606	0.759566379	1	232.631476	-0.683374067	0.214240734	-3.189748537	1	1	232.631476	-1.606747501	0.221521535	-7.253233882	0.962070348	1	232.631476	0.082426208	0.21232889	0.388200626	1	1	232.631476	-0.811284735	0.214519748	-3.781865048	0.999999985	1	232.631476	-0.767097341	0.240811624	-3.185466411	0.999999847	1
Cre01.g048000	55.31772345	2.362499988	0.579069978	4.079817773	0.265656235	1	55.31772345	0.365855237	0.553124198	0.661434155	0.998443023	1	55.31772345	4.265442691	0.525657311	8.114493234	8.17E-06	0.000107849	55.31772345	0.458481576	0.564105598	0.812758423	0.996865462	1	55.31772345	1.468580305	0.545930219	2.690051316	0.834827835	1	55.31772345	0.669599106	0.553914223	1.208849814	0.991843798	1	55.31772345	1.983105006	0.587485322	3.375582219	0.511471262	1
[truncated: 14,393 more rows]
